# Supplementary material for: Single-cell transcriptome analysis and in vitro differentiation of testicular cells reveal novel insights into male sterility of the interspecific hybrid cattle-yak
Source: BMC Genomics. 2023 Mar 27;24:149. doi: 10.1186/s12864-023-09251-2 (PMC10045231; doi:10.1186/s12864-023-09251-2)
Supplement: Supplementary file 2 — Additional file 2: Table S2. DEGs between the identified 17 testicular cell clusters in cattle-yak. [file 12864_2023_9251_MOESM2_ESM.csv]

Feature ID	Feature Name	Cluster 1 Mean Counts	Cluster 1 Log2 fold change	Cluster 1 Adjusted p value	Cluster 2 Mean Counts	Cluster 2 Log2 fold change	Cluster 2 Adjusted p value	Cluster 3 Mean Counts	Cluster 3 Log2 fold change	Cluster 3 Adjusted p value	Cluster 4 Mean Counts	Cluster 4 Log2 fold change	Cluster 4 Adjusted p value	Cluster 5 Mean Counts	Cluster 5 Log2 fold change	Cluster 5 Adjusted p value	Cluster 6 Mean Counts	Cluster 6 Log2 fold change	Cluster 6 Adjusted p value	Cluster 7 Mean Counts	Cluster 7 Log2 fold change	Cluster 7 Adjusted p value	Cluster 8 Mean Counts	Cluster 8 Log2 fold change	Cluster 8 Adjusted p value	Cluster 9 Mean Counts	Cluster 9 Log2 fold change	Cluster 9 Adjusted p value	Cluster 10 Mean Counts	Cluster 10 Log2 fold change	Cluster 10 Adjusted p value	Cluster 11 Mean Counts	Cluster 11 Log2 fold change	Cluster 11 Adjusted p value	Cluster 12 Mean Counts	Cluster 12 Log2 fold change	Cluster 12 Adjusted p value	Cluster 13 Mean Counts	Cluster 13 Log2 fold change	Cluster 13 Adjusted p value	Cluster 14 Mean Counts	Cluster 14 Log2 fold change	Cluster 14 Adjusted p value	Cluster 15 Mean Counts	Cluster 15 Log2 fold change	Cluster 15 Adjusted p value	Cluster 16 Mean Counts	Cluster 16 Log2 fold change	Cluster 16 Adjusted p value
ENSBGRG00000000003	CHMP2B	0.02448905	-1.211141587	2.96E-06	0.031234242	-0.195720048	1	0.070408	1.052238071	0.031045046	0.053690442	0.658891466	0.078764053	0.045754582	0.374638346	0.863555486	0.025419066	-0.375221487	1	0.155715563	2.229710694	0.000324482	0	0.629029461	1	0	-0.901329522	1	0.02067942	0.119398044	1	0	3.640251274	1	0	3.957616464	1	0	4.338225166	1	0	4.260638221	1	0	4.306801099	1	0	4.434352636	1
ENSBGRG00000000004	VGLL3	0.000623925	-4.931187138	6.03E-21	0.037809871	2.30656543	0.022828617	0.088009999	4.7614126	5.58E-23	0	-4.134388271	0.000119116	0.002079754	-1.275753632	0.770601211	0.003631295	-0.444718334	1	0	-1.562675272	0.718088768	0.122377281	4.184845616	0.563374573	0	1.04095498	1	0	1.057997499	1	0	5.582535776	1	0	5.899900967	1	0	6.280509668	1	0	6.202922723	1	0	6.249085601	1	0	6.376637138	1
ENSBGRG00000000005	ENSBGRG00000000005	0	-2.638405389	0.099583275	0	2.025383677	1	0.002514571	4.196627981	0.070540056	0	0.538037071	1	0	2.382457851	1	0	3.213493149	1	0.003385121	4.524787569	0.299593953	0	7.243739305	1	0	5.713380322	1	0	5.730422841	1	0	10.25496112	1	0	10.57232631	1	0	10.95293501	1	0	10.87534807	1	0	10.92151094	1	0	11.04906248	1
ENSBGRG00000000008	CADM2	0.000155981	-2.22336789	0.153374887	0	1.218028755	1	0	0.804310558	1	0.000646873	0.95307457	0.677806502	0.004159507	3.645492257	0.257954809	0.003631295	3.628530648	0.543992789	0	2.302395148	1	0	6.436384383	1	0	4.9060254	1	0	4.923067919	1	0	9.447606196	1	0	9.764971387	1	0	10.14558009	1	0	10.06799314	1	0	10.11415602	1	0	10.24170756	1
ENSBGRG00000000009	ENSBGRG00000000009	0	-3.638405389	0.003737222	0.001643907	2.218028755	1	0.001257286	1.804310558	0.724582315	0	-0.461962929	0.782090116	0.002079754	2.575102929	0.685192767	0.010893885	4.891565054	0.01686609	0.003385121	3.302395148	0.497296366	0	6.243739305	1	0	4.713380322	1	0	4.730422841	1	0	9.254961118	1	0	9.572326309	1	0	9.95293501	1	0	9.875348065	1	0	9.921510943	1	0	10.04906248	1
ENSBGRG00000000012	GBE1	0.022305313	-0.154980915	0.663766682	0.039453779	0.874824001	1	0.035204	0.70146215	0.286602022	0.021346802	-0.109209708	1	0.014558276	-0.518408957	1	0	-2.729021357	0.295084524	0.023695847	0.208883262	1	0	1.3012248	1	0.061298312	1.788567819	1	0	-0.212091664	1	0	4.312446612	1	0	4.629811803	1	0	5.010420505	1	0	4.93283356	1	0	4.978996438	1	0	5.106547975	1
ENSBGRG00000000013	ENSBGRG00000000013	0.478394364	0.515270637	0.022525442	0.363303546	-0.224936082	1	0.437535426	0.058044437	1	0.191474347	-1.266539429	0.000329588	0.397232966	-0.087523065	1	0.275978432	-0.613137875	1	0.663483705	0.678554763	0.376721832	2.08041378	2.265805247	0.660233128	0.224760477	-0.816375566	1	0.103397098	-1.801283514	1	0	0.136668885	1	0	0.454034076	1	0	0.834642777	1	0	0.757055832	1	0	0.80321871	1	0	0.930770247	1
ENSBGRG00000000014	ROBO1	0.023553162	-0.703360831	0.011578372	0.037809871	0.445439251	1	0.129500428	2.618618241	1.97E-12	0.018759311	-0.689498654	0.183047899	0	-3.893666555	0.005036391	0	-3.062631257	0.19355191	0.006770242	-1.57207397	0.455097368	0	0.9676149	1	0	-0.562744083	1	0.02067942	0.458959813	1	0	3.978836713	1	0	4.296201903	1	0	4.676810605	1	0	4.59922366	1	0	4.645386538	1	0	4.772938075	1
ENSBGRG00000000017	ROBO2	0.007487098	-1.96621005	1.83E-08	0.008219537	-0.764693253	1	0.104354714	3.544551284	5.05E-16	0.018112438	0.236146729	0.726697433	0.012478522	-0.176509441	1	0	-2.204359366	0.74767536	0	-2.308102445	0.465290941	0	1.825886791	1	0	0.295527808	1	0	0.312570326	1	0	4.837108603	1	0	5.154473794	1	0	5.535082495	1	0	5.45749555	1	0	5.503658428	1	0	5.631209965	1
ENSBGRG00000000020	ENSBGRG00000000020	0.052097723	0.62032888	0.02431778	0.054248946	0.328211673	1	0.020116571	-1.140075467	0.136288987	0.035578004	-0.365414441	0.499635752	0.031196306	-0.459892493	1	0.025419066	-0.653785591	1	0.020310726	-0.953259728	0.774267195	0.122377281	1.946058757	1	0.020432771	-0.172316051	1	0.082717678	1.17583399	1	0	3.366217869	1	0	3.68358306	1	0	4.064191761	1	0	3.986604816	1	0	4.032767694	1	0	4.160319231	1
ENSBGRG00000000021	LIPI	0.002339718	0.361594611	0.794942195	0	-0.498178279	1	0.001257286	0.152233861	1	0.000646873	-0.921394548	0.63271017	0	-0.141104105	1	0	0.689931192	1	0.006770242	2.302395148	0.438815242	0.061188641	5.784307687	0.517817771	0.040865541	4.9060254	0.536719772	0	3.206860885	1	0	7.731399162	1	0	8.048764353	1	0	8.429373054	1	0	8.351786109	1	0	8.397948987	1	0	8.525500524	1
ENSBGRG00000000022	ENSBGRG00000000022	0.000155981	0.361594611	1	0	3.025383677	1	0	2.61166548	1	0	1.538037071	1	0	3.382457851	1	0	4.213493149	1	0	4.10975007	1	0	8.243739305	1	0	6.713380322	1	0	6.730422841	1	0	11.25496112	1	0	11.57232631	1	0	11.95293501	1	0	11.87534807	1	0	11.92151094	1	0	12.04906248	1
ENSBGRG00000000023	RBM11	0.124317022	0.941143616	8.19E-05	0.105210077	0.081967206	1	0.109383856	0.138882347	0.924513921	0.052396696	-1.045458531	0.007140885	0.012478522	-2.857311139	0.002568625	0.00726259	-3.254112402	0.049316917	0.067702419	-0.525838504	1	0.061188641	0.189813424	1	0.020432771	-1.340545559	1	0.082717678	0.002502387	1	0	2.199678682	1	0	2.517043873	1	0	2.897652575	1	0	2.82006563	1	0	2.866228508	1	0	2.993780044	1
ENSBGRG00000000024	ENSBGRG00000000024	0.000155981	-2.445760311	0.0649559	0.001643907	2.218028755	1	0	0.61166548	1	0.003234364	3.538037071	0.018586737	0	1.382457851	1	0	2.213493149	1	0	2.10975007	1	0	6.243739305	1	0	4.713380322	1	0	4.730422841	1	0	9.254961118	1	0	9.572326309	1	0	9.95293501	1	0	9.875348065	1	0	9.921510943	1	0	10.04906248	1
ENSBGRG00000000025	HSPA13	0.022929238	-0.871895519	0.001866778	0.031234242	0.108907033	1	0.040233143	0.481133917	0.517856041	0.033637385	0.194495163	0.727805897	0.024957045	-0.188565459	1	0.029050361	0.093399303	1	0.14217508	2.411893513	0.000140279	0.061188641	1.921811211	1	0	-0.613049165	1	0.144755937	2.435802092	0.412835128	0	3.928531631	1	0	4.245896821	1	0	4.626505523	1	0	4.548918578	1	0	4.595081456	1	0	4.722632993	1
ENSBGRG00000000026	SAMSN1	0	-7.267762009	2.42E-26	0.001643907	-1.589326167	1	0.005029143	-0.636262033	0.761637129	0.000646873	-3.076672773	0.000759166	0.002079754	-1.232251993	0.751470036	0.326816565	8.551362787	6.87E-50	0	-1.51960655	0.699110229	0	2.614382685	1	0.020432771	2.098670478	1	0	1.101066221	1	0	5.625604498	1	0	5.942969689	1	0	6.32357839	1	0	6.245991445	1	0	6.292154323	1	0	6.41970586	1
ENSBGRG00000000027	NRIP1	0.041646982	-0.622164748	0.017344449	0.047673316	-0.042140317	1	0.101840142	1.152233861	0.01103419	0.053690442	0.119782859	0.814104009	0.106067441	1.173004485	0.060824409	0.014525181	-1.508972876	0.721531296	0.016925605	-1.346946581	0.543119194	0.122377281	1.778853257	1	0.163462165	1.849882322	1	0.02067942	-0.322145209	1	0	3.199678682	1	0	3.517043873	1	0	3.897652575	1	0	3.82006563	1	0	3.866228508	1	0	3.993780044	1
ENSBGRG00000000029	ENSBGRG00000000029	0.000155981	-2.22336789	0.067780941	0	1.218028755	1	0.002514571	2.874699886	0.21573384	0.000646873	0.95307457	1	0.002079754	2.79749535	0.634088451	0	2.406138226	1	0.003385121	3.524787569	0.454297734	0	6.436384383	1	0	4.9060254	1	0	4.923067919	1	0	9.447606196	1	0	9.764971387	1	0	10.14558009	1	0	10.06799314	1	0	10.11415602	1	0	10.24170756	1
ENSBGRG00000000031	USP25	0.0232412	-0.609259043	0.034279751	0.029590334	0.154370118	1	0.047776857	0.885840443	0.116546545	0.031696767	0.233526029	0.653626216	0.039515321	0.59064378	0.655114996	0.032681656	0.370514317	1	0.033851209	0.409310352	0.907628136	0	1.03428594	1	0.040865541	1.098670478	1	0.02067942	0.525851697	1	0	4.045507752	1	0	4.362872943	1	0	4.743481645	1	0	4.665894699	1	0	4.712057578	1	0	4.839609114	1
ENSBGRG00000000034	ENSBGRG00000000034	0.012478497	-2.298555386	1.82E-15	0.01315126	-1.162243326	1	0.253971713	4.210912207	3.14E-33	0.010349965	-1.696428183	0.001448889	0.054073597	0.861220948	0.341711299	0.00726259	-1.585248643	0.796638707	0.003385121	-2.278267216	0.292975429	0	0.851421883	1	0	-0.6789371	1	0	-0.661894581	1	0	3.862643695	1	0	4.180008886	1	0	4.560617587	1	0	4.483030642	1	0	4.529193521	1	0	4.656745057	1
ENSBGRG00000000037	CXADR	0.004835417	-1.660773202	7.64E-05	0.019726889	1.333505973	1	0	-2.973297021	0.044938351	0.020053057	1.515669258	0.003540188	0.018717784	1.26144245	0.303375628	0.00726259	0.243866798	1	0.030466089	1.988734669	0.096937423	0	2.658776805	1	0	1.128417822	1	0.02067942	2.160567233	1	0	5.669998617	1	0	5.987363808	1	0	6.36797251	1	0	6.290385564	1	0	6.336548443	1	0	6.464099979	1
ENSBGRG00000000038	BTG3	3.158619454	1.840354491	1.91E-17	2.186396906	-0.0573532	1	0.303005855	-2.998535748	3.32E-08	0.661750869	-1.942500712	9.69E-09	0.426349518	-2.462301228	0.001580973	0.206983824	-3.468775003	0.007674049	2.494834136	0.138751802	0.992017853	0	-5.299957142	1	0.265626018	-3.022175701	1	0.496306069	-2.167966925	1	0	-2.28873533	1	0	-1.971370139	1	0	-1.590761438	1	4.982781457	-0.083265063	1	0	-1.622185505	1	0	-1.494633968	1
ENSBGRG00000000039	ENSBGRG00000000039	0.000155981	-2.22336789	0.067780941	0	1.218028755	1	0.003771857	3.61166548	0.038941811	0	-0.269317851	0.782090116	0.002079754	2.79749535	0.634088451	0	2.406138226	1	0.003385121	3.524787569	0.454297734	0	6.436384383	1	0	4.9060254	1	0	4.923067919	1	0	9.447606196	1	0	9.764971387	1	0	10.14558009	1	0	10.06799314	1	0	10.11415602	1	0	10.24170756	1
ENSBGRG00000000042	C21orf91	0.040243152	-0.534486437	0.041760373	0.041097686	-0.162919854	1	0.044005	-0.076390514	1	0.044634223	-0.080872762	1	0.039515321	-0.20250465	1	0.101676265	1.191890894	0.246996428	0.115094112	1.377946181	0.06558303	0.122377281	1.871599765	1	0.061298312	0.759184012	1	0.516985488	3.542119311	0.005256544	0	3.292065112	1	0	3.609430303	1	0	3.990039005	1	0	3.91245206	1	0	3.958614938	1	0	4.086166475	1
ENSBGRG00000000043	CHODL	0.000155981	-5.419765102	8.95E-16	0.001643907	-0.755976036	1	0.065378857	7.339585935	2.46E-32	0	-3.269317851	0.004405254	0	-1.424897071	0.642101603	0.003631295	0.432133435	1	0	-0.697604852	1	0	3.436384383	1	0	1.9060254	1	0	1.923067919	1	0	6.447606196	1	0	6.764971387	1	0	7.145580088	1	0	7.067993143	1	0	7.114156021	1	0	7.241707558	1
ENSBGRG00000000044	TMPRSS15	0	-2.22336789	0.264153822	0	2.440421177	1	0	2.026702979	1	0.000646873	2.538037071	0.403887383	0	2.79749535	1	0	3.628530648	1	0	3.524787569	1	0.061188641	9.243739305	0.114922006	0	6.128417822	1	0	6.145460341	1	0	10.66999862	1	0	10.98736381	1	0	11.36797251	1	0	11.29038556	1	0	11.33654844	1	0	11.46409998	1
ENSBGRG00000000047	NCAM2	0.001091868	-1.72586823	0.050500823	0.001643907	0.501821721	1	0	-0.973297021	1	0.007115601	2.422559853	0.013232592	0.006239261	1.990140428	0.42609434	0	0.628530648	1	0.003385121	1.586188114	0.820914954	0	4.658776805	1	0	3.128417822	1	0	3.145460341	1	0	7.669998617	1	0	7.987363808	1	0	8.36797251	1	0	8.290385564	1	0	8.336548443	1	0	8.464099979	1
ENSBGRG00000000050	ENSBGRG00000000050	0.000155981	-1.22336789	0.64130432	0	2.025383677	1	0.001257286	3.026702979	0.451963086	0	0.538037071	1	0	2.382457851	1	0	3.213493149	1	0.003385121	4.524787569	0.299593953	0	7.243739305	1	0	5.713380322	1	0	5.730422841	1	0	10.25496112	1	0	10.57232631	1	0	10.95293501	1	0	10.87534807	1	0	10.92151094	1	0	11.04906248	1
ENSBGRG00000000052	ENSBGRG00000000052	0	-1.638405389	0.467428697	0	3.025383677	1	0.001257286	4.61166548	0.218228819	0	1.538037071	1	0	3.382457851	1	0	4.213493149	1	0	4.10975007	1	0	8.243739305	1	0	6.713380322	1	0	6.730422841	1	0	11.25496112	1	0	11.57232631	1	0	11.95293501	1	0	11.87534807	1	0	11.92151094	1	0	12.04906248	1
ENSBGRG00000000053	ENSBGRG00000000053	0	-1.638405389	0.467428697	0	3.025383677	1	0.001257286	4.61166548	0.218228819	0	1.538037071	1	0	3.382457851	1	0	4.213493149	1	0	4.10975007	1	0	8.243739305	1	0	6.713380322	1	0	6.730422841	1	0	11.25496112	1	0	11.57232631	1	0	11.95293501	1	0	11.87534807	1	0	11.92151094	1	0	12.04906248	1
ENSBGRG00000000058	MRPL39	0.72718439	1.143495862	1.20E-07	0.565504162	-0.014314206	1	0.133272285	-2.176298088	6.50E-05	0.377773712	-0.677468965	0.064474815	0.153901777	-1.925941859	0.020442338	0.141620511	-2.010267252	0.229649449	0.53823423	-0.08476057	1	0.550697765	0.012758194	1	0.061298312	-2.8409687	1	0.765138522	0.432179353	1	0	-0.300107274	1	0	0.017257917	1	0	0.397866619	1	0	0.320279674	1	0	0.366442552	1	0	0.493994089	1
ENSBGRG00000000059	JAM2	0.415221975	0.163002496	0.509795792	0.23836658	-0.766715751	1	0.060349714	-2.789736514	1.21E-06	0.128080813	-1.788234314	8.25E-07	2.289808875	2.895442204	1.62E-15	0.032681656	-3.494211085	0.014841038	0.067702419	-2.523764176	0.048187458	0	-2.788995223	1	0.081731083	-1.996048179	1	0.041358839	-2.716660385	1	0	0.222226589	1	0	0.53959178	1	0	0.920200482	1	0	0.842613537	1	0	0.888776415	1	0	1.016327951	1
ENSBGRG00000000060	ENSBGRG00000000060	2.523619958	1.172029021	3.95E-08	1.731034543	-0.201718454	1	0.642472996	-1.696175689	0.001528395	1.19671467	-0.817174795	0.015233503	0.989962783	-1.030025452	0.337534531	0.599163702	-1.74371381	0.34129878	1.604547328	-0.308937004	1	1.590904655	-0.343308919	1	0.674281431	-1.540606164	1	0.475626649	-2.026758791	1	0	-2.088779801	1	0	-1.77141461	1	0	-1.390805908	1	0	-1.468392853	1	2.799107143	-0.422160586	1	0	-1.294678438	1
ENSBGRG00000000061	GABPA	0.034939791	-0.917381339	0.00022648	0.036165964	-0.34283807	1	0.026403	-0.823720665	0.314223944	0.066627898	0.61642497	0.085309253	0.045754582	0.014236104	1	0.025419066	-0.72314479	1	0.189566773	2.158005238	0.000299633	0.061188641	1.289542995	1	0.040865541	0.347058108	1	0.785817942	4.173474717	6.08E-05	0	3.297859076	1	0	3.615224267	1	0	3.995832969	1	0	3.918246024	1	0	3.964408902	1	0	4.091960438	1
ENSBGRG00000000062	APP	0.233347887	-1.54844072	6.94E-14	0.378098713	-0.116867073	1	1.39684442	2.087652329	1.39E-10	0.222524241	-0.984615528	0.006749716	2.096391777	2.672480887	1.12E-12	0.047206837	-3.047930207	0.038477981	0.297890643	-0.457885613	1	0	-2.829398078	1	0.286058789	-0.448171498	1	0.082717678	-2.019446586	1	0	0.181823735	1	0	0.499188925	1	0	0.879797627	1	0	0.802210682	1	0	0.84837356	1	0	0.975925097	1
ENSBGRG00000000064	ENSBGRG00000000064	0.000311962	-1.375370983	0.32181417	0.001643907	2.440421177	1	0.001257286	2.026702979	0.664201309	0.000646873	0.95307457	0.778802856	0	1.575102929	1	0	2.406138226	1	0.003385121	3.524787569	0.450627071	0	6.436384383	1	0	4.9060254	1	0	4.923067919	1	0	9.447606196	1	0	9.764971387	1	0	10.14558009	1	0	10.06799314	1	0	10.11415602	1	0	10.24170756	1
ENSBGRG00000000067	ENSBGRG00000000067	0.003743549	-1.08201204	0.033284857	0.001643907	-0.807506337	1	0	-2.246315515	0.173541262	0.000646873	-2.294852943	0.029091404	0.062392612	4.529299239	4.39E-12	0	-0.644487847	1	0.003385121	0.276860056	1	0	3.38575831	1	0	1.855399327	1	0	1.872441846	1	0	6.396980123	1	0	6.714345313	1	0	7.094954015	1	0	7.01736707	1	0	7.063529948	1	0	7.191081485	1
ENSBGRG00000000068	ADAMTS1	0.063172389	-0.885958808	0.000207311	0.039453779	-1.083976882	1	0.246427999	1.801175399	1.35E-06	0.042046732	-1.100563393	0.008692787	0.397232966	2.524476856	1.88E-09	0.018156476	-1.986179196	0.420378653	0	-4.683040225	0.005386074	0	-0.549050989	1	0	-2.079409972	1	0	-2.062367453	1	0	2.462170823	1	0	2.779536014	1	0	3.160144716	1	0	3.082557771	1	0	3.128720649	1	0	3.256272186	1
ENSBGRG00000000069	ADAMTS5	0.002183737	-1.940968159	6.78E-05	0.001643907	-0.618472513	1	0.037718571	4.173544368	3.48E-14	0.001940618	-1.04692543	0.25798353	0.002079754	-0.261398339	1	0.003631295	0.569636959	1	0	-0.562675272	1	0	3.571313963	1	0	2.04095498	1	0	2.057997499	1	0	6.582535776	1	0	6.899900967	1	0	7.280509668	1	0	7.202922723	1	0	7.249085601	1	0	7.376637138	1
ENSBGRG00000000070	ENSBGRG00000000070	0.000311962	-2.22336789	0.037344574	0	0.565952059	1	0.007543714	4.097092307	0.000535761	0.001293746	0.95307457	0.820525842	0	0.923026232	1	0	1.75406153	1	0	1.650318451	1	0	5.784307687	1	0	4.253948704	1	0	4.270991223	1	0	8.795529499	1	0	9.11289469	1	0	9.493503392	1	0	9.415916446	1	0	9.462079325	1	0	9.589630861	1
ENSBGRG00000000074	N6AMT1	0.005771305	-0.81674263	0.101241817	0.004931722	-0.241402863	1	0.001257286	-1.692115268	0.349821466	0.018112438	1.695578348	0.003517764	0	-1.939470244	0.562068517	0.010893885	0.946706608	0.959313491	0.013540484	1.183750651	0.569421341	0.061188641	3.939958557	0.999589714	0	1.391452228	1	0.041358839	3.029983123	0.810696092	0	5.933033023	1	0	6.250398214	1	0	6.631006915	1	0	6.55341997	1	0	6.599582848	1	0	6.727134385	1
ENSBGRG00000000075	LTN1	0.061612577	-0.107080852	0.71355835	0.06411239	0.048103754	1	0.064121571	0.04064217	1	0.068568516	0.142512945	0.768214328	0.056153351	-0.136616714	1	0.065363313	0.114906929	1	0.057547056	-0.069053083	1	0.122377281	1.447158855	1	0.143029395	1.342692916	1	0.124076517	1.164912703	1	0	2.869098717	1	0	3.186463908	1	0	3.56707261	1	0	3.489485664	1	0	3.535648543	1	0	3.663200079	1
ENSBGRG00000000076	RWDD2B	0.007331117	-0.668152732	0.100495001	0.00657563	-0.176250184	1	0.015087428	0.919787775	0.328977407	0.012290583	0.593178625	0.356428385	0.010398769	0.459625711	1	0.00726259	0.243866798	1	0.016925605	1.18691793	0.462014881	0.061188641	3.673883697	1	0	1.128417822	1	0	1.145460341	1	0	5.669998617	1	0	5.987363808	1	0	6.36797251	1	0	6.290385564	1	0	6.336548443	1	0	6.464099979	1
ENSBGRG00000000077	USP16	0.246918252	-1.086532126	2.31E-07	0.327137582	-0.122330045	1	0.230083284	-0.662839284	0.364845687	0.875865764	1.719319304	3.34E-11	0.255809711	-0.4855183	0.969084586	0.185196053	-0.936644681	0.999572035	0.677024189	0.969638872	0.165454814	1.223772812	1.773419371	0.979538405	0.204327706	-0.693694271	1	0.392908971	0.189326226	1	0.866421004	1.384981785	0.995424811	0	0.701961589	1	0	1.082570291	1	0	1.004983346	1	0	1.051146224	1	0	1.17869776	1
ENSBGRG00000000078	ENSBGRG00000000078	0.387145357	-1.394303957	7.97E-12	0.614821386	-0.045234632	1	0.262772713	-1.332746794	0.018879141	1.491688665	1.616751969	3.06E-10	0.239171681	-1.439041254	0.117219353	0.283241023	-1.170320493	0.784239245	3.408816791	2.61840595	3.94E-08	0.183565922	-1.460164268	1	0.286058789	-1.081252149	1	1.654353562	1.3831159	0.762228599	0.866421004	0.550625147	1	4.115973742	1.868422735	0.897932346	3.048622366	1.248599039	1	2.491390728	1.171012094	1	0	0.216958822	1	0	0.344510359	1
ENSBGRG00000000079	ENSBGRG00000000079	0.000155981	-1.22336789	0.64130432	0.001643907	3.440421177	1	0.001257286	3.026702979	0.451963086	0	0.538037071	1	0	2.382457851	1	0	3.213493149	1	0	3.10975007	1	0	7.243739305	1	0	5.713380322	1	0	5.730422841	1	0	10.25496112	1	0	10.57232631	1	0	10.95293501	1	0	10.87534807	1	0	10.92151094	1	0	11.04906248	1
ENSBGRG00000000080	BACH1	0.005303361	-1.718575737	4.69E-06	0.009863445	0.160313257	1	0.022631143	1.367739897	0.046974275	0.012290583	0.384231735	0.615347955	0.01663803	0.908526662	0.527904655	0.014525181	0.834981525	1	0.044006572	2.347249383	0.010113034	0	2.488851803	1	0.102163853	3.611842296	0.204223299	0	0.975535339	1	0	5.500073616	1	0	5.817438806	1	0	6.198047508	1	0	6.120460563	1	0	6.166623441	1	0	6.294174978	1
ENSBGRG00000000082	GRIK1	0	-4.72586823	2.83E-06	0.001643907	1.025383677	1	0.018859286	6.61166548	1.35E-12	0	-1.54942577	0.289553176	0	0.294995009	1	0	1.126030307	1	0	1.022287228	1	0	5.156276464	1	0	3.625917481	1	0	3.64296	1	0	8.167498277	1	0	8.484863467	1	0	8.865472169	1	0	8.787885224	1	0	8.834048102	1	0	8.961599639	1
ENSBGRG00000000112	TIAM1	0.065200145	1.472488203	5.22E-08	0.046029409	-0.04441329	1	0.038975857	-0.307197757	0.930462094	0.020699929	-1.333448189	0.002333228	0.002079754	-3.623166698	0.002023027	0	-3.794935474	0.061604419	0.010155363	-1.89024993	0.285321222	0	0.235310683	1	0.020432771	-0.292244227	1	0	-1.278005781	1	0	3.246532496	1	0	3.563897687	1	0	3.944506388	1	0	3.866919443	1	0	3.913082321	1	0	4.040633858	1
ENSBGRG00000000114	ENSBGRG00000000114	0.000155981	-1.960333484	0.129475726	0	1.440421177	1	0.003771857	4.026702979	0.023384726	0	-0.04692543	1	0.002079754	3.060529756	0.573288395	0	2.628530648	1	0	2.524787569	1	0	6.658776805	1	0	5.128417822	1	0	5.145460341	1	0	9.669998617	1	0	9.987363808	1	0	10.36797251	1	0	10.29038556	1	0	10.33654844	1	0	10.46409998	1
ENSBGRG00000000116	ENSBGRG00000000116	0	-1.638405389	0.467428697	0	3.025383677	1	0	2.61166548	1	0.000646873	3.538037071	0.25798353	0	3.382457851	1	0	4.213493149	1	0	4.10975007	1	0	8.243739305	1	0	6.713380322	1	0	6.730422841	1	0	11.25496112	1	0	11.57232631	1	0	11.95293501	1	0	11.87534807	1	0	11.92151094	1	0	12.04906248	1
ENSBGRG00000000117	SOD1	2.294327583	0.125453235	0.607609312	2.220918963	-0.000329251	1	1.733796989	-0.382638759	0.633992232	2.922571287	0.4772419	0.125146359	1.085631456	-1.066781558	0.310063304	0.860616953	-1.389478567	0.580583127	1.723026561	-0.376623594	1	0.244754562	-2.946579243	1	0.796878055	-1.474775774	1	2.067941953	-0.117673257	1	1.732842008	-0.672446495	1	1.371991247	-0.940105537	1	0	-1.559558564	1	0	-1.637145509	1	0	-1.590982631	1	0	-1.463431094	1
ENSBGRG00000000118	SCAF4	0.030104373	-1.027177233	6.42E-05	0.039453779	-0.055273986	1	0.030174857	-0.468992183	0.744392231	0.072449753	0.970198748	0.004609367	0.037435567	-0.114448473	1	0.032681656	-0.239365816	1	0.17941141	2.242585752	0.000230011	0.061188641	1.442839406	1	0.061298312	0.918964456	1	0.186114776	2.277563877	0.416418792	0	3.450830097	1	0	3.768195287	1	0	4.148803989	1	0	4.071217044	1	0	4.117379922	1	0	4.244931459	1
ENSBGRG00000000119	HUNK	0.000155981	-2.445760311	0.034200486	0	1.025383677	1	0.005029143	3.933593575	0.007967518	0.001293746	1.538037071	0.424013469	0	1.382457851	1	0	2.213493149	1	0	2.10975007	1	0	6.243739305	1	0	4.713380322	1	0	4.730422841	1	0	9.254961118	1	0	9.572326309	1	0	9.95293501	1	0	9.875348065	1	0	9.921510943	1	0	10.04906248	1
ENSBGRG00000000120	MIS18A	0.00389953	-3.035997754	1.04E-14	0.01315126	-0.071477862	1	0	-3.728184523	0.007630258	0.064040407	3.204613337	3.39E-15	0	-2.957392152	0.17570762	0.003631295	-1.11742373	1	0.057547056	2.099765981	0.030484238	0	1.903889303	1	0	0.37353032	1	0.227473615	4.076980603	0.022608496	0	4.915111115	1	0	5.232476306	1	0	5.613085007	1	0	5.535498062	1	0	5.58166094	1	0	5.709212477	1
ENSBGRG00000000121	ENSBGRG00000000121	0	-3.80833039	0.00506624	0	0.855458676	1	0.005029143	3.61166548	0.039257525	0	-0.631887931	0.830953204	0.008319015	4.382457851	0.025085229	0	2.043568147	1	0	1.939825068	1	0	6.073814304	1	0	4.543455321	1	0	4.56049784	1	0	9.085036116	1	0	9.402401307	1	0	9.783010009	1	0	9.705423064	1	0	9.751585942	1	0	9.879137479	1
ENSBGRG00000000122	URB1	0.003431587	-2.684699041	5.25E-11	0.009863445	0.038322733	1	0.007543714	-0.375395464	1	0.042046732	2.881991472	1.65E-11	0.004159507	-0.878069699	0.948196863	0.025419066	1.432133435	0.458275572	0.016925605	0.887357648	0.765321199	0	2.373374586	1	0	0.843015603	1	0.062038259	2.897532827	0.592965341	0	5.384596398	1	0	5.701961589	1	0	6.082570291	1	0	6.004983346	1	0	6.051146224	1	0	6.17869776	1
ENSBGRG00000000123	EVA1C	0.005303361	-2.451636877	1.03E-12	0.011507352	-0.203435013	1	0.017602	0.358684739	0.809978412	0.046574841	2.318470694	8.16E-10	0.058233105	2.22921159	0.000400798	0.003631295	-1.07190907	1	0	-2.184870679	0.39451913	0	1.949118557	1	0	0.418759574	1	0	0.435802092	1	0	4.960340369	1	0	5.27770556	1	0	5.658314261	1	0	5.580727316	1	0	5.626890194	1	0	5.754441731	1
ENSBGRG00000000124	CFAP298	0.241302928	-0.429155878	0.059271535	0.263025192	-0.056269291	1	0.207452142	-0.42321633	0.700952956	0.454751575	0.905372275	0.001342288	0.191337345	-0.526499644	0.921641229	0.11983274	-1.177308042	0.795650492	0.456991328	0.771472487	0.312773702	1.958036498	2.809363805	0.378577349	0.265626018	0.032392967	1	0.02067942	-2.763932762	1	0	0.760105533	1	2.743982495	2.66343336	0.872749811	0	1.458079426	1	0	1.380492481	1	2.799107143	2.42715534	0.917484264	0	1.554206895	1
ENSBGRG00000000125	SYNJ1	0.009826816	-1.876810128	2.37E-10	0.008219537	-1.097012954	1	0.027660286	0.550264935	0.472339426	0.031049894	0.777707484	0.061739903	0.027036799	0.538761082	0.765366542	0.029050361	0.696917623	0.945355706	0.152330443	3.232432589	1.38E-08	0	1.502272319	1	0.081731083	2.3210629	1	0.103397098	2.60802621	0.425467241	0	4.513494131	1	0	4.830859322	1	0	5.211468024	1	0	5.133881079	1	0	5.180043957	1	0	5.307595494	1
ENSBGRG00000000126	ENSBGRG00000000126	0	-1.638405389	0.467428697	0	3.025383677	1	0	2.61166548	1	0	1.538037071	1	0	3.382457851	1	0.003631295	6.213493149	0.217116055	0	4.10975007	1	0	8.243739305	1	0	6.713380322	1	0	6.730422841	1	0	11.25496112	1	0	11.57232631	1	0	11.95293501	1	0	11.87534807	1	0	11.92151094	1	0	12.04906248	1
ENSBGRG00000000127	PAXBP1	0.044142682	-1.185625796	5.83E-07	0.069044113	0.094096427	1	0.137044142	1.19090137	0.005029142	0.095090301	0.641581928	0.059307998	0.106067441	0.745275667	0.319748823	0.127095331	1.01055309	0.359711998	0.067702419	0.096926029	1	0	-0.203343921	1	0.163462165	1.452852772	1	0	-1.716660385	1	0	2.807877892	1	1.371991247	4.127311463	0.871364322	0	3.505851784	1	0	3.428264839	1	0	3.474427717	1	4.125	4.604047634	0.985190083
ENSBGRG00000000128	C21orf62	0.001559812	1.236063729	0.220172149	0	0.324943959	1	0.002514571	1.737196362	0.483451262	0	-1.162402647	0.397449776	0	0.682018133	1	0	1.51305343	1	0	1.409310352	1	0	5.543299587	1	0	4.012940604	1	0	4.029983123	1	0	8.5545214	1	0	8.87188659	1	0	9.252495292	1	0	9.174908347	1	0	9.221071225	1	0	9.348622762	1
ENSBGRG00000000129	OLIG1	0.001715793	2.946557112	0.011924212	0	0.440421177	1	0	0.026702979	1	0	-1.04692543	0.563665405	0	0.79749535	1	0	1.628530648	1	0	1.524787569	1	0	5.658776805	1	0	4.128417822	1	0	4.145460341	1	0	8.669998617	1	0	8.987363808	1	0	9.36797251	1	0	9.290385564	1	0	9.336548443	1	0	9.464099979	1
ENSBGRG00000000131	ENSBGRG00000000131	0.002495699	-3.648974631	8.52E-22	0.008219537	-0.599107188	1	0.057835143	2.424787345	3.87E-07	0.001940618	-2.69078162	0.000197257	0.118545964	3.655476345	1.11E-13	0.072625903	2.550528136	0.002108478	0.003385121	-1.138177444	0.869181512	0	1.986351463	1	0.081731083	2.816139897	0.796827586	0	0.473034999	1	0	4.997573275	1	0	5.314938466	1	0	5.695547168	1	0	5.617960222	1	0	5.664123101	1	0	5.791674637	1
ENSBGRG00000000132	IL10RB	0.00389953	-2.204752211	3.78E-09	0.011507352	0.455528069	1	0.015087428	0.820252102	0.357188145	0.013584329	0.657618687	0.269118457	0.037435567	2.238067941	0.001223416	0.039944247	2.290661009	0.025761715	0.013540484	0.81696832	0.847365282	0	2.571313963	1	0.020432771	2.05516884	1	0.041358839	2.671529152	0.919054697	0	5.582535776	1	0	5.899900967	1	0	6.280509668	1	0	6.202922723	1	0	6.249085601	1	0	6.376637138	1
ENSBGRG00000000133	IFNAR1	0.003587568	-3.301370402	4.19E-21	0.008219537	-0.799044758	1	0.030174857	1.017116931	0.116366074	0.035578004	1.438501397	0.0002834	0.054073597	1.918176832	0.003215327	0.076257198	2.406138226	0.003067691	0.050776814	1.787821975	0.04763141	0	1.792528194	1	0.040865541	1.863714596	1	0.062038259	2.304158087	0.864612251	0	4.803750006	1	0	5.121115197	1	0	5.501723898	1	0	5.424136953	1	0	5.470299831	1	0	5.597851368	1
ENSBGRG00000000134	IFNGR2	0.004367474	-2.137976398	5.06E-09	0.008219537	-0.10389934	1	0.038975857	2.307884732	5.74E-06	0.01617182	0.829085853	0.117020867	0.029116552	1.704385946	0.034611524	0	-1.567866565	0.88819365	0.006770242	-0.060174932	1	0	2.462379592	1	0.081731083	3.307387963	0.404661309	0	0.949063128	1	0	5.473601404	1	0	5.790966595	1	0	6.171575297	1	0	6.093988352	1	0	6.14015123	1	0	6.267702766	1
ENSBGRG00000000136	TMEM50B	0.015286158	-1.571291193	2.05E-08	0.019726889	-0.377464413	1	0.038975857	0.61166548	0.374651132	0.036871749	0.550528015	0.196583903	0.039515321	0.638296755	0.58945936	0.003631295	-1.946378188	0.572391242	0.186181652	3.059123997	5.51E-08	0	1.078832379	1	0.081731083	1.890650174	1	0.186114776	2.933409864	0.151197542	0	4.090054191	1	0	4.407419382	1	0	4.788028084	1	0	4.710441138	1	0	4.756604017	1	0	4.884155553	1
ENSBGRG00000000137	DNAJC28	0.053813517	-0.011132083	0.999118945	0.044385501	-0.249410442	1	0.041490428	-0.366960869	0.888847399	0.041399859	-0.419734694	0.442361561	0.020797537	-1.284815003	0.367464516	0.021787771	-1.116143042	0.985589609	0.186181652	1.911480443	0.003721109	1.10139553	4.38575831	0.033432803	0.040865541	0.151137898	1	0.165435356	1.768490882	0.797335602	0	3.102676275	1	0	3.420041466	1	0	3.800650168	1	0	3.723063223	1	0	3.769226101	1	0	3.896777638	1
ENSBGRG00000000138	GART	0.017937839	-2.120274397	6.61E-17	0.037809871	-0.09009354	1	0.037718571	-0.110095242	1	0.091209064	1.46861567	2.33E-06	0.027036799	-0.544896847	0.955344778	0.029050361	-0.368125909	1	0.17941141	2.272180535	0.000140694	0	0.465662176	1	0.040865541	0.526853354	1	1.096009235	4.892853306	3.46E-08	0	3.476883988	1	0	3.794249179	1	0	4.174857881	1	0	4.097270936	1	0	4.143433814	1	0	4.27098535	1
ENSBGRG00000000139	SON	0.324908855	-1.624493082	2.74E-15	0.366591361	-0.715119907	1	0.709109139	0.290503621	0.595163546	1.276926897	1.436846595	5.90E-08	0.761189871	0.389106794	0.657607707	0.628214063	0.096581603	1	1.679019989	1.586314328	0.005749448	0.183565922	-1.356173537	1	0.93990745	0.678083995	1	5.686840369	3.303671921	0.003322805	3.465684017	1.977208782	0.860322767	0	-0.028283544	1	0	0.352325158	1	7.474172185	2.275435223	0.855086897	0	0.320901091	1	0	0.448452628	1
ENSBGRG00000000141	DONSON	0.113242357	-0.411043293	0.08260005	0.111785706	-0.186892415	1	0.091781857	-0.494030717	0.616586198	0.210233658	0.889585744	0.002580907	0.09982818	-0.346018021	1	0.090782379	-0.454573595	1	0.196337015	0.660356571	0.454297734	0.856640968	2.770168836	0.475427027	0.143029395	0.325363037	1	0.041358839	-1.078005115	1	0	1.859426982	1	0	2.176792173	1	0	2.557400875	1	0	2.47981393	1	0	2.525976808	1	0	2.653528345	1
ENSBGRG00000000142	CRYZL1	0.052565667	-0.281920072	0.288810258	0.046029409	-0.279026656	1	0.042747714	-0.406256428	0.769457603	0.06015917	0.103941236	0.858500768	0.095668672	0.820702741	0.26671092	0.090782379	0.744007865	0.643998125	0.094783386	0.805339736	0.373915748	0.428320484	3.029420185	0.467558811	0	-1.517840858	1	0.02067942	-0.498395849	1	0	3.023739937	1	0	3.341105128	1	0	3.72171383	1	0	3.644126884	1	2.799107143	4.692692253	0.71010606	0	3.817841299	1
ENSBGRG00000000143	ITSN1	0.009670835	-2.462025365	7.42E-19	0.018082982	-0.487685905	1	0.129500428	2.804310558	1.39E-14	0.032990513	0.368112069	0.409903503	0.043674829	0.79749535	0.39843068	0.003631295	-1.936253971	0.542903575	0.084628024	1.787821975	0.014783583	0	1.088921196	1	0.204327706	3.069524133	0.141277255	0	-0.424395268	1	0	4.100143009	1	0	4.4175082	1	0	4.798116901	1	0	4.720529956	1	0	4.766692834	1	0	4.894244371	1
ENSBGRG00000000144	ENSBGRG00000000144	0.619245394	-0.097275423	0.688881928	0.687153313	0.119411557	1	0.475253997	-0.448217581	0.631858438	0.854518962	0.513689492	0.098309985	0.4721041	-0.444648028	1	0.490224847	-0.379403534	1	0.673639068	0.087382257	1	0.856640968	0.443918056	1	0.551684807	-0.183168329	1	0.186114776	-1.655439559	1	0	-0.454768919	1	0	-0.137403728	1	0	0.243204974	1	0	0.165618029	1	0	0.211780907	1	0	0.339332443	1
ENSBGRG00000000146	MRPS6	0.069879581	1.457920728	2.86E-08	0.044385501	-0.20618039	1	0.015087428	-1.767379586	0.010981985	0.023287421	-1.266530034	0.002848986	0.014558276	-1.71029929	0.124930671	0.00726259	-2.307452859	0.279999268	0.057547056	0.213585881	1	0	0.132603635	1	0	-1.397755348	1	0.062038259	0.627135033	1	0	3.143825448	1	0	3.461190638	1	0	3.84179934	1	0	3.764212395	1	0	3.810375273	1	0	3.93792681	1
ENSBGRG00000000149	ENSBGRG00000000149	0.052721648	0.34047132	0.23840637	0.052605038	0.168910989	1	0.017602	-1.435640235	0.050234949	0.069215389	0.638288544	0.071764067	0.012478522	-1.787467151	0.124612488	0.032681656	-0.43324555	1	0.006770242	-2.293972116	0.175495866	0.061188641	1.252217459	1	0	-1.280973114	1	0	-1.263930596	1	0	3.260607681	1	0	3.577972872	1	0	3.958581573	1	0	3.880994628	1	0	3.927157506	1	0	4.054709043	1
ENSBGRG00000000151	ENSBGRG00000000151	0	-1.638405389	0.467428697	0	3.025383677	1	0	2.61166548	1	0.000646873	3.538037071	0.25798353	0	3.382457851	1	0	4.213493149	1	0	4.10975007	1	0	8.243739305	1	0	6.713380322	1	0	6.730422841	1	0	11.25496112	1	0	11.57232631	1	0	11.95293501	1	0	11.87534807	1	0	11.92151094	1	0	12.04906248	1
ENSBGRG00000000153	ENSBGRG00000000153	0.000311962	-1.375370983	0.305310178	0	1.218028755	1	0	0.804310558	1	0.002587491	3.275002665	0.017531969	0	1.575102929	1	0	2.406138226	1	0	2.302395148	1	0	6.436384383	1	0	4.9060254	1	0	4.923067919	1	0	9.447606196	1	0	9.764971387	1	0	10.14558009	1	0	10.06799314	1	0	10.11415602	1	0	10.24170756	1
ENSBGRG00000000154	RCAN1	0.004991399	0.084060636	0.951016564	0.003287815	-0.033510012	1	0.010058286	1.322158863	0.226436473	0.003234364	-0.43158928	0.647471053	0.006239261	0.767748007	0.988297874	0	-0.48694657	1	0.003385121	0.437324728	1	0	3.543299587	1	0	2.012940604	1	0	2.029983123	1	0	6.5545214	1	0	6.87188659	1	0	7.252495292	1	0	7.174908347	1	0	7.221071225	1	0	7.348622762	1
ENSBGRG00000000158	ENSBGRG00000000158	0	-3.445760311	0.008498884	0	1.218028755	1	0.001257286	2.026702979	0.671395573	0.003234364	4.122999572	0.001712159	0	1.575102929	1	0	2.406138226	1	0	2.302395148	1	0	6.436384383	1	0	4.9060254	1	0	4.923067919	1	0	9.447606196	1	0	9.764971387	1	0	10.14558009	1	0	10.06799314	1	0	10.11415602	1	0	10.24170756	1
ENSBGRG00000000161	HTR1F	0.000155981	-2.638405389	0.016783349	0	0.855458676	1	0.001257286	1.61166548	0.77359061	0.003881237	3.760429492	0.001160119	0	1.212532849	1	0	2.043568147	1	0	1.939825068	1	0	6.073814304	1	0	4.543455321	1	0	4.56049784	1	0	9.085036116	1	0	9.402401307	1	0	9.783010009	1	0	9.705423064	1	0	9.751585942	1	0	9.879137479	1
ENSBGRG00000000164	CGGBP1	0.061144633	-1.408037172	1.92E-10	0.080551465	-0.315178592	1	0.170990856	0.85482918	0.053084427	0.169480672	0.93309987	0.001749469	0.185098083	0.948014952	0.116047574	0.188827348	0.961274025	0.348652988	0.243728708	1.348289914	0.045190811	0.183565922	1.195252431	1	0.081731083	-0.011815495	1	0.02067942	-1.3207861	1	0	2.202393067	1	0	2.519758258	1	0	2.900366959	1	2.491390728	3.824139124	0.840297278	0	2.868942893	1	0	2.996494429	1
ENSBGRG00000000166	ZNF654	0.015910083	-1.52176047	2.09E-08	0.026302519	0.004322062	1	0.056577857	1.186860205	0.019433656	0.03234364	0.291599176	0.545435641	0.03327606	0.361396235	0.901298282	0.036312952	0.533373415	1	0.145560201	2.609179756	1.20E-05	0	1.053914747	1	0.102163853	2.133435896	1	0.082717678	1.882425935	0.94938405	0	4.065136559	1	0	4.38250175	1	0	4.763110451	1	0	4.685523506	1	0	4.731686384	1	0	4.859237921	1
ENSBGRG00000000178	C3orf38	0.126656741	-0.339800308	0.157387863	0.14795167	0.099592876	1	0.095553714	-0.569664285	0.515778146	0.219289877	0.800223082	0.007848324	0.091509165	-0.606479254	0.850360702	0.050838132	-1.390380424	0.674067017	0.230188224	0.761920111	0.351036207	1.223772812	3.131237741	0.269974078	0.081731083	-0.485310263	1	0.082717678	-0.468267744	1	0.866421004	2.731399162	0.878386975	0	2.047784594	1	0	2.428393295	1	0	2.35080635	1	0	2.396969228	1	0	2.524520765	1
ENSBGRG00000000197	EPHA3	0.013102421	-1.418839012	2.70E-06	0.018082982	-0.164440882	1	0.149616999	3.724140209	3.10E-23	0.007115601	-1.651787488	0.00381922	0.006239261	-1.444090637	0.413023868	0	-2.631996902	0.421918255	0.003385121	-1.729453718	0.521954684	0	1.398249254	1	0	-0.132109729	1	0	-0.11506721	1	0	4.409471067	1	0	4.726836258	1	0	5.107444959	1	0	5.029858014	1	0	5.076020892	1	0	5.203572429	1
ENSBGRG00000000266	PROS1	0.388393207	0.595617043	0.008342856	0.317274138	-0.087230481	1	0.546919282	0.775296576	0.064098591	0.160424453	-1.19064842	0.000867468	0.210055128	-0.696660866	0.709855314	0.047206837	-2.767054489	0.064241904	0.115094112	-1.540275887	0.30054163	0.122377281	-0.963681809	1	0.612983119	0.886626834	1	0.041358839	-2.476998273	1	0	0.461764259	1	0	0.77912945	1	0	1.159738151	1	0	1.082151206	1	0	1.128314084	1	0	1.255865621	1
ENSBGRG00000000594	ARL13B	0.139915143	-0.113235973	0.651407241	0.138088226	-0.054069733	1	0.247685284	0.870334693	0.040897539	0.113849612	-0.387747837	0.39861208	0.145582762	0.029373166	1	0.061732018	-1.171170702	0.823303391	0.182796531	0.372456628	0.755328794	0.122377281	0.259795652	1	0.102163853	-0.267711215	1	0.351550132	1.345758991	0.924016294	0.866421004	2.685105509	0.879352766	0	2.001521871	1	0	2.382130573	1	0	2.304543627	1	0	2.350706506	1	0	2.478258042	1
ENSBGRG00000000728	NSUN3	0.028232599	-0.119295435	0.718058264	0.027946427	0.010433336	1	0.023888428	-0.241332108	1	0.038165495	0.484925734	0.249231427	0.020797537	-0.377279051	1	0.010893885	-1.039172284	1	0.030466089	0.20767649	1	0	0.976952765	1	0.020432771	0.451285477	1	0.165435356	2.671529152	0.240312039	0	3.988174577	1	0	4.305539768	1	0	4.68614847	1	0	4.608561524	1	0	4.654724403	1	0	4.782275939	1
ENSBGRG00000000751	ENSBGRG00000000751	0.000467944	1.361594611	0.383755342	0	2.025383677	1	0	1.61166548	1	0	0.538037071	1	0	2.382457851	1	0	3.213493149	1	0	3.10975007	1	0	7.243739305	1	0	5.713380322	1	0	5.730422841	1	0	10.25496112	1	0	10.57232631	1	0	10.95293501	1	0	10.87534807	1	0	10.92151094	1	0	11.04906248	1
ENSBGRG00000000760	EPHA6	0.000311962	-3.445760311	1.13E-05	0	-0.498178279	1	0	-0.911896476	0.747982078	0.009056219	3.275002665	1.49E-05	0.002079754	0.923026232	1	0	0.689931192	1	0.016925605	3.524787569	0.013908332	0	4.720177349	1	0	3.189818366	1	0	3.206860885	1	0	7.731399162	1	0	8.048764353	1	0	8.429373054	1	0	8.351786109	1	0	8.397948987	1	0	8.525500524	1
ENSBGRG00000000820	ENSBGRG00000000820	0.000155981	-1.960333484	0.129475726	0	1.440421177	1	0.001257286	2.289737385	0.607087081	0.001293746	2.122999572	0.276998899	0.002079754	3.060529756	0.573288395	0	2.628530648	1	0	2.524787569	1	0	6.658776805	1	0	5.128417822	1	0	5.145460341	1	0	9.669998617	1	0	9.987363808	1	0	10.36797251	1	0	10.29038556	1	0	10.33654844	1	0	10.46409998	1
ENSBGRG00000000838	ARL6	0.014506252	0.668255949	0.09771986	0.014795167	0.416574435	1	0.001257286	-2.410702333	0.038056597	0.007762474	-0.656340974	0.342514155	0.004159507	-1.043806904	0.73210622	0	-1.819929853	0.823303391	0.033851209	1.650318451	0.12522546	0	2.210316304	1	0	0.679957321	1	0.062038259	2.730422841	0.618256507	0	5.221538116	1	0	5.538903307	1	0	5.919512009	1	0	5.841925064	1	0	5.888087942	1	0	6.015639478	1
ENSBGRG00000000859	ENSBGRG00000000859	0.000467944	-0.960333484	0.528695291	0	1.025383677	1	0	0.61166548	1	0.001940618	2.216108976	0.148300809	0	1.382457851	1	0	2.213493149	1	0.003385121	3.302395148	0.497296366	0	6.243739305	1	0	4.713380322	1	0	4.730422841	1	0	9.254961118	1	0	9.572326309	1	0	9.95293501	1	0	9.875348065	1	0	9.921510943	1	0	10.04906248	1
ENSBGRG00000000874	CRYBG3	0.074403036	-1.388590272	8.60E-10	0.078907558	-0.627863563	1	0.133272285	0.154687425	0.892906161	0.18759311	0.770171167	0.014266628	0.609367848	2.633762964	4.98E-11	0.003631295	-4.108434946	0.01856745	0.17941141	0.602542726	0.515602914	0.122377281	0.507901257	1	0.122596624	0.204453713	1	0.041358839	-1.005415207	1	0.866421004	2.933033023	0.867184817	1.371991247	3.250398214	0.880076913	0	2.62988025	1	0	2.552293305	1	0	2.598456183	1	0	2.72600772	1
ENSBGRG00000000955	RIOX2	0.066136032	-0.635006812	0.007792858	0.065756298	-0.275275801	1	0.051548714	-0.65244196	0.45047207	0.189533729	1.621365454	8.53E-09	0.01663803	-2.161862665	0.032143526	0.032681656	-1.177105757	0.873179417	0.081242903	0.067105732	1	0.428320484	2.527777315	0.719417287	0.020432771	-1.012837837	1	0	-1.997497613	1	0	2.527040663	1	0	2.844405854	1	0	3.225014556	1	0	3.147427611	1	0	3.193590489	1	0	3.321142025	1
ENSBGRG00000001015	GABRR3	0	-2.22336789	0.220172149	0	2.440421177	1	0	2.026702979	1	0	0.95307457	1	0	2.79749535	1	0	3.628530648	1	0	3.524787569	1	0	7.658776805	1	0	6.128417822	1	0.041358839	9.315385342	0.002751153	0	10.66999862	1	0	10.98736381	1	0	11.36797251	1	0	11.29038556	1	0	11.33654844	1	0	11.46409998	1
ENSBGRG00000002066	ENSBGRG00000002066	0	-1.638405389	0.467428697	0	3.025383677	1	0	2.61166548	1	0.000646873	3.538037071	0.25798353	0	3.382457851	1	0	4.213493149	1	0	4.10975007	1	0	8.243739305	1	0	6.713380322	1	0	6.730422841	1	0	11.25496112	1	0	11.57232631	1	0	11.95293501	1	0	11.87534807	1	0	11.92151094	1	0	12.04906248	1
ENSBGRG00000002153	CLDND1	0.146154392	-0.111475009	0.651596149	0.088771002	-0.776339377	1	0.225054141	0.64306268	0.164735686	0.10867463	-0.532758707	0.201886957	0.222533651	0.604989428	0.408108599	0.268715842	0.878162349	0.406649363	0.138789959	-0.093189989	1	0.550697765	1.940871944	0.97805164	0.081731083	-0.594048203	1	0.248153034	0.80881074	1	1.732842008	3.208746563	0.852791167	0	1.939331111	1	0	2.319939813	1	0	2.242352868	1	0	2.288515746	1	0	2.416067283	1
ENSBGRG00000002199	GPR15	0	-1.638405389	0.467428697	0	3.025383677	1	0	2.61166548	1	0	1.538037071	1	0	3.382457851	1	0.003631295	6.213493149	0.217116055	0	4.10975007	1	0	8.243739305	1	0	6.713380322	1	0	6.730422841	1	0	11.25496112	1	0	11.57232631	1	0	11.95293501	1	0	11.87534807	1	0	11.92151094	1	0	12.04906248	1
ENSBGRG00000002215	CPOX	0.013102421	0.043065093	0.995588407	0.008219537	-0.434047941	1	0.012572857	0.082412412	1	0.016818693	0.498508707	0.39259959	0.010398769	-0.076973768	1	0.00726259	-0.278359948	1	0.010155363	0.043660879	1	0	2.145707222	1	0.020432771	1.625917481	1	0	0.632390758	1	0	5.156929035	1	0	5.474294226	1	0	5.854902927	1	0	5.777315982	1	0	5.82347886	1	0	5.951030397	1
ENSBGRG00000002273	ST3GAL6	0.001715793	-1.911423883	0.000425672	0.003287815	0.362418665	1	0	-1.710262615	0.35113813	0.00452811	0.493642951	0.706006703	0.010398769	1.838137335	0.207825199	0.047206837	4.265960568	4.53E-07	0	-0.212178025	1	0	3.921811211	1	0.020432771	3.427978104	1	0	2.408494746	1	0	6.933033023	1	0	7.250398214	1	0	7.631006915	1	0	7.55341997	1	0	7.599582848	1	0	7.727134385	1
ENSBGRG00000002387	DCBLD2	0.067695844	0.519135888	0.050176167	0.055892853	-0.062079164	1	0.049034143	-0.270977569	0.977842189	0.067274771	0.216108976	0.602281414	0.008319015	-2.583326434	0.014822432	0.014525181	-1.752291136	0.513051135	0.027080968	-0.998774387	0.725627522	0	-0.053176901	1	0	-1.583535884	1	0.02067942	-0.564197908	1	0	2.958044911	1	0	3.275410102	1	0	3.656018803	1	0	3.578431858	1	0	3.624594736	1	0	3.752146273	1
ENSBGRG00000002547	ENSBGRG00000002547	0	-2.638405389	0.099583275	0	2.025383677	1	0	1.61166548	1	0.001940618	4.538037071	0.010449832	0	2.382457851	1	0	3.213493149	1	0	3.10975007	1	0	7.243739305	1	0	5.713380322	1	0	5.730422841	1	0	10.25496112	1	0	10.57232631	1	0	10.95293501	1	0	10.87534807	1	0	10.92151094	1	0	11.04906248	1
ENSBGRG00000002573	ENSBGRG00000002573	0	-1.638405389	0.467428697	0	3.025383677	1	0.001257286	4.61166548	0.218228819	0	1.538037071	1	0	3.382457851	1	0	4.213493149	1	0	4.10975007	1	0	8.243739305	1	0	6.713380322	1	0	6.730422841	1	0	11.25496112	1	0	11.57232631	1	0	11.95293501	1	0	11.87534807	1	0	11.92151094	1	0	12.04906248	1
ENSBGRG00000002584	COL8A1	0	-3.445760311	0.008498884	0	1.218028755	1	0.002514571	2.874699886	0.21573384	0.001293746	1.801071477	0.356428385	0.004159507	3.645492257	0.15430332	0	2.406138226	1	0	2.302395148	1	0	6.436384383	1	0	4.9060254	1	0	4.923067919	1	0	9.447606196	1	0	9.764971387	1	0	10.14558009	1	0	10.06799314	1	0	10.11415602	1	0	10.24170756	1
ENSBGRG00000002590	FILIP1L	0.052253705	-0.72586823	0.0029992	0.123293059	1.004184512	1	0.233855141	2.175566365	6.91E-10	0.017465565	-2.031818537	3.54E-06	0.114386456	0.874663211	0.205640953	0	-4.221135079	0.029331474	0.020310726	-1.504959774	0.414601329	0	-0.190888922	1	0.081731083	0.609043663	1	0.02067942	-0.702119059	1	0.866421004	3.822419217	0.859982931	0	3.137698081	1	3.048622366	4.52039311	0.839913903	0	3.440719837	1	0	3.486882716	1	0	3.614434252	1
ENSBGRG00000002638	CMSS1	0.0697236	0.539592913	0.052843693	0.050961131	-0.236711168	1	0.023888428	-1.356425272	0.067623598	0.069215389	0.22146221	0.599409767	0.020797537	-1.468723312	0.246602216	0.010893885	-2.112936339	0.423761584	0.050776814	-0.189457949	1	0.673075046	3.520362776	0.224994854	0	-1.619775028	1	0.02067942	-0.600494037	1	0	2.921805767	1	0	3.239170958	1	0	3.61977966	1	0	3.542192715	1	0	3.588355593	1	0	3.71590713	1
ENSBGRG00000002789	ENSBGRG00000002789	0.000155981	-2.22336789	0.119426764	0	1.218028755	1	0	0.804310558	1	0.001293746	1.801071477	0.376281666	0	1.575102929	1	0	2.406138226	1	0	2.302395148	1	0.183565922	9.243739305	0.020531266	0	4.9060254	1	0	4.923067919	1	0	9.447606196	1	0	9.764971387	1	0	10.14558009	1	0	10.06799314	1	0	10.11415602	1	0	10.24170756	1
ENSBGRG00000002818	TBC1D23	0.069411637	-0.172895844	0.499891536	0.06411239	-0.162463232	1	0.079209	0.150186033	0.916250989	0.091209064	0.395462558	0.263704304	0.058233105	-0.290942615	1	0.047206837	-0.539484764	1	0.111708991	0.675612471	0.470171861	0	-0.341223195	1	0.040865541	-0.282857759	1	0.02067942	-0.852659926	1	1.732842008	4.258723037	0.839211873	0	2.987363808	1	0	3.36797251	1	0	3.290385564	1	0	3.336548443	1	0	3.464099979	1
ENSBGRG00000002889	NIT2	0.00779906	-0.35829747	0.415791905	0.009863445	0.406473845	1	0.015087428	0.990177103	0.240699287	0.005821855	-0.515074266	0.545211782	0.012478522	0.763548018	0.813807812	0.021787771	1.594583316	0.366684337	0.006770242	0.202859474	1	0	2.720177349	1	0	1.189818366	1	0	1.206860885	1	0	5.731399162	1	0	6.048764353	1	0	6.429373054	1	0	6.351786109	1	0	6.397948987	1	0	6.525500524	1
ENSBGRG00000002944	TOMM70	0.242550778	0.182222747	0.467428697	0.243298302	0.084680861	1	0.252714427	0.143817847	0.888303723	0.165599435	-0.5464508	0.170751965	0.180938576	-0.355941529	1	0.188827348	-0.277754917	1	0.348667457	0.622219196	0.451267689	0.183565922	-0.0047813	1	0.286058789	0.378287768	1	0.330870712	0.57709435	1	0	1.0046627	1	0	1.322027891	1	0	1.702636592	1	0	1.625049647	1	0	1.671212525	1	0	1.798764062	1
ENSBGRG00000003008	ENSBGRG00000003008	0.005927286	-0.482286187	0.386397431	0.008219537	0.522883337	1	0.002514571	-0.953119139	0.653720236	0.01164371	1.004604871	0.124900641	0.002079754	-0.787467151	1	0	-0.97633141	1	0.010155363	0.980467053	0.730401133	0.061188641	4.073814304	0.997558299	0.061298312	3.584097305	0.627144395	0.02067942	2.56049784	1	0	6.065136559	1	0	6.38250175	1	0	6.763110451	1	0	6.685523506	1	0	6.731686384	1	0	6.859237921	1
ENSBGRG00000003081	ENSBGRG00000003081	0.000155981	-3.886332902	4.77E-06	0.001643907	0.777456164	1	0.018859286	5.289737385	7.63E-11	0	-1.783891024	0.21150696	0.002079754	1.134530337	1	0.003631295	1.965565635	1	0	0.787821975	1	0	4.921811211	1	0	3.391452228	1	0	3.408494746	1	0	7.933033023	1	0	8.250398214	1	0	8.631006915	1	0	8.55341997	1	0	8.599582848	1	0	8.727134385	1
ENSBGRG00000003100	ADGRG7	0	-3.445760311	0.008498884	0	1.218028755	1	0	0.804310558	1	0.002587491	3.275002665	0.017531969	0	1.575102929	1	0	2.406138226	1	0.006770242	4.372784476	0.080769957	0	6.436384383	1	0	4.9060254	1	0	4.923067919	1	0	9.447606196	1	0	9.764971387	1	0	10.14558009	1	0	10.06799314	1	0	10.11415602	1	0	10.24170756	1
ENSBGRG00000003162	ENSBGRG00000003162	0.038683339	-0.466306016	0.080980137	0.052605038	0.298288327	1	0.047776857	0.14552364	0.962135935	0.068568516	0.775678319	0.025148672	0.029116552	-0.540374289	0.97801242	0.014525181	-1.325665663	0.778035247	0.081242903	0.955944734	0.290988678	0	0.370295193	1	0	-1.16006379	1	0.041358839	0.448106602	1	0	3.381517005	1	0	3.698882196	1	0	4.079490898	1	0	4.001903953	1	0	4.048066831	1	0	4.175618367	1
ENSBGRG00000003226	ABI3BP	0.000311962	-4.984180226	6.46E-16	0.004931722	0.118493082	1	0.061607	5.448166748	2.16E-23	0	-3.439242853	0.002251031	0.01663803	1.771023139	0.126025869	0	-0.763786775	1	0	-0.867529854	1	0	3.266459382	1	0	1.736100399	1	0	1.753142918	1	0	6.277681194	1	0	6.595046385	1	0	6.975655087	1	0	6.898068142	1	0	6.94423102	1	0	7.071782556	1
ENSBGRG00000003366	ENSBGRG00000003366	0.135235707	0.847021438	0.000345977	0.095346632	-0.219967594	1	0.036461285	-1.646350851	0.007351286	0.083446591	-0.473018118	0.271714528	0.062392612	-0.826995515	0.595076022	0.036312952	-1.515664079	0.576175743	0.138789959	0.352320373	0.80716846	0.061188641	0.044066961	1	0.040865541	-0.900102218	1	0.186114776	0.862526377	1	0	2.054062513	1	0	2.371427704	1	0	2.752036405	1	0	2.67444946	1	0	2.720612338	1	0	2.848163875	1
ENSBGRG00000003382	IMPG2	0.000623925	-2.016917012	0.01168836	0	-0.062079164	1	0.002514571	1.289737385	0.632890686	0.003881237	1.885960374	0.060527568	0	0.294995009	1	0	1.126030307	1	0.003385121	2.10975007	0.774267195	0	5.156276464	1	0	3.625917481	1	0.062038259	5.923067919	0.01209143	0	8.167498277	1	0	8.484863467	1	0	8.865472169	1	0	8.787885224	1	0	8.834048102	1	0	8.961599639	1
ENSBGRG00000003455	SENP7	0.010450741	-2.338845107	5.67E-17	0.014795167	-0.77680954	1	0.076694428	1.739313303	6.93E-05	0.038165495	0.605723878	0.138781742	0.06655212	1.42685197	0.025424311	0.065363313	1.384605065	0.1904429	0.088013145	1.83121457	0.0127885	0	1.073814304	1	0.020432771	0.548473396	1	0.268832454	3.434489955	0.023711364	0.866421004	5.090054191	0.839211873	0	4.402401307	1	0	4.783010009	1	0	4.705423064	1	0	4.751585942	1	0	4.879137479	1
ENSBGRG00000003698	TRMT10C	0.171891291	0.595367574	0.012300088	0.17425419	0.250165714	1	0.129500428	-0.207531055	1	0.07633099	-1.071964153	0.004518597	0.151822023	0.043089308	1	0.065363313	-1.139421452	0.84609886	0.121864354	-0.264819505	1	0.183565922	0.629029461	1	0.061298312	-0.901329522	1	0.165435356	0.29024578	1	0	1.637493652	1	0	1.954858843	1	0	2.335467545	1	0	2.2578806	1	0	2.304043478	1	0	2.431595015	1
ENSBGRG00000003722	PCNP	0.065200145	-0.306977322	0.227774675	0.054248946	-0.374993515	1	0.086752714	0.327320568	0.627513069	0.080859099	0.225298147	0.571951604	0.06655212	-0.06299599	1	0.065363313	-0.056248726	1	0.148945322	1.136036761	0.134450216	0	-0.308929792	1	0.122596624	0.979638629	1	0.103397098	0.772353522	1	0	2.70229202	1	0	3.019657211	1	0	3.400265913	1	0	3.322678968	1	0	3.368841846	1	0	3.496393382	1
ENSBGRG00000003762	ZBTB11	0.029168486	-1.419206892	1.06E-08	0.041097686	-0.196017542	1	0.036461285	-0.391337008	0.833073786	0.103499647	1.417742837	4.46E-06	0.054073597	0.218482116	1	0.130726626	1.534203265	0.073837813	0.118479233	1.387891368	0.065151572	0.061188641	1.252217459	1	0.020432771	-0.278141524	1	0.186114776	2.083684143	0.522258571	0	3.260607681	1	0	3.577972872	1	0	3.958581573	1	0	3.880994628	1	0	3.927157506	1	0	4.054709043	1
ENSBGRG00000003803	RPL24	2.701126572	-0.491004551	0.020849754	3.136575411	0.001911753	1	4.922273542	0.721176059	0.098982898	2.949093071	-0.100443302	0.909899669	5.960574238	0.990931399	0.076767699	4.568169314	0.559588069	0.85130669	2.528685346	-0.318397338	1	1.713281936	-0.905175519	1	2.901453432	-0.128640285	1	4.301319261	0.438794963	1	0	-2.753161074	1	0	-2.435795883	1	3.048622366	-1.055143401	1	0	-2.132774127	1	0	-2.086611249	1	4.125	-0.959015931	1
ENSBGRG00000003937	CEP97	0.007955042	-1.364230425	4.05E-05	0.00657563	-0.707970663	1	0.028917571	1.363737967	0.02045325	0.023287421	1.089278954	0.013432396	0.006239261	-0.68363134	0.95950872	0.014525181	0.480138808	1	0.040621451	1.844405503	0.0484557	0	2.145707222	1	0.020432771	1.625917481	1	0.041358839	2.238569745	1	0	5.156929035	1	0	5.474294226	1	0	5.854902927	1	0	5.777315982	1	0	5.82347886	1	0	5.951030397	1
ENSBGRG00000004124	NXPE3	0.008890929	-0.102352489	0.853601405	0.01315126	0.719575248	1	0.010058286	0.305857051	1	0.012290583	0.574562947	0.361435268	0.004159507	-0.602435257	0.989057246	0.00726259	0.228600041	1	0	-1.490162773	0.642869247	0	2.643826463	1	0	1.11346748	1	0	1.130509999	1	0	5.655048276	1	0	5.972413466	1	0	6.353022168	1	0	6.275435223	1	0	6.321598101	1	0	6.449149638	1
ENSBGRG00000004210	NFKBIZ	0.001091868	-3.366325843	5.14E-11	0.004931722	0.192493663	1	0.008801	0.883745025	0.53655962	0.00452811	-0.189883384	0.912951576	0.029116552	2.76578649	0.00047402	0.050838132	3.596821788	3.26E-05	0.003385121	0.22710702	1	0	3.33684871	1	0.122596624	4.765847742	0.010448197	0	1.823532246	1	0	6.348070522	1	0	6.665435713	1	0	7.046044415	1	0	6.968457469	1	0	7.014620348	1	0	7.142171884	1
ENSBGRG00000004355	U2	0	-2.960333484	0.044377557	0	1.703455582	1	0	1.289737385	1	0	0.216108976	1	0.006239261	5.382457851	0.005489079	0.003631295	4.213493149	0.509156709	0	2.787821975	1	0	6.921811211	1	0	5.391452228	1	0	5.408494746	1	0	9.933033023	1	0	10.25039821	1	0	10.63100692	1	0	10.55341997	1	0	10.59958285	1	0	10.72713439	1
ENSBGRG00000004469	ALCAM	0.004055511	-1.766160936	8.25E-05	0.004931722	-0.332168327	1	0.012572857	0.842278408	0.431593677	0.000646873	-2.854280352	0.003582502	0.029116552	2.139601327	0.018796297	0.014525181	1.195571241	0.766789551	0.07108754	3.569181688	1.44E-05	0.061188641	3.851421883	1	0.081731083	3.695458414	0.39926596	0	1.321031905	1	0	5.845570182	1	0	6.162935372	1	0	6.543544074	1	0	6.465957129	1	0	6.512120007	1	0	6.639671544	1
ENSBGRG00000004626	CBLB	0.039307264	-0.758699623	0.002468583	0.021370797	-1.17288595	1	0.057835143	0.256361248	0.774268286	0.064040407	0.440426274	0.25011449	0.037435567	-0.361136482	1	0.301397498	2.811394705	1.56E-07	0.033851209	-0.444838782	1	0	0.202080154	1	0.061298312	0.679957321	1	0.041358839	0.27921173	1	0	3.213301966	1	0	3.530667157	1	0	3.911275859	1	0	3.833688913	1	0	3.879851792	1	0	4.007403328	1
ENSBGRG00000005046	CCDC54	0	-1.638405389	0.467428697	0	3.025383677	1	0	2.61166548	1	0	1.538037071	1	0	3.382457851	1	0	4.213493149	1	0	4.10975007	1	0	8.243739305	1	0	6.713380322	1	0	6.730422841	1	0	11.25496112	1	0	11.57232631	1	0	11.95293501	1	0	11.87534807	1	0	11.92151094	1	0	12.04906248	1
ENSBGRG00000005069	ENSBGRG00000005069	0.020433538	0.475251393	0.181241385	0.021370797	0.348922822	1	0.012572857	-0.436697542	0.865980156	0.017465565	-0.020930221	1	0.010398769	-0.579474108	0.981953048	0.003631295	-1.36393568	0.895601095	0.013540484	-0.122910687	1	0	1.658776805	1	0	0.128417822	1	0	0.145460341	1	0	4.669998617	1	0	4.987363808	1	0	5.36797251	1	0	5.290385564	1	0	5.336548443	1	0	5.464099979	1
ENSBGRG00000005097	BBX	1.144590102	0.477596135	0.033079868	0.900861282	-0.186836939	1	0.539375568	-0.96979788	0.107220944	1.237467656	0.335322134	0.318495374	0.284926263	-1.879023908	0.022681069	0.23240289	-2.144058856	0.18167067	0.886901688	-0.204201996	1	0.061188641	-3.144681663	1	0.286058789	-1.766399942	1	0.268832454	-1.849027795	1	2.599263012	0.866809259	0.932887759	0	-0.816229195	1	0	-0.435620494	1	2.491390728	0.486927097	1	0	-0.467044561	1	0	-0.339493024	1
ENSBGRG00000005417	ENSBGRG00000005417	0.000155981	0.361594611	1	0	3.025383677	1	0	2.61166548	1	0	1.538037071	1	0	3.382457851	1	0	4.213493149	1	0	4.10975007	1	0	8.243739305	1	0	6.713380322	1	0	6.730422841	1	0	11.25496112	1	0	11.57232631	1	0	11.95293501	1	0	11.87534807	1	0	11.92151094	1	0	12.04906248	1
ENSBGRG00000005428	ENSBGRG00000005428	0	-2.22336789	0.220172149	0	2.440421177	1	0	2.026702979	1	0.000646873	2.538037071	0.420483861	0	2.79749535	1	0.003631295	5.213493149	0.336876112	0	3.524787569	1	0	7.658776805	1	0	6.128417822	1	0	6.145460341	1	0	10.66999862	1	0	10.98736381	1	0	11.36797251	1	0	11.29038556	1	0	11.33654844	1	0	11.46409998	1
ENSBGRG00000005454	CD47	0.014350271	-2.91942554	4.86E-30	0.044385501	-0.181281871	1	0.089267285	0.895894108	0.066129315	0.062746661	0.348615894	0.38988937	0.137263747	1.547680233	0.004249314	0.188827348	1.998899098	0.003328701	0.412984755	3.331165386	5.00E-12	0	0.156276464	1	0.286058789	2.570422369	0.346975614	0.041358839	0.233236301	1	0	3.167498277	1	0	3.484863467	1	0	3.865472169	1	0	3.787885224	1	0	3.834048102	1	0	3.961599639	1
ENSBGRG00000005662	ENSBGRG00000005662	0.000155981	-1.638405389	0.292726268	0	1.703455582	1	0	1.289737385	1	0.000646873	1.538037071	0.587810943	0	2.060529756	1	0.003631295	4.213493149	0.470978655	0.003385121	4.10975007	0.328223551	0	6.921811211	1	0	5.391452228	1	0	5.408494746	1	0	9.933033023	1	0	10.25039821	1	0	10.63100692	1	0	10.55341997	1	0	10.59958285	1	0	10.72713439	1
ENSBGRG00000005675	IFT57	0.12275721	-0.005038256	1	0.121649151	0.000354883	1	0.126985856	0.062503701	1	0.140371396	0.232079933	0.533444878	0.095668672	-0.349511059	1	0.047206837	-1.303332476	0.747171477	0.145560201	0.279162841	0.894347521	0.611886406	2.37561828	0.729179352	0	-2.62535606	1	0.062038259	-0.604967513	1	0	1.916224735	1	0	2.233589926	1	0	2.614198628	1	0	2.536611683	1	0	2.582774561	1	0	2.710326097	1
ENSBGRG00000005718	ENSBGRG00000005718	0.003431587	-0.114843433	0.940441598	0.00657563	1.259848931	1	0.007543714	1.419020402	0.239925016	0.001940618	-0.591245946	0.720035909	0.002079754	0.173004485	1	0	-0.034434365	1	0.003385121	0.900296704	1	0	3.995811792	1	0	2.465452809	1	0	2.482495328	1	0	7.007033604	1	0	7.324398795	1	0	7.705007497	1	0	7.627420552	1	0	7.67358343	1	0	7.801134967	1
ENSBGRG00000005737	HHLA2	0.001559812	-0.638405389	0.467428697	0	-0.366933746	1	0.006286429	2.196627981	0.077005266	0.001293746	-0.124927942	0.929670331	0	-0.009859572	1	0	0.821175726	1	0.003385121	1.787821975	0.859273898	0	4.851421883	1	0.040865541	5.05041531	0.271646832	0	3.338105419	1	0	7.862643695	1	0	8.180008886	1	0	8.560617587	1	0	8.483030642	1	0	8.529193521	1	0	8.656745057	1
ENSBGRG00000005778	ENSBGRG00000005778	0.000155981	-2.445760311	0.034200486	0	1.025383677	1	0	0.61166548	1	0.003234364	3.538037071	0.004621464	0	1.382457851	1	0	2.213493149	1	0	2.10975007	1	0	6.243739305	1	0	4.713380322	1	0.02067942	5.923067919	0.443546163	0	9.254961118	1	0	9.572326309	1	0	9.95293501	1	0	9.875348065	1	0	9.921510943	1	0	10.04906248	1
ENSBGRG00000005873	CIP2A	0.039151283	-1.449028025	1.61E-09	0.036165964	-0.841223323	1	0.067893428	0.073353073	1	0.173361909	1.878180402	7.03E-11	0.070711627	0.147606213	1	0.036312952	-0.742817001	1	0.148945322	1.259528498	0.104035472	0.244754562	2.137307228	1	0.040865541	-0.134199077	1	0.062038259	0.29997029	1	0	2.818249576	1	0	3.135614766	1	0	3.516223468	1	0	3.438636523	1	0	3.484799401	1	0	3.612350938	1
ENSBGRG00000006135	ENSBGRG00000006135	0.004523455	-0.775908913	0.139841134	0.00657563	0.489330777	1	0.007543714	0.61166548	0.724582315	0.005174982	-0.04692543	1	0	-1.57173846	0.699392369	0	-0.740703162	1	0.040621451	3.166333598	0.001698713	0	3.289542995	1	0	1.759184012	1	0.02067942	2.799685504	1	0	6.300764807	1	0	6.618129998	1	0	6.9987387	1	2.491390728	7.944610728	0.667007557	0	6.967314633	1	0	7.09486617	1
ENSBGRG00000006159	DZIP3	0.067695844	-0.488243642	0.044377557	0.06411239	-0.272908053	1	0.057835143	-0.441075982	0.705913476	0.130668305	0.917970769	0.002766963	0.004159507	-3.719080176	0.000383689	0.018156476	-1.882782763	0.409413534	0.304660885	2.093982754	0.000203078	0	-0.446258666	1	0	-1.976617649	1	0.124076517	0.858297664	1	0	2.564963146	1	0	2.882328337	1	0	3.262937039	1	2.491390728	4.187097756	0.814440515	0	3.231512972	1	0	3.359064509	1
ENSBGRG00000006345	ENSBGRG00000006345	0	-2.638405389	0.104406971	0	2.025383677	1	0	1.61166548	1	0	0.538037071	1	0	2.382457851	1	0.010893885	7.213493149	0.001781673	0	3.10975007	1	0	7.243739305	1	0	5.713380322	1	0	5.730422841	1	0	10.25496112	1	0	10.57232631	1	0	10.95293501	1	0	10.87534807	1	0	10.92151094	1	0	11.04906248	1
ENSBGRG00000006492	MORC1	0.000623925	-3.071364796	0.000501016	0	-0.928812633	1	0.001257286	-0.295225116	1	0.014878074	4.122999572	3.95E-06	0	-0.57173846	1	0	0.259296838	1	0.006770242	1.836731575	0.552146007	0	4.289542995	1	0	2.759184012	1	0	2.776226531	1	0	7.300764807	1	0	7.618129998	1	0	7.9987387	1	0	7.921151755	1	0	7.967314633	1	0	8.09486617	1
ENSBGRG00000006811	ENSBGRG00000006811	0	-2.22336789	0.220172149	0	2.440421177	1	0	2.026702979	1	0.000646873	2.538037071	0.420483861	0.002079754	4.382457851	0.334928529	0	3.628530648	1	0	3.524787569	1	0	7.658776805	1	0	6.128417822	1	0	6.145460341	1	0	10.66999862	1	0	10.98736381	1	0	11.36797251	1	0	11.29038556	1	0	11.33654844	1	0	11.46409998	1
ENSBGRG00000000156	ENSBGRG00000000156	0	-2.22336789	0.220172149	0	2.440421177	1	0	2.026702979	1	0.000646873	2.538037071	0.420483861	0	2.79749535	1	0	3.628530648	1	0.003385121	5.10975007	0.233574291	0	7.658776805	1	0	6.128417822	1	0	6.145460341	1	0	10.66999862	1	0	10.98736381	1	0	11.36797251	1	0	11.29038556	1	0	11.33654844	1	0	11.46409998	1
ENSBGRG00000000168	NECTIN3	0.021837369	-1.974587467	4.29E-14	0.026302519	-0.794044077	1	0.101840142	1.272249958	0.006717693	0.119671467	1.796425112	1.03E-08	0.03327606	-0.436969904	1	0.010893885	-1.731950688	0.63971231	0.135404838	1.63441206	0.025767973	0.734263687	4.025315786	0.104019871	0	-1.240815988	1	0.02067942	-0.220861874	1	0	3.300764807	1	0	3.618129998	1	0	3.9987387	1	0	3.921151755	1	2.799107143	4.970226228	0.633921282	0	4.09486617	1
ENSBGRG00000000198	CD96	0.000623925	-5.960333484	9.53E-42	0.004931722	-1.625668014	1	0.001257286	-3.053670437	0.00398737	0	-5.134388271	1.14E-08	0	-3.289967491	0.037855046	0.704471261	9.498895367	7.55E-94	0	-2.562675272	0.237860956	0	1.571313963	1	0	0.04095498	1	0.02067942	1.065086924	1	0	4.582535776	1	0	4.899900967	1	0	5.280509668	1	0	5.202922723	1	0	5.249085601	1	0	5.376637138	1
ENSBGRG00000000214	ENSBGRG00000000214	0.000623925	-2.016917012	0.01168836	0	-0.062079164	1	0.003771857	1.804310558	0.312940658	0.001940618	0.730682149	0.684741163	0.008319015	3.003946227	0.05226809	0	1.126030307	1	0.006770242	2.787821975	0.29549784	0	5.156276464	1	0	3.625917481	1	0	3.64296	1	0	8.167498277	1	0	8.484863467	1	0	8.865472169	1	0	8.787885224	1	0	8.834048102	1	0	8.961599639	1
ENSBGRG00000000255	PHLDB2	0.008578966	-3.326905494	2.79E-34	0.037809871	-0.008039324	1	0.251457141	3.507829669	1.92E-27	0.049809205	0.418297827	0.292474157	0.108147195	1.602583665	0.003408134	0.014525181	-1.151079284	0.95614216	0.010155363	-1.580247902	0.415544603	0	0.543299587	1	0	-0.987059396	1	0.02067942	0.033455315	1	0	3.5545214	1	0	3.87188659	1	0	4.252495292	1	0	4.174908347	1	0	4.221071225	1	0	4.348622762	1
ENSBGRG00000000391	ABHD10	0.048510156	-0.046490127	0.900975283	0.055892853	0.235803457	1	0.028917571	-0.754656734	0.382787395	0.070509135	0.643439751	0.070257497	0.018717784	-1.2871359	0.324948446	0.018156476	-1.204359366	0.902151238	0.040621451	-0.172803787	1	0	0.226931018	1	0.061298312	0.7049517	1	0.227473615	2.329543405	0.33338305	0	3.23815283	1	0	3.555518021	1	0	3.936126723	1	0	3.858539777	1	0	3.904702656	1	0	4.032254192	1
ENSBGRG00000000410	TAGLN3	0.000467944	-2.960333484	5.04E-05	0	-0.498178279	1	0.001257286	0.152233861	1	0.010349965	3.81814499	1.13E-07	0	-0.141104105	1	0.003631295	1.75406153	1	0.003385121	1.650318451	0.895469251	0	4.720177349	1	0	3.189818366	1	0	3.206860885	1	0	7.731399162	1	0	8.048764353	1	0	8.429373054	1	0	8.351786109	1	0	8.397948987	1	0	8.525500524	1
ENSBGRG00000000506	ENSBGRG00000000506	0	-2.638405389	0.099583275	0	2.025383677	1	0	1.61166548	1	0.001293746	3.122999572	0.125146359	0	2.382457851	1	0	3.213493149	1	0.003385121	4.524787569	0.299593953	0	7.243739305	1	0	5.713380322	1	0	5.730422841	1	0	10.25496112	1	0	10.57232631	1	0	10.95293501	1	0	10.87534807	1	0	10.92151094	1	0	11.04906248	1
ENSBGRG00000000533	GCSAM	0.000155981	0.361594611	1	0	3.025383677	1	0	2.61166548	1	0	1.538037071	1	0	3.382457851	1	0	4.213493149	1	0	4.10975007	1	0	8.243739305	1	0	6.713380322	1	0	6.730422841	1	0	11.25496112	1	0	11.57232631	1	0	11.95293501	1	0	11.87534807	1	0	11.92151094	1	0	12.04906248	1
ENSBGRG00000000555	SLC9C1	0	-3.960333484	0.003325696	0.001643907	1.855458676	1	0	0.289737385	1	0.001940618	1.730682149	0.283602651	0.002079754	2.212532849	0.720653222	0	1.891565054	1	0.003385121	2.939825068	0.528353409	0.183565922	8.436384383	0.025258127	0	4.391452228	1	0	4.408494746	1	0	8.933033023	1	0	9.250398214	1	0	9.631006915	1	0	9.55341997	1	0	9.599582848	1	0	9.727134385	1
ENSBGRG00000000619	ENSBGRG00000000619	0.002963643	-1.84003925	0.000181743	0.00657563	0.416574435	1	0.003771857	-0.34253083	1	0.001293746	-1.854280352	0.065862263	0.074871135	4.733930221	4.37E-14	0	-0.808874665	1	0	-0.912617743	1	0	3.221371492	1	0	1.691012509	1	0	1.708055028	1	0	6.232593305	1	0	6.549958496	1	0	6.930567197	1	0	6.852980252	1	0	6.89914313	1	0	7.026694667	1
ENSBGRG00000000674	ATG3	0.122601229	-1.476592177	2.53E-12	0.17425419	-0.260364222	1	0.135786856	-0.645981863	0.401808749	0.568601187	1.959647224	1.42E-14	0.164300546	-0.341373716	1	0.170670873	-0.268978712	1	0.528078867	1.412140554	0.024330398	0.550697765	1.472910259	1	0.265626018	0.430622825	1	0.186114776	-0.040406205	1	0	1.156271021	1	0	1.473636212	1	0	1.854244914	1	0	1.776657968	1	0	1.822820847	1	0	1.950372383	1
ENSBGRG00000000743	SLC35A5	0.002963643	-1.871066146	3.17E-05	0.004931722	0.048103754	1	0.021373857	2.166880637	0.001282756	0.01164371	1.201002084	0.051864246	0.008319015	0.750189635	0.877831908	0	-0.830900971	1	0.013540484	1.477481854	0.41865471	0	3.199345186	1	0	1.668986203	1	0	1.686028722	1	0	6.210566998	1	0	6.527932189	1	0	6.908540891	1	0	6.830953946	1	0	6.877116824	1	0	7.004668361	1
ENSBGRG00000000776	CCDC80	0.003275605	-5.475889977	1.79E-68	0.044385501	-0.450349754	1	0.724196567	6.574639623	5.16E-104	0.007762474	-3.078935825	1.48E-09	0.018717784	-1.619794601	0.186934483	0.00726259	-2.541394354	0.245615882	0.003385121	-3.232324598	0.058178888	0	-0.100556602	1	0.020432771	-0.628694346	1	0	-1.613873067	1	0	2.91066521	1	0	3.228030401	1	0	3.608639102	1	0	3.531052157	1	0	3.577215035	1	0	3.704766572	1
ENSBGRG00000000821	ENSBGRG00000000821	0	-3.22336789	0.019472099	0	1.440421177	1	0	1.026702979	1	0	-0.04692543	1	0	1.79749535	1	0.010893885	5.628530648	0.006140146	0	2.524787569	1	0	6.658776805	1	0.040865541	7.298342823	0.028557523	0	5.145460341	1	0	9.669998617	1	0	9.987363808	1	0	10.36797251	1	0	10.29038556	1	0	10.33654844	1	0	10.46409998	1
ENSBGRG00000000866	GTPBP8	0.008267004	-0.342949505	0.434604169	0.003287815	-0.95950943	1	0.007543714	-0.088774238	1	0.008409346	-0.04692543	1	0.010398769	0.443858395	1	0	-1.386419694	0.853929649	0.050776814	2.752198065	0.00054898	0	2.643826463	1	0	1.11346748	1	0.02067942	2.145460341	1	0	5.655048276	1	0	5.972413466	1	0	6.353022168	1	2.491390728	7.290385564	0.706994472	0	6.321598101	1	0	6.449149638	1
ENSBGRG00000000919	NEPRO	0.045702494	-0.765162531	0.001552369	0.046029409	-0.311392182	1	0.026403	-1.140791196	0.112713911	0.125493322	1.431121867	1.01E-06	0.051993844	-0.119226255	1	0.065363313	0.242252141	1	0.060932177	0.138509063	1	0	-0.01835554	1	0.020432771	-0.546362941	1	0.310191293	2.504010649	0.193545789	0	2.992866272	1	0	3.310231463	1	0	3.690840165	1	0	3.61325322	1	0	3.659416098	1	0	3.786967635	1
ENSBGRG00000000959	ENSBGRG00000000959	0.250349838	0.808726965	0.000361291	0.189049357	-0.13830937	1	0.106869285	-1.004413145	0.108669045	0.10414652	-1.111507426	0.002225015	0.145582762	-0.520363081	0.919735011	0.123464036	-0.734039432	1	0.291120401	0.511034414	0.570383234	0	-1.855608505	1	0.143029395	-0.381357183	1	0.599703166	1.557162127	0.670552775	0	1.155613307	1	0	1.472978498	1	3.048622366	2.854244914	0.896654038	0	1.776000255	1	0	1.822163133	1	0	1.94971467	1
ENSBGRG00000000972	BOC	0.000311962	-3.753882606	1.88E-07	0	-0.781971245	1	0.027660286	5.550264935	2.03E-15	0.001940618	-0.105819119	0.961229149	0	-0.424897071	1	0	0.406138226	1	0	0.302395148	1	0	4.436384383	1	0	2.9060254	1	0	2.923067919	1	0	7.447606196	1	0	7.764971387	1	0	8.145580088	1	0	8.067993143	1	0	8.114156021	1	0	8.241707558	1
ENSBGRG00000001051	CFAP44	0.004679436	-1.110473833	0.022088856	0.011507352	0.980989558	1	0.001257286	-1.558259521	0.365339027	0.016818693	1.738335721	0.002868073	0.004159507	-0.182326768	1	0.00726259	0.64870853	1	0.003385121	-0.060174932	1	0.122377281	4.678954687	0.443539072	0.020432771	2.543455321	1	0	1.540598282	1	0	6.065136559	1	0	6.38250175	1	0	6.763110451	1	0	6.685523506	1	0	6.731686384	1	0	6.859237921	1
ENSBGRG00000001108	ENSBGRG00000001108	0.026984749	-0.596341329	0.030047421	0.023014704	-0.425277732	1	0.026403	-0.255332388	1	0.065981025	1.317647002	6.13E-05	0.020797537	-0.533149962	0.957427315	0.029050361	-0.000286143	1	0.040621451	0.443867574	0.877476243	0	0.825886791	1	0	-0.704472192	1	0.02067942	0.316794912	1	0	3.837108603	1	0	4.154473794	1	0	4.535082495	1	0	4.45749555	1	0	4.503658428	1	0	4.631209965	1
ENSBGRG00000001237	SIDT1	0	-1.638405389	0.467428697	0	3.025383677	1	0	2.61166548	1	0.000646873	3.538037071	0.25798353	0	3.382457851	1	0	4.213493149	1	0	4.10975007	1	0	8.243739305	1	0	6.713380322	1	0	6.730422841	1	0	11.25496112	1	0	11.57232631	1	0	11.95293501	1	0	11.87534807	1	0	11.92151094	1	0	12.04906248	1
ENSBGRG00000001394	USF3	0.002651681	-2.658304946	4.53E-11	0.00657563	-0.078952983	1	0.020116571	1.489674956	0.026853502	0.012290583	0.710218046	0.231904234	0.037435567	2.460460363	0.000326198	0.021787771	1.628530648	0.349980263	0.016925605	1.285321634	0.415824559	0	2.751886209	1	0.020432771	2.237646891	1	0.062038259	3.287479345	0.362502203	0	5.763108021	1	0	6.080473212	1	0	6.461081914	1	0	6.383494969	1	0	6.429657847	1	0	6.557209384	1
ENSBGRG00000001410	ENSBGRG00000001410	0.037747452	-0.970980728	6.47E-05	0.050961131	0.011363207	1	0.022631143	-1.190255556	0.105005859	0.133902669	1.82484886	1.92E-10	0.006239261	-2.707654569	0.01189037	0.010893885	-1.876619271	0.432963473	0.138789959	1.516225555	0.030150306	0	0.145707222	1	0	-1.384651761	1	0.02067942	-0.364974181	1	0	3.156929035	1	0	3.474294226	1	3.048622366	4.857537987	0.838166745	0	3.777315982	1	0	3.82347886	1	0	3.951030397	1
ENSBGRG00000001479	ATP6V1A	0.05552931	-1.999403048	1.40E-18	0.095346632	-0.338713872	1	0.103097428	-0.231252786	1	0.397826769	2.442879838	2.15E-20	0.120625717	0.018360302	1	0.123464036	0.067815693	1	0.111708991	-0.078911494	1	0.673075046	2.527205611	0.655293091	0.30649156	1.416464116	1	0.206794195	0.887215536	1	0	1.940944414	1	0	2.258309605	1	0	2.638918306	1	0	2.561331361	1	0	2.607494239	1	0	2.735045776	1
ENSBGRG00000001529	GRAMD1C	0.00514738	-2.740767106	2.54E-15	0.019726889	0.342119103	1	0.052806	1.939898152	0.000158697	0.025228039	0.730682149	0.131004233	0.08319015	2.621068783	5.67E-06	0	-2.270322629	0.643198373	0.016925605	0.251769075	1	0.061188641	2.768005874	1	0.102163853	2.855399327	0.653382584	0	0.246607064	1	0.866421004	5.779227687	0.797542759	0	5.088510531	1	0	5.469119233	1	0	5.391532288	1	0	5.437695166	1	0	5.565246703	1
ENSBGRG00000001671	ENSBGRG00000001671	0.000155981	-1.960333484	0.129475726	0	1.440421177	1	0	1.026702979	1	0.000646873	1.216108976	0.720543062	0	1.79749535	1	0	2.628530648	1	0.010155363	5.524787569	0.004238955	0	6.658776805	1	0	5.128417822	1	0	5.145460341	1	0	9.669998617	1	0	9.987363808	1	0	10.36797251	1	0	10.29038556	1	0	10.33654844	1	0	10.46409998	1
ENSBGRG00000001676	ZDHHC23	0.00124785	-3.112336577	1.53E-08	0.004931722	0.244023964	1	0.002514571	-0.610726941	0.855482137	0.019406184	2.684878459	1.87E-06	0.004159507	0.160065429	1	0.018156476	2.070535195	0.310587103	0.020310726	2.216665274	0.129213627	0	3.38575831	1	0.020432771	2.880490308	1	0	1.872441846	1	0	6.396980123	1	0	6.714345313	1	0	7.094954015	1	0	7.01736707	1	0	7.063529948	1	0	7.191081485	1
ENSBGRG00000001705	CCDC191	0.01809382	-0.495961124	0.15019662	0.021370797	0.125379467	1	0.016344714	-0.28833873	1	0.036224877	0.995887654	0.020009607	0.01663803	-0.189084134	1	0.018156476	0.036904417	1	0.027080968	0.538208085	0.814608417	0.122377281	3.047342093	0.952126298	0	-0.081035544	1	0	-0.063993025	1	0	4.460545251	1	0	4.777910442	1	0	5.158519144	1	0	5.080932199	1	0	5.127095077	1	0	5.254646614	1
ENSBGRG00000001757	QTRT2	0.024956993	0.092598647	0.820537177	0.021370797	-0.097998738	1	0.018859286	-0.307197757	0.942686898	0.032990513	0.551976262	0.190149993	0.018717784	-0.249810365	1	0.014525181	-0.447572331	1	0.006770242	-1.299640866	0.643093101	0	1.238114756	1	0	-0.292244227	1	0.041358839	1.321031905	1	0	4.249336569	1	0	4.566701759	1	0	4.947310461	1	0	4.869723516	1	0	4.915886394	1	0	5.043437931	1
ENSBGRG00000001826	DRD3	0	-1.638405389	0.467428697	0	3.025383677	1	0	2.61166548	1	0	1.538037071	1	0	3.382457851	1	0	4.213493149	1	0	4.10975007	1	0	8.243739305	1	0	6.713380322	1	0.02067942	8.730422841	0.118058375	0	11.25496112	1	0	11.57232631	1	0	11.95293501	1	0	11.87534807	1	0	11.92151094	1	0	12.04906248	1
ENSBGRG00000001895	ZBTB20	0.138043369	-0.636776145	0.004549231	0.195624986	0.243149868	1	0.467710283	1.705548655	1.12E-06	0.129374559	-0.427460082	0.329260423	0.330680846	1.050645167	0.05924579	0.061732018	-1.392192131	0.663432461	0.03723633	-2.085827197	0.146282215	0	-1.54579434	1	0.040865541	-1.489559736	1	0.041358839	-1.472517217	1	1.732842008	3.052021059	0.859982931	0	1.782792664	1	0	2.163401365	1	0	2.08581442	1	0	2.131977298	1	0	2.259528835	1
ENSBGRG00000001918	ENSBGRG00000001918	0.000155981	-3.22336789	0.000894879	0	0.324943959	1	0.001257286	1.026702979	0.925420173	0.003234364	2.122999572	0.059871012	0.002079754	1.79749535	0.877831908	0.003631295	2.628530648	0.867313608	0.006770242	3.235280952	0.212185204	0	5.543299587	1	0	4.012940604	1	0.02067942	5.145460341	0.607522194	0	8.5545214	1	0	8.87188659	1	0	9.252495292	1	0	9.174908347	1	0	9.221071225	1	0	9.348622762	1
ENSBGRG00000001923	GAP43	0	-5.030722812	4.98E-05	0.004931722	1.855458676	1	0.003771857	1.441740479	0.473060796	0.007762474	3.068551788	0.006083022	0	-0.009859572	1	0	0.821175726	1	0.003385121	1.787821975	0.725419444	0.061188641	5.921811211	0.445289339	0	3.3210629	1	0	3.338105419	1	0	7.862643695	1	0	8.180008886	1	0	8.560617587	1	0	8.483030642	1	0	8.529193521	1	0	8.656745057	1
ENSBGRG00000001944	LSAMP	0.000779906	-3.60803174	1.71E-10	0.001643907	-0.647041665	1	0.012572857	1.678779676	0.057323986	0.022640548	3.620499231	9.80E-12	0	-1.317981867	0.786257378	0	-0.48694657	1	0	-0.590689648	1	0	3.543299587	1	0	2.012940604	1	0	2.029983123	1	0	6.5545214	1	0	6.87188659	1	0	7.252495292	1	0	7.174908347	1	0	7.221071225	1	0	7.348622762	1
ENSBGRG00000002000	ENSBGRG00000002000	0.000311962	-0.053442888	1	0	2.025383677	1	0	1.61166548	1	0.000646873	1.95307457	0.545211782	0	2.382457851	1	0	3.213493149	1	0	3.10975007	1	0	7.243739305	1	0	5.713380322	1	0	5.730422841	1	0	10.25496112	1	0	10.57232631	1	0	10.95293501	1	0	10.87534807	1	0	10.92151094	1	0	11.04906248	1
ENSBGRG00000002047	ENSBGRG00000002047	0.000311962	-1.053442888	0.467428697	0	1.440421177	1	0	1.026702979	1	0.001940618	2.95307457	0.062656979	0	1.79749535	1	0	2.628530648	1	0	2.524787569	1	0	6.658776805	1	0	5.128417822	1	0	5.145460341	1	0	9.669998617	1	0	9.987363808	1	0	10.36797251	1	0	10.29038556	1	0	10.33654844	1	0	10.46409998	1
ENSBGRG00000002060	IGSF11	0.007955042	0.107838019	0.920082	0.011507352	0.796564987	1	0	-2.745886525	0.109116769	0.012290583	0.882685242	0.178119772	0	-1.975094154	0.544162663	0	-1.144058856	1	0.013540484	1.146275946	0.57837881	0	2.886187301	1	0	1.355828318	1	0	1.372870837	1	0	5.897409113	1	0	6.214774304	1	0	6.595383006	1	0	6.51779606	1	0	6.563958939	1	0	6.691510475	1
ENSBGRG00000002097	ENSBGRG00000002097	0	-2.22336789	0.220172149	0	2.440421177	1	0	2.026702979	1	0.001293746	4.122999572	0.053739644	0	2.79749535	1	0	3.628530648	1	0	3.524787569	1	0	7.658776805	1	0	6.128417822	1	0	6.145460341	1	0	10.66999862	1	0	10.98736381	1	0	11.36797251	1	0	11.29038556	1	0	11.33654844	1	0	11.46409998	1
ENSBGRG00000002125	UPK1B	0.000155981	-2.445760311	0.084613472	0	1.025383677	1	0	0.61166548	1	0.002587491	2.859965166	0.089281148	0	1.382457851	1	0	2.213493149	1	0.003385121	3.302395148	0.438173055	0	6.243739305	1	0	4.713380322	1	0.02067942	5.923067919	0.3859115	0	9.254961118	1	0	9.572326309	1	0	9.95293501	1	0	9.875348065	1	0	9.921510943	1	0	10.04906248	1
ENSBGRG00000002166	B4GALT4	0.01029476	0.473487491	0.314238647	0.011507352	0.533530581	1	0.013830143	0.770363226	0.438395839	0.005174982	-0.767771359	0.31829528	0.004159507	-0.602435257	1	0	-1.386419694	1	0.006770242	0.124856962	1	0	2.643826463	1	0	1.11346748	1	0	1.130509999	1	0	5.655048276	1	0	5.972413466	1	0	6.353022168	1	0	6.275435223	1	0	6.321598101	1	0	6.449149638	1
ENSBGRG00000002180	ARHGAP31	0.014974196	-0.93331031	0.002669391	0.014795167	-0.339188755	1	0.008801	-1.088774238	0.2678604	0.020699929	0.066731352	0.999803406	0.124785225	3.037070783	2.99E-10	0.014525181	-0.185677945	1	0.006770242	-1.03999705	0.879037563	0	1.495546456	1	0.081731083	2.314209229	1	0	-0.017770008	1	0	4.506768268	1	0	4.824133459	1	0	5.204742161	1	0	5.127155216	1	0	5.173318094	1	0	5.30086963	1
ENSBGRG00000002229	TMEM39A	0.028232599	-1.325367603	5.72E-08	0.023014704	-0.913215778	1	0.072922571	0.793868811	0.117520951	0.107380884	1.654954823	2.31E-08	0.027036799	-0.658810168	0.846274265	0.058100723	0.461752202	1	0.074472661	0.813133063	0.402918867	0	0.354996057	1	0.020432771	-0.172316051	1	0.041358839	0.432742293	1	0	3.366217869	1	0	3.68358306	1	0	4.064191761	1	0	3.986604816	1	0	4.032767694	1	0	4.160319231	1
ENSBGRG00000002270	POGLUT1	0.001559812	-2.085864366	0.000146234	0.003287815	0.362418665	1	0.010058286	1.781590482	0.063957828	0.005821855	0.905768855	0.342656265	0.012478522	2.102349932	0.094982017	0.00726259	1.550528136	0.873179417	0.003385121	0.824347851	1	0	3.921811211	1	0.020432771	3.427978104	1	0	2.408494746	1	0	6.933033023	1	0	7.250398214	1	0	7.631006915	1	0	7.55341997	1	0	7.599582848	1	0	7.727134385	1
ENSBGRG00000002286	TIMMDC1	0.006551211	-0.73570259	0.106044376	0.01315126	0.873380584	1	0.002514571	-1.229636774	0.418218432	0.009703092	0.348212512	0.720543062	0.004159507	-0.458844403	1	0.014525181	1.143103821	0.786072444	0.047391693	2.8071873	0.002001538	0	2.784307687	1	0	1.253948704	1	0	1.270991223	1	0	5.795529499	1	0	6.11289469	1	0	6.493503392	1	0	6.415916446	1	0	6.462079325	1	0	6.589630861	1
ENSBGRG00000002311	CD80	0	-3.638405389	0.004221682	0	1.025383677	1	0	0.61166548	1	0	-0.461962929	0.788197205	0.002079754	2.575102929	0.684602774	0.021787771	7.020848071	2.38E-06	0	2.10975007	1	0	6.243739305	1	0	4.713380322	1	0	4.730422841	1	0	9.254961118	1	0	9.572326309	1	0	9.95293501	1	0	9.875348065	1	0	9.921510943	1	0	10.04906248	1
ENSBGRG00000002318	ADPRH	0.002651681	-2.053442888	3.85E-06	0.003287815	-0.366933746	1	0.025145714	2.512129807	3.36E-05	0.002587491	-1.070772172	0.215396022	0.018717784	1.897031024	0.055779943	0.010893885	1.259296838	0.826077553	0.027080968	2.446785057	0.023538032	0	3.221371492	1	0	1.691012509	1	0	1.708055028	1	0.866421004	7.254961118	0.72673642	0	6.549958496	1	0	6.930567197	1	0	6.852980252	1	0	6.89914313	1	0	7.026694667	1
ENSBGRG00000002335	PLA1A	0.000311962	-0.053442888	1	0	2.025383677	1	0	1.61166548	1	0	0.538037071	1	0.002079754	3.79749535	0.428927947	0	3.213493149	1	0	3.10975007	1	0	7.243739305	1	0	5.713380322	1	0	5.730422841	1	0	10.25496112	1	0	10.57232631	1	0	10.95293501	1	0	10.87534807	1	0	10.92151094	1	0	11.04906248	1
ENSBGRG00000002369	COX17	0.116673943	0.015598756	1	0.095346632	-0.279325347	1	0.065378857	-0.85517092	0.218228819	0.119024594	0.047050718	0.956884797	0.220453897	0.997220364	0.083943924	0.148883102	0.397576213	0.972997894	0.098168507	-0.206154238	1	0	-1.013648537	1	0.081731083	-0.217357015	1	0.02067942	-1.525785847	1	0	1.997573275	1	0	2.314938466	1	0	2.695547168	1	0	2.617960222	1	0	2.664123101	1	0	2.791674637	1
ENSBGRG00000002380	ENSBGRG00000002380	0.000779906	-2.753882606	0.00033052	0.001643907	0.118493082	1	0.002514571	0.338646986	1	0.007115601	1.801071477	0.043580475	0.010398769	2.266980633	0.194847661	0.00726259	1.940474654	0.736971664	0	0.155553759	1	0.244754562	6.810779898	0.044895968	0	2.759184012	1	0	2.776226531	1	0	7.300764807	1	0	7.618129998	1	0	7.9987387	1	0	7.921151755	1	0	7.967314633	1	0	8.09486617	1
ENSBGRG00000002432	NR1I2	0	-1.638405389	0.467428697	0	3.025383677	1	0	2.61166548	1	0.000646873	3.538037071	0.25798353	0	3.382457851	1	0	4.213493149	1	0	4.10975007	1	0	8.243739305	1	0	6.713380322	1	0	6.730422841	1	0	11.25496112	1	0	11.57232631	1	0	11.95293501	1	0	11.87534807	1	0	11.92151094	1	0	12.04906248	1
ENSBGRG00000002466	GSK3B	0.051161836	-1.099828855	2.13E-06	0.055892853	-0.390297739	1	0.042747714	-0.804015936	0.306255312	0.201177439	1.946922343	1.38E-12	0.043674829	-0.727966139	0.74016194	0.050838132	-0.462699023	1	0.118479233	0.736643251	0.431863206	0.122377281	1.223222288	1	0	-1.895798416	1	0.02067942	-0.876907472	1	0	2.64578238	1	0	2.96314757	1	0	3.343756272	1	0	3.266169327	1	0	3.312332205	1	0	3.439883742	1
ENSBGRG00000002541	GPR156	0.000311962	-1.053442888	0.467428697	0	1.440421177	1	0.001257286	2.289737385	0.607087081	0	-0.04692543	1	0.002079754	3.060529756	0.573288395	0	2.628530648	1	0.003385121	3.787821975	0.407869835	0	6.658776805	1	0	5.128417822	1	0	5.145460341	1	0	9.669998617	1	0	9.987363808	1	0	10.36797251	1	0	10.29038556	1	0	10.33654844	1	0	10.46409998	1
ENSBGRG00000002589	LRRC58	0.002027756	-1.638405389	0.008269728	0.00657563	1.137858407	1	0.005029143	0.724140209	0.743619045	0.007762474	1.380495794	0.080547524	0.006239261	1.134530337	0.695514556	0	-0.144058856	1	0.013540484	2.222224799	0.232371832	0	3.886187301	1	0	2.355828318	1	0	2.372870837	1	0	6.897409113	1	0	7.214774304	1	0	7.595383006	1	0	7.51779606	1	0	7.563958939	1	0	7.691510475	1
ENSBGRG00000002621	FSTL1	0.001403831	-4.72586823	8.77E-33	0.014795167	-0.062079164	1	0.135786856	4.230102685	3.32E-29	0.016818693	0.03553673	1	0.041595075	1.461892318	0.064096969	0	-2.270322629	0.506821875	0.020310726	0.482476764	0.925481983	0	1.759923528	1	0	0.229564545	1	0	0.246607064	1	0	4.771145341	1	0	5.088510531	1	0	5.469119233	1	0	5.391532288	1	0	5.437695166	1	0	5.565246703	1
ENSBGRG00000002707	ENSBGRG00000002707	0.552173475	0.231927501	0.338108105	0.590162774	0.195872342	1	0.417418855	-0.337911515	0.81936245	0.523966964	0.013315423	1	0.338999861	-0.635572657	0.769621452	0.23240289	-1.166351711	0.778328527	0.551774714	0.091719562	1	1.529716014	1.531609177	1	0.204327706	-1.243721719	1	0.206794195	-1.2266792	1	0	-0.164209047	1	0	0.153156144	1	0	0.533764845	1	0	0.4561779	1	0	0.502340778	1	0	0.629892315	1
ENSBGRG00000002735	HGD	0.000311962	-0.638405389	0.760614001	0	1.703455582	1	0	1.289737385	1	0	0.216108976	1	0	2.060529756	1	0.003631295	4.213493149	0.464843356	0	2.787821975	1	0	6.921811211	1	0	5.391452228	1	0.02067942	6.730422841	0.281317811	0	9.933033023	1	0	10.25039821	1	0	10.63100692	1	0	10.55341997	1	0	10.59958285	1	0	10.72713439	1
ENSBGRG00000002799	RABL3	0.002651681	-0.468480387	0.515524814	0.003287815	0.656149868	1	0.003771857	0.704774884	0.861510338	0.001293746	-0.831196739	0.545796151	0.006239261	1.475567255	0.556698193	0	0.169099029	1	0.010155363	2.202859474	0.305490677	0	4.199345186	1	0	2.668986203	1	0.041358839	4.361189032	0.351614162	0	7.210566998	1	0	7.527932189	1	0	7.908540891	1	0	7.830953946	1	0	7.877116824	1	0	8.004668361	1
ENSBGRG00000002850	GTF2E1	0.008422985	-0.316477294	0.488256106	0.009863445	0.309176643	1	0.005029143	-0.620995277	0.746075067	0.006468728	-0.461962929	0.594310794	0.002079754	-1.217454991	0.732603932	0.003631295	-0.386419694	1	0.016925605	1.155553759	0.495912542	0	2.629029461	1	0	1.098670478	1	0.310191293	5.35538341	1.34E-05	0.866421004	6.655048276	0.750945495	0	5.957616464	1	0	6.338225166	1	0	6.260638221	1	0	6.306801099	1	0	6.434352636	1
ENSBGRG00000002895	STXBP5L	0.000623925	-3.674029299	1.78E-08	0.003287815	0.184081423	1	0	-1.880187616	0.354311452	0.015524947	2.789575838	1.23E-05	0	-1.109395246	0.982559846	0	-0.278359948	1	0.03723633	3.607249729	0.001055084	0	3.751886209	1	0	2.221527226	1	0	2.238569745	1	1.732842008	8.413658864	0.510717452	1.371991247	8.11289469	0.548495571	0	7.461081914	1	0	7.383494969	1	0	7.429657847	1	0	7.557209384	1
ENSBGRG00000002979	POLQ	0.005615323	-3.880163135	2.58E-30	0.024658612	-0.509891699	1	0.010058286	-1.780651943	0.071884866	0.144252633	2.996663839	2.42E-18	0.006239261	-2.198742731	0.182650641	0.021787771	-0.549007538	1	0.260654313	3.123689261	8.17E-07	0	0.651282268	1	0.020432771	0.124665687	1	0.289511873	3.098154626	0.138741603	0.866421004	4.666246482	0.839211873	1.371991247	4.983611673	0.794340482	0	4.360477973	1	0	4.282891028	1	0	4.329053906	1	0	4.456605443	1
ENSBGRG00000003256	ENSBGRG00000003256	0	-4.445760311	4.65E-05	0.001643907	1.324943959	1	0	-0.195689442	1	0.000646873	-0.162402647	1	0	0.575102929	1	0	1.406138226	1	0	1.302395148	1	0	5.436384383	1	0	3.9060254	1	0.227473615	9.730422841	9.12E-12	0	8.447606196	1	0	8.764971387	1	0	9.145580088	1	0	9.067993143	1	0	9.114156021	1	0	9.241707558	1
ENSBGRG00000003263	FBXO40	0	-1.638405389	0.467428697	0	3.025383677	1	0	2.61166548	1	0	1.538037071	1	0	3.382457851	1	0	4.213493149	1	0	4.10975007	1	0	8.243739305	1	0	6.713380322	1	0.02067942	8.730422841	0.118058375	0	11.25496112	1	0	11.57232631	1	0	11.95293501	1	0	11.87534807	1	0	11.92151094	1	0	12.04906248	1
ENSBGRG00000003280	HCLS1	0	-5.767688406	2.49E-12	0.001643907	-0.062079164	1	0	-1.517617537	0.451963086	0	-2.591245946	0.029745862	0	-0.746825166	0.895358896	0.10530756	7.535421243	2.25E-26	0	-0.019532947	1	0	4.114456288	1	0.081731083	5.081112107	0.019626576	0	2.601139824	1	0	7.125678101	1	0	7.443043292	1	0	7.823651993	1	0	7.746065048	1	0	7.792227926	1	0	7.919779463	1
ENSBGRG00000003446	GOLGB1	0.15364149	-2.46321248	1.92E-30	0.233434858	-0.896894027	1	0.726711138	0.859826609	0.039759777	1.051815164	1.72827734	1.26E-10	0.509539668	0.277507583	0.835181265	0.497487437	0.238205898	1	1.086623823	1.419339915	0.02343455	0.367131843	-0.075610245	1	0.572117578	0.451771697	1	8.106332454	4.352334855	1.10E-06	0	0.126322305	1	16.46389497	4.147998491	0.729485329	3.048622366	1.824618407	0.954299973	9.965562914	3.069926619	0.791134168	0	0.79287213	1	0	0.920423667	1
ENSBGRG00000004390	IQCB1	0.007331117	-3.660773202	3.13E-32	0.032878149	-0.286202473	1	0.011315571	-1.807873411	0.039850368	0.119671467	2.099915958	3.02E-10	0.010398769	-1.787467151	0.242079405	0.003631295	-2.554691176	0.434247288	0.534849109	4.298511713	1.57E-18	0	0.472249836	1	0	-1.058109147	1	0.227473615	2.580675722	0.311108322	0	3.483471648	1	0	3.800836839	1	0	4.181445541	1	0	4.103858596	1	0	4.150021474	1	0	4.27757301	1
ENSBGRG00000004433	EAF2	0.013570365	-2.32872089	3.29E-16	0.037809871	0.167402682	1	0.007543714	-2.092732252	0.017355419	0.121612085	2.584579657	5.59E-16	0	-4.152817526	0.004846886	0.003631295	-2.317888312	0.483929302	0.206492378	2.787821975	4.72E-06	0	0.708463929	1	0	-0.821895054	1	0.062038259	1.206860885	1	0	3.719685741	1	0	4.037050932	1	3.048622366	5.42155355	0.806726082	0	4.340072688	1	0	4.386235567	1	0	4.513787103	1
ENSBGRG00000004479	SLC15A2	0	-2.638405389	0.099583275	0	2.025383677	1	0	1.61166548	1	0.001293746	3.122999572	0.125146359	0	2.382457851	1	0	3.213493149	1	0.003385121	4.524787569	0.299593953	0	7.243739305	1	0	5.713380322	1	0	5.730422841	1	0	10.25496112	1	0	10.57232631	1	0	10.95293501	1	0	10.87534807	1	0	10.92151094	1	0	11.04906248	1
ENSBGRG00000004781	CD86	0	-3.80833039	0.004878608	0	0.855458676	1	0	0.441740479	1	0	-0.631887931	0.829332749	0	1.212532849	1	0.010893885	4.628530648	0.077651728	0	1.939825068	1	0	6.073814304	1	0.102163853	8.298342823	0.001091787	0	4.56049784	1	0	9.085036116	1	0	9.402401307	1	0	9.783010009	1	0	9.705423064	1	0	9.751585942	1	0	9.879137479	1
ENSBGRG00000004818	CASR	0	-1.638405389	0.467428697	0	3.025383677	1	0	2.61166548	1	0	1.538037071	1	0	3.382457851	1	0	4.213493149	1	0.003385121	6.10975007	0.145639826	0	8.243739305	1	0	6.713380322	1	0	6.730422841	1	0	11.25496112	1	0	11.57232631	1	0	11.95293501	1	0	11.87534807	1	0	11.92151094	1	0	12.04906248	1
ENSBGRG00000004919	CCDC58	0.038683339	-0.711826458	0.004863195	0.049317223	0.072689392	1	0.030174857	-0.669290834	0.467338091	0.084740336	1.016377152	0.001675987	0.024957045	-0.877104363	0.643799658	0.039944247	-0.164440356	1	0.152330443	1.77222512	0.006847254	0	0.249385869	1	0.040865541	0.309658136	1	0.124076517	1.56049784	1	0	3.260607681	1	0	3.577972872	1	0	3.958581573	1	0	3.880994628	1	0	3.927157506	1	0	4.054709043	1
ENSBGRG00000005022	FAM162A	0.334111747	0.301597275	0.208445293	0.304122878	-0.021358961	1	0.142073285	-1.174747461	0.046310665	0.369364366	0.305590985	0.347150167	0.131024486	-1.259593842	0.209326926	0.167039577	-0.881623265	1	0.426525239	0.485105702	0.58617469	0.061188641	-1.426031583	1	0.143029395	-0.95373122	1	0.082717678	-1.616090892	1	0	0.584747481	1	0	0.902112672	1	0	1.282721373	1	0	1.205134428	1	0	1.251297307	1	0	1.378848843	1
ENSBGRG00000007190	WDR5B	0.005303361	-0.638405389	0.209467398	0.008219537	0.610346178	1	0.007543714	0.441740479	0.876550195	0.006468728	0.11482564	1	0.004159507	-0.098668839	1	0.010893885	1.169099029	0.873064085	0.020310726	1.939825068	0.156796996	0.061188641	4.156276464	1	0	1.604855866	1	0.02067942	2.64296	1	0	6.146436661	1	0	6.463801852	1	0	6.844410553	1	0	6.766823608	1	0	6.812986487	1	0	6.940538023	1
ENSBGRG00000007217	KPNA1	0.011386628	-1.058308643	0.000754692	0.008219537	-0.773358115	1	0.023888428	0.676205732	0.408539703	0.018112438	0.226093065	0.741509803	0.01663803	0.194830848	1	0.032681656	1.186693089	0.461395299	0.07108754	2.330776949	0.001332932	0	1.817474551	1	0.040865541	1.888951887	1	0.103397098	2.93168105	0.277553309	0	4.828696363	1	0	5.146061554	1	0	5.526670256	1	2.491390728	6.45749555	0.706994472	0	5.495246189	1	0	5.622797725	1
ENSBGRG00000007330	PARP9	0.00639523	-2.729903743	1.47E-19	0.008219537	-1.137846672	1	0.077951714	2.285164655	3.35E-08	0.016818693	-0.306988269	0.665393047	0.114386456	2.823490559	2.39E-09	0.090782379	2.306602553	0.001721146	0	-2.671609644	0.200244246	0	1.462379592	1	0.102163853	2.550149974	0.772699772	0	-0.050936872	1	0	4.473601404	1	0	4.790966595	1	0	5.171575297	1	0	5.093988352	1	0	5.14015123	1	0	5.267702766	1
ENSBGRG00000007487	ENSBGRG00000007487	0.001871774	-2.638405389	4.80E-08	0.003287815	-0.343850132	1	0.015087428	1.61166548	0.046239392	0.009056219	0.801071477	0.287031185	0.035355814	2.997794	5.89E-05	0.010893885	1.282755811	0.818751272	0.003385121	0.132470146	1	0	3.243739305	1	0.040865541	3.344146513	1	0	1.730422841	1	0	6.254961118	1	0	6.572326309	1	0	6.95293501	1	0	6.875348065	1	0	6.921510943	1	0	7.04906248	1
ENSBGRG00000007559	PARP14	0.013414384	-2.084205142	3.01E-14	0.024658612	-0.241402863	1	0.077951714	1.561039407	0.000604514	0.021993675	-0.507605595	0.351585438	0.145582762	2.549211396	7.68E-08	0.174302168	2.724915184	8.05E-06	0.006770242	-1.631716917	0.433212361	0	0.908348951	1	0.102163853	1.985459868	1	0	-0.604967513	1	0	3.919570763	1	0	4.236935954	1	0	4.617544656	1	0	4.53995771	1	0	4.586120589	1	0	4.713672125	1
ENSBGRG00000007624	HSPBAP1	0.00779906	-0.638405389	0.130515887	0.01315126	0.656149868	1	0.012572857	0.563302458	0.647964455	0.010349965	0.216108976	0.818337087	0.012478522	0.619957164	0.877661573	0.025419066	1.658904297	0.311626748	0.006770242	0.06535595	1	0	2.585527823	1	0	1.05516884	1	0.02067942	2.086566652	1	0	5.596749635	1	0	5.914114826	1	0	6.294723527	1	0	6.217136582	1	0	6.263299461	1	0	6.390850997	1
ENSBGRG00000007670	SLC49A4	0.005615323	-1.383148334	0.000232076	0.009863445	0.309176643	1	0.027660286	1.887299923	0.001171215	0.014878074	0.894180881	0.109091899	0.014558276	0.874663211	0.696843638	0.003631295	-0.386419694	1	0.006770242	0.10975007	1	0	2.629029461	1	0	1.098670478	1	0	1.115712997	1	0	5.640251274	1	0	5.957616464	1	0	6.338225166	1	0	6.260638221	1	0	6.306801099	1	0	6.434352636	1
ENSBGRG00000007783	SEMA5B	0.000155981	-1.960333484	0.129475726	0.003287815	3.610346178	1	0	1.026702979	1	0.000646873	1.216108976	0.720543062	0.002079754	3.060529756	0.573288395	0	2.628530648	1	0	2.524787569	1	0	6.658776805	1	0	5.128417822	1	0	5.145460341	1	0	9.669998617	1	0	9.987363808	1	0	10.36797251	1	0	10.29038556	1	0	10.33654844	1	0	10.46409998	1
ENSBGRG00000007928	PDIA5	0.396972173	1.493216962	3.38E-11	0.281108174	-0.077293983	1	0.081723571	-1.92372773	0.000657834	0.181124383	-0.802256555	0.030148967	0.029116552	-3.314277899	9.51E-05	0.014525181	-4.072833579	0.004509608	0.132019717	-1.160311603	0.540393358	0	-2.366362758	1	0.040865541	-2.310835915	1	0.103397098	-1.2924073	1	0	0.644859055	1	0	0.962224246	1	0	1.342832947	1	0	1.265246002	1	0	1.31140888	1	0	1.438960417	1
ENSBGRG00000008128	SEC22A	0.00124785	-1.053442888	0.187341356	0.003287815	1.440421177	1	0.005029143	1.933593575	0.191563303	0.000646873	-0.709890443	0.713131616	0.002079754	1.134530337	1	0	0.891565054	1	0.010155363	3.022287228	0.128118277	0	4.921811211	1	0	3.391452228	1	0	3.408494746	1	0	7.933033023	1	0	8.250398214	1	0	8.631006915	1	0	8.55341997	1	0	8.599582848	1	0	8.727134385	1
ENSBGRG00000008188	ADCY5	0	-3.638405389	0.009249327	0.001643907	2.218028755	1	0.003771857	3.289737385	0.101133601	0.001940618	2.216108976	0.187284788	0	1.382457851	1	0	2.213493149	1	0	2.10975007	1	0	6.243739305	1	0	4.713380322	1	0	4.730422841	1	0	9.254961118	1	0	9.572326309	1	0	9.95293501	1	0	9.875348065	1	0	9.921510943	1	0	10.04906248	1
ENSBGRG00000008479	HACD2	0.154109433	0.146514395	0.583602892	0.156171208	0.091693022	1	0.137044142	-0.111793794	1	0.155249471	0.082419946	0.8553715	0.128944732	-0.191009011	1	0.043575542	-1.684119634	0.446796577	0.159100684	0.129610492	1	0	-1.365439433	1	0.102163853	-0.306210406	1	0.062038259	-0.875982371	1	0	1.64578238	1	0	1.96314757	1	0	2.343756272	1	0	2.266169327	1	0	2.312332205	1	0	2.439883742	1
ENSBGRG00000008571	MYLK	0.143502711	-0.368776871	0.122782796	0.200556709	0.358719444	1	0.564521282	2.155151345	8.52E-11	0.031696767	-2.49318166	1.07E-09	0.253729957	0.715793618	0.297115561	0.014525181	-3.178824274	0.053508541	0.044006572	-1.789391026	0.252780361	0.061188641	-0.473080156	1	0.040865541	-1.417619167	1	0.02067942	-1.98639662	1	0	1.537284695	1	0	1.854649886	1	0	2.235258587	1	0	2.157671642	1	0	2.20383452	1	0	2.331386057	1
ENSBGRG00000008926	CCDC14	0.029636429	-1.2993813	1.21E-07	0.046029409	0.025383677	1	0.072922571	0.732757297	0.165143309	0.102205902	1.467215734	1.37E-06	0.024957045	-0.823993027	0.662587145	0.032681656	-0.380458135	1	0.088013145	1.000451427	0.254368132	0	0.3012248	1	0.020432771	-0.226198892	1	0.165435356	1.981484606	0.600196819	0.866421004	4.315381903	0.844473429	0	3.629811803	1	0	4.010420505	1	0	3.93283356	1	0	3.978996438	1	0	4.106547975	1
ENSBGRG00000009125	ENSBGRG00000009125	0.000467944	-3.161967345	9.85E-05	0	-0.675056041	1	0	-1.088774238	0.819791448	0	-2.162402647	0.184126812	0	-0.317981867	1	0	0.51305343	1	0.010155363	2.586188114	0.2520711	1.10139553	10.49166682	4.57E-11	0	3.012940604	1	0	3.029983123	1	0	7.5545214	1	0	7.87188659	1	0	8.252495292	1	0	8.174908347	1	2.799107143	9.277654754	0.133491465	0	8.348622762	1
ENSBGRG00000009184	U4	0.000155981	-0.638405389	1	0	2.440421177	1	0	2.026702979	1	0.000646873	2.538037071	0.420483861	0	2.79749535	1	0	3.628530648	1	0	3.524787569	1	0	7.658776805	1	0	6.128417822	1	0	6.145460341	1	0	10.66999862	1	0	10.98736381	1	0	11.36797251	1	0	11.29038556	1	0	11.33654844	1	0	11.46409998	1
ENSBGRG00000009282	KALRN	0.043986701	0.397728397	0.194421273	0.044385501	0.214353097	1	0.032689428	-0.255498837	1	0.028462403	-0.524698684	0.319922371	0.039515321	0.056927519	1	0.00726259	-1.908903483	0.548829407	0.03723633	0.018755537	1	0.305943203	3.13173428	0.538627628	0	-1.000865195	1	0.041358839	0.60802621	1	0	3.5407156	1	1.371991247	4.861519875	0.825324413	0	4.238689493	1	0	4.161102547	1	0	4.207265426	1	0	4.334816962	1
ENSBGRG00000010943	UMPS	0.241614891	0.864250089	0.000153058	0.216995783	0.141086898	1	0.071665285	-1.523999585	0.009267028	0.157190089	-0.386872758	0.377564545	0.155981531	-0.350468242	1	0.047206837	-2.003599053	0.273119069	0.064317298	-1.588607336	0.299593953	0.122377281	-0.203343921	1	0.020432771	-2.319354206	1	0.082717678	-0.9783162	1	0	1.221538116	1	0	1.538903307	1	0	1.919512009	1	0	1.841925064	1	0	1.888087942	1	0	2.015639478	1
ENSBGRG00000011141	ITGB5	0.402119553	1.139601817	3.16E-07	0.332069305	0.079694797	1	0.259000856	-0.304026301	0.887097301	0.10414652	-1.751924871	1.26E-06	0.259969218	-0.286370867	1	0.021787771	-3.677856596	0.009413078	0.07108754	-2.122997888	0.107825554	0	-2.457567157	1	0.531252037	0.778269853	1	0.062038259	-1.96958331	1	0.866421004	1.554087963	0.985128408	0	0.871019847	1	0	1.251628548	1	0	1.174041603	1	0	1.220204481	1	0	1.347756018	1
ENSBGRG00000011657	ENSBGRG00000011657	0.000467944	0.361594611	1	0	1.703455582	1	0	1.289737385	1	0	0.216108976	1	0	2.060529756	1	0	2.891565054	1	0.003385121	4.10975007	0.357829535	0	6.921811211	1	0	5.391452228	1	0	5.408494746	1	0	9.933033023	1	0	10.25039821	1	0	10.63100692	1	0	10.55341997	1	0	10.59958285	1	0	10.72713439	1
ENSBGRG00000011820	ENSBGRG00000011820	0.001559812	-3.011863784	2.66E-10	0.00657563	0.370031849	1	0.016344714	1.6641329	0.029414874	0.008409346	0.590504491	0.446642397	0.045754582	3.41416671	2.17E-07	0.010893885	1.213493149	0.853929649	0	-0.956339121	0.938738344	0	3.177650115	1	0.020432771	2.668986203	1	0	1.664333651	1	0	6.188871927	1	0	6.506237118	1	0	6.88684582	1	0	6.809258875	1	0	6.855421753	1	0	6.98297329	1
ENSBGRG00000011908	SLC12A8	0.002339718	-0.72586823	0.307553874	0.003287815	0.703455582	1	0	-1.38833452	0.436283459	0.009056219	2.275002665	0.000654723	0	-0.617542149	1	0	0.213493149	1	0	0.10975007	1	0	4.243739305	1	0	2.713380322	1	0	2.730422841	1	0	7.254961118	1	0	7.572326309	1	0	7.95293501	1	0	7.875348065	1	0	7.921510943	1	0	8.04906248	1
ENSBGRG00000012130	ZNF148	0.060832671	-1.696265576	1.13E-14	0.096990539	-0.22885761	1	0.191107427	0.830134333	0.062306332	0.28009592	1.709001253	2.36E-10	0.178858822	0.698696874	0.326453875	0.11257015	0.01750585	1	0.132019717	0.245563925	0.932258777	0.061188641	0.011318378	1	0.122596624	0.294323052	1	0.082717678	-0.176467754	1	0.866421004	3.022540191	0.87131411	1.371991247	3.339905381	0.886223381	0	2.719315333	1	0	2.641728388	1	0	2.687891267	1	0	2.815442803	1
ENSBGRG00000012254	ENSBGRG00000012254	0.000467944	-1.445760311	0.214447684	0	0.703455582	1	0.001257286	1.441740479	0.77359061	0.001293746	1.122999572	0.546358857	0	1.060529756	1	0	1.891565054	1	0.003385121	2.939825068	0.536680632	0	5.921811211	1	0	4.391452228	1	0	4.408494746	1	0.866421004	10.08503612	0.51668213	1.371991247	10.40240131	0.418144106	0	9.631006915	1	0	9.55341997	1	0	9.599582848	1	0	9.727134385	1
ENSBGRG00000012306	SNX4	0.119325624	-0.390360157	0.095234518	0.105210077	-0.346711204	1	0.111898428	-0.263896175	0.960402571	0.232227333	0.992343213	0.000496792	0.076950889	-0.792730546	0.622923121	0.029050361	-2.069852484	0.261460543	0.267424555	1.053383309	0.143579573	0	-1.217740142	1	0.061298312	-0.745026291	1	0.041358839	-1.144046277	1	1.732842008	3.380492	0.843499094	0	2.110846861	1	0	2.491455563	1	2.491390728	3.414892169	0.86656965	0	2.460031496	1	0	2.587583033	1
ENSBGRG00000012716	OSBPL11	0.005459342	-1.22336789	0.001656962	0.008219537	0.218028755	1	0.012572857	0.767316351	0.466243414	0.008409346	0.097464479	1	0.004159507	-0.475523144	1	0.00726259	0.355512153	1	0.050776814	2.900296704	0.000252086	0	2.768005874	1	0.122596624	4.145695813	0.031495524	0	1.25468941	1	0	5.779227687	1	0	6.096592878	1	0	6.477201579	1	0	6.399614634	1	0	6.445777512	1	0	6.573329049	1
ENSBGRG00000013101	LMLN	7.451534251	0.124347697	0.609675213	6.166296838	-0.240423769	1	7.817802524	0.125054375	0.984416184	5.111588824	-0.567576875	0.105165021	8.691290907	0.281073974	0.920305433	16.01038037	1.194017145	0.151985582	4.055374892	-0.852033889	0.574779668	2.263979701	-1.719974366	1	7.62142345	0.055035171	1	1.778430079	-2.037343052	1	0	-3.957383269	1	1.371991247	-2.639999077	1	0	-3.259409376	1	0	-3.336996321	1	0	-3.290833443	1	4.125	-2.163262906	1
ENSBGRG00000013579	IQCG	0.018873726	-1.269910475	5.43E-05	0.018082982	-0.613655496	1	0.013830143	-1.027373693	0.367972482	0.073743499	1.768817278	2.59E-06	0.014558276	-0.860716133	0.877831908	0.014525181	-0.721966599	1	0.081242903	1.593734923	0.080897435	0.856640968	4.941176535	0.025524738	0.020432771	0.441917295	1	0.02067942	0.458959813	1	0	3.978836713	1	0	4.296201903	1	0	4.676810605	1	0	4.59922366	1	0	4.645386538	1	0	4.772938075	1
ENSBGRG00000013795	LRCH3	0.038059415	-1.374192792	5.09E-09	0.055892853	-0.116796334	1	0.157160713	1.547286252	7.68E-05	0.095737174	0.779925668	0.016871574	0.120625717	1.050781779	0.089230022	0.054469427	-0.101656414	1	0.077857782	0.397796364	0.794420494	0	-0.104988849	1	0.081731083	0.695458414	1	0	-1.618305313	1	0	2.906232964	1	0	3.223598154	1	0	3.604206856	1	0	3.526619911	1	0	3.572782789	1	0	3.700334326	1
ENSBGRG00000015311	FYTTD1	0.229292375	0.157957983	0.53995952	0.212064061	-0.047645533	1	0.106869285	-1.086191077	0.076971408	0.261336609	0.29819401	0.372720801	0.106067441	-1.063034577	0.34950517	0.068994608	-1.630741839	0.464584686	0.480687174	1.182821721	0.074932406	0.428320484	1.070062169	1	0.061298312	-1.462792827	1	0.124076517	-0.636523781	1	0	1.076918789	1	0	1.39428398	1	0	1.774892681	1	0	1.697305736	1	0	1.743468614	1	0	1.871020151	1
ENSBGRG00000015738	RUBCN	0.007175136	-0.405744632	0.391405935	0.011507352	0.721602929	1	0.005029143	-0.42395843	0.914945023	0.009056219	0.275002665	0.778579116	0.014558276	1.078677103	0.491259074	0.003631295	-0.195897788	1	0.020310726	1.595176897	0.239427575	0	2.817474551	1	0	1.287115568	1	0	1.304158087	1	0	5.828696363	1	0	6.146061554	1	0	6.526670256	1	0	6.44908331	1	0	6.495246189	1	0	6.622797725	1
ENSBGRG00000016657	ENSBGRG00000016657	0.001091868	0.77663211	0.587029787	0	0.703455582	1	0	0.289737385	1	0.000646873	0.368112069	1	0	1.060529756	1	0.003631295	3.043568147	0.763088489	0	1.787821975	1	0	5.921811211	1	0	4.391452228	1	0	4.408494746	1	0	8.933033023	1	0	9.250398214	1	0	9.631006915	1	0	9.55341997	1	0	9.599582848	1	0	9.727134385	1
ENSBGRG00000016748	ENSBGRG00000016748	0.000155981	-0.638405389	1	0	2.440421177	1	0.001257286	3.61166548	0.35113813	0	0.95307457	1	0	2.79749535	1	0	3.628530648	1	0	3.524787569	1	0	7.658776805	1	0	6.128417822	1	0	6.145460341	1	0	10.66999862	1	0	10.98736381	1	0	11.36797251	1	0	11.29038556	1	0	11.33654844	1	0	11.46409998	1
ENSBGRG00000017484	TNK2	0.002495699	-1.074504504	0.071527586	0.004931722	0.855458676	1	0.016344714	2.718580684	0.00073032	0.003234364	0.03553673	1	0	-0.902944368	0.931857244	0.003631295	0.965565635	1	0	-0.175652149	1	0	3.958337087	1	0	2.427978104	1	0	2.445020622	1	0	6.969558899	1	0	7.28692409	1	0	7.667532791	1	0	7.589945846	1	0	7.636108724	1	0	7.763660261	1
ENSBGRG00000017823	ENSBGRG00000017823	0.001559812	-2.17897377	0.000861587	0.003287815	0.288418083	1	0.006286429	0.987174615	0.61320858	0.010349965	1.925060194	0.012041614	0.002079754	0.024905846	1	0.003631295	0.855941144	1	0.016925605	2.485259205	0.158340548	0	3.851421883	1	0.020432771	3.355828318	1	0	2.338105419	1	0	6.862643695	1	0	7.180008886	1	0	7.560617587	1	0	7.483030642	1	0	7.529193521	1	0	7.656745057	1
ENSBGRG00000017833	ENSBGRG00000017833	0	-1.638405389	0.467428697	0	3.025383677	1	0.001257286	4.61166548	0.218228819	0	1.538037071	1	0	3.382457851	1	0	4.213493149	1	0	4.10975007	1	0	8.243739305	1	0	6.713380322	1	0	6.730422841	1	0	11.25496112	1	0	11.57232631	1	0	11.95293501	1	0	11.87534807	1	0	11.92151094	1	0	12.04906248	1
ENSBGRG00000017868	TFRC	0.002495699	-1.94325997	0.000124321	0.008219537	0.882425723	1	0.001257286	-1.221224534	0.557059699	0.010996838	1.350410068	0.043591669	0.004159507	0.160065429	1	0.00726259	0.991100727	1	0.016925605	1.966792116	0.219452083	0	3.38575831	1	0	1.855399327	1	0.186114776	5.437641092	0.000626869	0	6.396980123	1	0	6.714345313	1	0	7.094954015	1	0	7.01736707	1	0	7.063529948	1	0	7.191081485	1
ENSBGRG00000018000	UBXN7	0.02448905	-1.356992454	5.22E-08	0.034522056	-0.144541324	1	0.052806	0.487183449	0.457104514	0.066627898	0.94385604	0.004722717	0.054073597	0.526320556	0.637806683	0.054469427	0.562441457	0.950491744	0.132019717	1.86943574	0.00419447	0	0.539835732	1	0.020432771	0.012940604	1	0.248153034	2.769084462	0.133536186	0	3.551057544	1	0	3.868422735	1	0	4.249031437	1	0	4.171444492	1	0	4.21760737	1	0	4.345158907	1
ENSBGRG00000018277	ZDHHC19	0.000311962	-0.638405389	0.719597614	0	1.703455582	1	0	1.289737385	1	0.000646873	1.538037071	0.640573953	0	2.060529756	1	0.003631295	4.213493149	0.509156709	0	2.787821975	1	0	6.921811211	1	0	5.391452228	1	0	5.408494746	1	0	9.933033023	1	0	10.25039821	1	0	10.63100692	1	0	10.55341997	1	0	10.59958285	1	0	10.72713439	1
ENSBGRG00000018458	PCYT1A	0.019497651	-1.07897798	0.000179799	0.039453779	0.581777026	1	0.035204	0.403557285	0.656717718	0.037518622	0.525862357	0.244193411	0.027036799	0.04515453	1	0.003631295	-1.991077996	0.612541269	0.132019717	2.426053615	0.000229628	0.061188641	2.039168161	1	0	-0.496073043	1	0.124076517	2.357868673	0.516045692	0	4.045507752	1	0	4.362872943	1	0	4.743481645	1	0	4.665894699	1	0	4.712057578	1	0	4.839609114	1
ENSBGRG00000018600	ENSBGRG00000018600	0.168927648	0.604539864	0.011511445	0.136444318	-0.092073904	1	0.077951714	-0.941460934	0.161916369	0.12031834	-0.319145605	0.51885841	0.131024486	-0.146972703	1	0.039944247	-1.780860288	0.415795086	0.081242903	-0.813399111	0.867733911	0.917829609	2.668200059	0.516203759	0.183894936	0.454107835	1	0.082717678	-0.533550513	1	0	1.665309971	1	0	1.982675162	1	0	2.363283864	1	0	2.285696919	1	0	2.331859797	1	0	2.459411333	1
ENSBGRG00000018683	ENSBGRG00000018683	0.004835417	0.661154893	0.382530424	0	-1.434047941	1	0.002514571	-0.195689442	1	0.00452811	0.328583705	0.789975269	0.002079754	-0.043806904	1	0	-0.24593847	1	0.003385121	0.683485315	1	0.061188641	4.817474551	0.738123172	0	2.253948704	1	0	2.270991223	1	0	6.795529499	1	0	7.11289469	1	0	7.493503392	1	0	7.415916446	1	0	7.462079325	1	0	7.589630861	1
ENSBGRG00000018769	RNF168	0.062704445	-0.992197982	1.49E-05	0.075619743	-0.18655638	1	0.121956714	0.546895225	0.298462397	0.150721361	0.990549276	0.001022083	0.135183994	0.69214235	0.350485523	0.134357921	0.680060948	0.684273817	0.091398266	0.119443466	1	0	-0.597038618	1	0.102163853	0.465452809	1	0.082717678	0.217879886	1	0	2.414183194	1	0	2.731548385	1	0	3.112157087	1	0	3.034570142	1	0	3.08073302	1	0	3.208284556	1
ENSBGRG00000018793	ENSBGRG00000018793	0.001091868	0.039666516	1	0	0.440421177	1	0.001257286	1.152233861	0.892627161	0.001940618	1.368112069	0.354451853	0	0.79749535	1	0	1.628530648	1	0	1.524787569	1	0	5.658776805	1	0	4.128417822	1	0	4.145460341	1	0	8.669998617	1	0	8.987363808	1	0	9.36797251	1	0	9.290385564	1	0	9.336548443	1	0	9.464099979	1
ENSBGRG00000018865	WDR53	0.043986701	-0.769871551	0.001829379	0.049317223	-0.154846333	1	0.061607	0.170713282	0.913703732	0.102205902	1.089368794	0.000530739	0.058233105	0.100887493	1	0.065363313	0.296513735	1	0.050776814	-0.062677439	1	0.244754562	2.365995055	0.952126298	0.081731083	0.835636072	1	0.062038259	0.528299018	1	0	3.045507752	1	0	3.362872943	1	0	3.743481645	1	0	3.665894699	1	0	3.712057578	1	0	3.839609114	1
ENSBGRG00000018893	FBXO45	0.002027756	-2.116452686	4.06E-05	0.003287815	-0.033510012	1	0.002514571	-0.447228209	0.960094109	0.016818693	2.592484855	3.83E-06	0.004159507	0.323564162	1	0.00726259	1.154599459	1	0.010155363	1.495040226	0.522314189	0	3.543299587	1	0	2.012940604	1	0.02067942	3.057997499	1	0	6.5545214	1	0	6.87188659	1	0	7.252495292	1	0	7.174908347	1	0	7.221071225	1	0	7.348622762	1
ENSBGRG00000018922	NRROS	0	-1.638405389	0.467428697	0	3.025383677	1	0	2.61166548	1	0	1.538037071	1	0	3.382457851	1	0	4.213493149	1	0	4.10975007	1	0	8.243739305	1	0.020432771	8.713380322	0.201867906	0	6.730422841	1	0	11.25496112	1	0	11.57232631	1	0	11.95293501	1	0	11.87534807	1	0	11.92151094	1	0	12.04906248	1
ENSBGRG00000018942	CEP19	0.016066064	-1.035997754	0.000647172	0.024658612	0.211602486	1	0.069150714	1.887638942	4.83E-05	0.026521785	0.293729873	0.598578191	0.029116552	0.469169484	0.843550225	0.010893885	-0.6752501	1	0.013540484	-0.450964885	1	0.183565922	3.354996057	0.636905919	0.020432771	0.812513514	1	0	-0.176467754	1	0	4.348070522	1	0	4.665435713	1	0	5.046044415	1	0	4.968457469	1	0	5.014620348	1	0	5.142171884	1
ENSBGRG00000018965	PIGX	0.005303361	-0.20956209	0.708617432	0.003287815	-0.247634817	1	0.002514571	-0.661353014	0.814753251	0.007115601	0.508289727	0.57625582	0.002079754	-0.500185199	1	0.00726259	0.940474654	1	0.023695847	2.381829615	0.039750982	0	3.33684871	1	0	1.806489727	1	0	1.823532246	1	0	6.348070522	1	0	6.665435713	1	0	7.046044415	1	0	6.968457469	1	0	7.014620348	1	0	7.142171884	1
ENSBGRG00000019104	PAK2	0.218529672	-0.627041459	0.004043385	0.243298302	-0.123954264	1	0.319350569	0.296542563	0.599359013	0.352545673	0.497009803	0.106033492	0.524097944	1.054838644	0.046480808	0.388548582	0.577674278	0.706882933	0.172641168	-0.610296825	1	0.305943203	0.384204519	1	0.490386495	0.922608285	1	0.062038259	-1.715109378	1	0.866421004	1.808394709	0.961356168	0	1.125243082	1	0	1.505851784	1	0	1.428264839	1	0	1.474427717	1	0	1.601979254	1
ENSBGRG00000019330	SENP5	0.01934167	-0.68384836	0.022201476	0.031234242	0.476947053	1	0.041490428	0.917768608	0.119424808	0.029109276	0.361159309	0.462606805	0.020797537	-0.082923034	1	0.050838132	1.219516936	0.387895541	0.023695847	0.167235564	1	0	1.260745731	1	0	-0.269613252	1	0	-0.252570733	1	0	4.271967543	1	0	4.589332734	1	0	4.969941436	1	0	4.89235449	1	0	4.938517369	1	0	5.066068905	1
ENSBGRG00000019513	NCBP2	0.308998772	0.287812416	0.225225191	0.325493675	0.197462547	1	0.274088284	-0.067846754	1	0.194708711	-0.634539457	0.094972976	0.24957045	-0.20250465	1	0.236034186	-0.273006713	1	0.192951894	-0.567058147	1	0	-2.318503119	1	0.388222642	0.482159142	1	1.32348285	2.221409194	0.204417875	0	0.692718694	1	0	1.010083884	1	0	1.390692586	1	0	1.313105641	1	0	1.359268519	1	0	1.486820056	1
ENSBGRG00000019730	MELTF	0.000155981	-1.960333484	0.129475726	0	1.440421177	1	0	1.026702979	1	0	-0.04692543	1	0	1.79749535	1	0	2.628530648	1	0.013540484	6.431678165	0.000150642	0	6.658776805	1	0	5.128417822	1	0	5.145460341	1	0	9.669998617	1	0	9.987363808	1	0	10.36797251	1	0	10.29038556	1	0	10.33654844	1	0	10.46409998	1
ENSBGRG00000020056	DLG1	0.005615323	-3.150051212	7.34E-23	0.024658612	0.167402682	1	0.047776857	1.189708567	0.030646324	0.068568516	2.139952705	5.63E-10	0.037435567	0.791181576	0.460935989	0.00726259	-1.13818229	1	0.088013145	2.076735012	0.006203116	0	1.295372074	1	0	-0.234986909	1	0.103397098	2.396522105	0.565897833	0	4.306593886	1	0	4.623959077	1	0	5.004567779	1	0	4.926980834	1	0	4.973143712	1	0	5.100695248	1
ENSBGRG00000022832	ENSBGRG00000022832	0.264232166	-0.345964058	0.12949783	0.294259433	0.015897156	1	0.451365569	0.69465814	0.106132104	0.269099083	-0.136354212	0.887935139	0.359797398	0.321078898	0.764805234	0.577375931	1.024162748	0.225954633	0.182796531	-0.671132641	0.972996753	0.183565922	-0.34263139	1	0.429088184	0.594911104	1	0.392908971	0.473506545	1	0	0.667183601	1	0	0.984548792	1	0	1.365157494	1	0	1.287570549	1	0	1.333733427	1	0	1.461284964	1
ENSBGRG00000022869	BDH1	0.000623925	-3.52593066	1.61E-07	0.003287815	0.324943959	1	0.001257286	-0.710262615	0.931763645	0.018112438	3.695578348	1.63E-08	0	-0.975094154	1	0.00726259	1.51305343	0.878054123	0.010155363	1.861822556	0.411689764	0	3.886187301	1	0	2.355828318	1	0	2.372870837	1	0	6.897409113	1	0	7.214774304	1	0	7.595383006	1	0	7.51779606	1	0	7.563958939	1	0	7.691510475	1
ENSBGRG00000022910	ENSBGRG00000022910	0.000155981	-2.960333484	0.036743193	0	0.565952059	1	0	0.152233861	1	0.001940618	1.538037071	0.358365485	0.002079754	2.060529756	0.685192767	0.003631295	2.891565054	0.675748829	0.010155363	4.10975007	0.137850798	0	5.784307687	1	0	4.253948704	1	0	4.270991223	1	0	8.795529499	1	0	9.11289469	1	0	9.493503392	1	0	9.415916446	1	0	9.462079325	1	0	9.589630861	1
ENSBGRG00000022918	APOD	0.021525407	-5.560096517	1.94E-107	0.279464266	-0.586396136	1	5.022856398	7.100272917	3.72E-161	0.009056219	-5.637554061	9.48E-28	0.018717784	-4.379758065	4.27E-06	0.065363313	-2.619729859	0.137151863	0.013540484	-4.654126216	0.000956464	0	-2.843391996	1	0.040865541	-2.78812517	1	0	-4.35670846	1	0	0.167829816	1	0	0.485195007	1	0	0.865803709	1	0	0.788216764	1	0	0.834379642	1	0	0.961931178	1
ENSBGRG00000022948	ENSBGRG00000022948	0.087193495	-1.270673604	1.38E-08	0.106853984	-0.341733191	1	0.110641142	-0.299541334	0.930903771	0.278155302	1.328131436	3.08E-06	0.093588919	-0.526522094	0.955950674	0.079888494	-0.719299311	1	0.318201369	1.299144613	0.059696536	2.019225139	3.886187301	0.069186518	0.081731083	-0.439411529	1	1.716391821	3.730422841	0.000630858	0	1.776191498	1	0	2.093556689	1	0	2.474165391	1	0	2.396578446	1	5.598214286	4.02972724	0.646188551	0	2.570292861	1
ENSBGRG00000023053	ACAP2	0.132428045	-0.725668535	0.000968816	0.162746837	-0.021631142	1	0.290432998	0.898842037	0.030234569	0.214761768	0.445740224	0.169330335	0.160141038	-0.042085311	1	0.348604336	1.119919033	0.188929907	0.176026289	0.106351493	1	0.122377281	0.055562599	1	0.224760477	0.532642335	1	0.041358839	-1.457753865	1	0	1.480174058	1	0	1.797539249	1	0	2.178147951	1	0	2.100561005	1	0	2.146723884	1	0	2.27427542	1
ENSBGRG00000023424	U1	0.000155981	-0.638405389	1	0	2.440421177	1	0	2.026702979	1	0.000646873	2.538037071	0.420483861	0	2.79749535	1	0	3.628530648	1	0	3.524787569	1	0	7.658776805	1	0	6.128417822	1	0	6.145460341	1	0	10.66999862	1	0	10.98736381	1	0	11.36797251	1	0	11.29038556	1	0	11.33654844	1	0	11.46409998	1
ENSBGRG00000023443	XXYLT1	0.002339718	-0.72586823	0.307553874	0.001643907	0.071187367	1	0.007543714	1.718580684	0.125149681	0.003234364	0.368112069	0.970413149	0.008319015	1.897031024	0.263624141	0	0.213493149	1	0	0.10975007	1	0	4.243739305	1	0	2.713380322	1	0	2.730422841	1	0	7.254961118	1	0	7.572326309	1	0	7.95293501	1	0	7.875348065	1	0	7.921510943	1	0	8.04906248	1
ENSBGRG00000023485	FAM43A	0.000311962	-1.638405389	0.186484068	0	1.025383677	1	0	0.61166548	1	0.001940618	2.216108976	0.148300809	0.004159507	3.382457851	0.194813464	0	2.213493149	1	0	2.10975007	1	0	6.243739305	1	0	4.713380322	1	0	4.730422841	1	0	9.254961118	1	0	9.572326309	1	0	9.95293501	1	0	9.875348065	1	0	9.921510943	1	0	10.04906248	1
ENSBGRG00000023529	LSG1	0.088441345	-1.127094183	2.64E-07	0.115073521	-0.162491105	1	0.084238142	-0.641834443	0.424079077	0.232874206	1.062348544	0.000208888	0.103987687	-0.304866368	1	0.061732018	-1.012115986	0.945355706	0.25049895	1.00541341	0.171282582	0.183565922	0.833287954	1	0.061298312	-0.697071029	1	3.122592348	4.73398652	8.30E-09	0.866421004	2.842391271	0.877956332	0	2.15869838	1	0	2.539307081	1	0	2.461720136	1	0	2.507883014	1	0	2.635434551	1
ENSBGRG00000023581	TMEM44	0.000311962	-2.053442888	0.064407772	0	0.703455582	1	0.002514571	2.196627981	0.35360049	0.000646873	0.368112069	1	0.008319015	4.119423445	0.007747159	0	1.891565054	1	0	1.787821975	1	0	5.921811211	1	0	4.391452228	1	0	4.408494746	1	0	8.933033023	1	0	9.250398214	1	0	9.631006915	1	0	9.55341997	1	0	9.599582848	1	0	9.727134385	1
ENSBGRG00000023744	ATP13A3	0.002339718	-2.682799508	4.21E-10	0.004931722	-0.260018542	1	0.008801	0.402212114	0.909320965	0.010996838	0.707962072	0.301913917	0.014558276	1.173004485	0.475303424	0	-1.126356854	1	0.094783386	4.23981061	7.72E-11	0	2.903889303	1	0.020432771	2.391452228	1	0.041358839	3.011604594	0.760564944	0	5.915111115	1	0	6.232476306	1	0	6.613085007	1	0	6.535498062	1	0	6.58166094	1	0	6.709212477	1
ENSBGRG00000024310	GP5	0	-1.638405389	0.467428697	0	3.025383677	1	0	2.61166548	1	0	1.538037071	1	0	3.382457851	1	0.003631295	6.213493149	0.217116055	0	4.10975007	1	0	8.243739305	1	0	6.713380322	1	0	6.730422841	1	0	11.25496112	1	0	11.57232631	1	0	11.95293501	1	0	11.87534807	1	0	11.92151094	1	0	12.04906248	1
ENSBGRG00000024386	HES1	0.011074666	-1.338845107	9.61E-06	0.009863445	-0.675056041	1	0.013830143	-0.270977569	0.991168603	0.012290583	-0.540914271	0.395764454	0.160141038	3.873444203	1.09E-19	0.003631295	-1.333401311	0.878262278	0.003385121	-1.43714439	0.574779668	0	1.689150454	1	0.020432771	1.166485863	1	0	0.17583399	1	0	4.700372266	1	0	5.017737457	1	0	5.398346159	1	0	5.320759213	1	0	5.366922092	1	0	5.494473628	1
ENSBGRG00000024652	ENSBGRG00000024652	0.071751356	-0.451560546	0.06483186	0.09041491	0.170960502	1	0.067893428	-0.270532911	0.969311407	0.148780743	1.079173331	0.000285231	0.054073597	-0.575181648	0.900995441	0.065363313	-0.264797497	1	0.050776814	-0.621568961	1	0.061188641	0.488851803	1	0.061298312	-0.038163737	1	0.041358839	-0.437831407	1	0	2.498404795	1	0	2.815769986	1	0	3.196378688	1	0	3.118791743	1	0	3.164954621	1	0	3.292506157	1
ENSBGRG00000000183	ATP13A4	0.000779906	0.946557112	0.498352358	0.001643907	2.440421177	1	0	0.804310558	1	0	-0.269317851	0.782090116	0	1.575102929	1	0	2.406138226	1	0	2.302395148	1	0	6.436384383	1	0	4.9060254	1	0	4.923067919	1	0	9.447606196	1	0	9.764971387	1	0	10.14558009	1	0	10.06799314	1	0	10.11415602	1	0	10.24170756	1
ENSBGRG00000000331	PLAAT1	0.002183737	-2.614157843	1.47E-05	0.004931722	-0.10389934	1	0	-2.578159079	0.317767409	0.028462403	3.171909172	8.46E-07	0	-1.807366708	0.980920342	0.00726259	0.64870853	1	0.003385121	-0.060174932	1	0.489509125	6.391296494	0.026711961	0	1.523555764	1	0	1.540598282	1	0	6.065136559	1	0	6.38250175	1	0	6.763110451	1	0	6.685523506	1	0	6.731686384	1	0	6.859237921	1
ENSBGRG00000000353	ENSBGRG00000000353	0.000311962	-0.053442888	1	0	2.025383677	1	0	1.61166548	1	0.000646873	1.95307457	0.545211782	0	2.382457851	1	0	3.213493149	1	0	3.10975007	1	0	7.243739305	1	0	5.713380322	1	0	5.730422841	1	0	10.25496112	1	0	10.57232631	1	0	10.95293501	1	0	10.87534807	1	0	10.92151094	1	0	11.04906248	1
ENSBGRG00000000368	U6	0	-1.638405389	0.467428697	0	3.025383677	1	0	2.61166548	1	0	1.538037071	1	0.002079754	5.382457851	0.211422559	0	4.213493149	1	0	4.10975007	1	0	8.243739305	1	0	6.713380322	1	0	6.730422841	1	0	11.25496112	1	0	11.57232631	1	0	11.95293501	1	0	11.87534807	1	0	11.92151094	1	0	12.04906248	1
ENSBGRG00000000376	MB21D2	0.008267004	0.724164691	0.131866456	0.00657563	0.218028755	1	0.007543714	0.331557561	1	0.00452811	-0.52805212	0.564619348	0	-1.826995515	0.440991181	0	-0.995960217	1	0.010155363	0.96000295	0.744056553	0	3.03428594	1	0	1.503926957	1	0	1.520969476	1	0	6.045507752	1	0	6.362872943	1	0	6.743481645	1	0	6.665894699	1	0	6.712057578	1	0	6.839609114	1
ENSBGRG00000000382	ENSBGRG00000000382	0	-4.445760311	2.69E-05	0	0.218028755	1	0.003771857	2.152233861	0.218228819	0.003881237	2.345391993	0.023331928	0.008319015	3.382457851	0.027585173	0	1.406138226	1	0	1.302395148	1	0	5.436384383	1	0	3.9060254	1	0	3.923067919	1	0	8.447606196	1	0	8.764971387	1	0	9.145580088	1	0	9.067993143	1	0	9.114156021	1	0	9.241707558	1
ENSBGRG00000000390	ENSBGRG00000000390	0	-2.638405389	0.099583275	0	2.025383677	1	0.001257286	3.026702979	0.451963086	0	0.538037071	1	0.002079754	3.79749535	0.428927947	0	3.213493149	1	0.003385121	4.524787569	0.299593953	0	7.243739305	1	0	5.713380322	1	0	5.730422841	1	0	10.25496112	1	0	10.57232631	1	0	10.95293501	1	0	10.87534807	1	0	10.92151094	1	0	11.04906248	1
ENSBGRG00000000418	FGF12	0.000467944	-3.282261579	1.80E-06	0.001643907	0.270496175	1	0.013830143	3.10916514	0.000129792	0.005821855	1.612037652	0.043182458	0.004159507	1.266980633	0.784143507	0	0.406138226	1	0.003385121	1.354862568	0.971558468	0	4.436384383	1	0	2.9060254	1	0	2.923067919	1	0	7.447606196	1	0	7.764971387	1	0	8.145580088	1	0	8.067993143	1	0	8.114156021	1	0	8.241707558	1
ENSBGRG00000000499	CCDC50	0.006707192	-3.670826866	1.81E-39	0.019726889	-0.885201402	1	0.070408	1.005763642	0.041254412	0.121612085	2.352086645	2.75E-16	0.172619561	2.452847179	3.87E-08	0.058100723	0.704766234	0.792981419	0.006770242	-1.952745856	0.267974386	0	0.589103277	1	0.020432771	0.062328631	1	0	-0.924213187	1	0.866421004	4.603909427	0.839211873	0	3.91769028	1	0	4.298298982	1	0	4.220712037	1	0	4.266874915	1	0	4.394426451	1
ENSBGRG00000000579	ENSBGRG00000000579	0	-3.22336789	0.019472099	0	1.440421177	1	0	1.026702979	1	0	-0.04692543	1	0	1.79749535	1	0.018156476	7.798455649	2.06E-06	0	2.524787569	1	0	6.658776805	1	0	5.128417822	1	0	5.145460341	1	0	9.669998617	1	0	9.987363808	1	0	10.36797251	1	0	10.29038556	1	0	10.33654844	1	0	10.46409998	1
ENSBGRG00000000686	ENSBGRG00000000686	0.514582004	-0.450499049	0.039685903	0.481664882	-0.302176604	1	1.086294851	0.987760737	0.00956797	0.45604532	-0.421291752	0.297834979	1.181300128	1.07633608	0.03384535	1.260059421	1.142462371	0.139059996	0.253884071	-1.22187407	0.471481378	0	-3.353382123	1	0.756012514	0.372827423	1	0.144755937	-1.865067765	1	0	-0.342160311	1	0	-0.02479512	1	0	0.355813581	1	0	0.278226636	1	0	0.324389515	1	0	0.451941051	1
ENSBGRG00000000718	IL1RAP	0.000155981	-2.445760311	0.034200486	0	1.025383677	1	0.002514571	2.61166548	0.261425191	0.001293746	1.538037071	0.424013469	0.002079754	2.575102929	0.685192767	0.003631295	3.406138226	0.676146759	0	2.10975007	1	0	6.243739305	1	0	4.713380322	1	0	4.730422841	1	0	9.254961118	1	0	9.572326309	1	0	9.95293501	1	0	9.875348065	1	0	9.921510943	1	0	10.04906248	1
ENSBGRG00000000800	CLDN1	0.000779906	-4.140905729	9.12E-13	0.004931722	-0.10389934	1	0.057835143	4.41136683	1.23E-13	0.001293746	-2.026747548	0.053848513	0.012478522	1.123723582	0.503521962	0	-0.97633141	1	0.006770242	0.544965451	0.976918242	0	3.053914747	1	0.163462165	4.860937511	0.019222873	0	1.540598282	1	0	6.065136559	1	0	6.38250175	1	0	6.763110451	1	0	6.685523506	1	0	6.731686384	1	0	6.859237921	1
ENSBGRG00000000817	P3H2	0.031664185	1.676467949	1.40E-07	0.024658612	0.186179889	1	0.003771857	-2.301223856	0.008690159	0.008409346	-1.506357049	0.00437501	0	-3.548279487	0.013280672	0.00726259	-1.120407588	1	0.013540484	-0.475212431	1	0	1.313001968	1	0.061298312	1.800490986	1	0	-0.200314496	1	0	4.32422378	1	0	4.641588971	1	0	5.022197673	1	0	4.944610728	1	0	4.990773606	1	0	5.118325142	1
ENSBGRG00000000889	TP63	0.000311962	-0.053442888	1	0	2.025383677	1	0	1.61166548	1	0.000646873	1.95307457	0.545211782	0	2.382457851	1	0	3.213493149	1	0	3.10975007	1	0	7.243739305	1	0	5.713380322	1	0	5.730422841	1	0	10.25496112	1	0	10.57232631	1	0	10.95293501	1	0	10.87534807	1	0	10.92151094	1	0	11.04906248	1
ENSBGRG00000001043	ENSBGRG00000001043	0.000311962	0.946557112	0.605084326	0	2.440421177	1	0	2.026702979	1	0	0.95307457	1	0	2.79749535	1	0	3.628530648	1	0	3.524787569	1	0	7.658776805	1	0	6.128417822	1	0	6.145460341	1	0	10.66999862	1	0	10.98736381	1	0	11.36797251	1	0	11.29038556	1	0	11.33654844	1	0	11.46409998	1
ENSBGRG00000001062	TPRG1	0	-1.638405389	0.467428697	0	3.025383677	1	0.001257286	4.61166548	0.218228819	0	1.538037071	1	0	3.382457851	1	0	4.213493149	1	0	4.10975007	1	0	8.243739305	1	0	6.713380322	1	0	6.730422841	1	0	11.25496112	1	0	11.57232631	1	0	11.95293501	1	0	11.87534807	1	0	11.92151094	1	0	12.04906248	1
ENSBGRG00000001094	ENSBGRG00000001094	0.000623925	-2.564404807	0.000382297	0	-0.498178279	1	0.003771857	1.289737385	0.489391374	0.003881237	1.257929152	0.252990774	0.010398769	2.79749535	0.036508278	0.010893885	2.891565054	0.215741205	0.003385121	1.650318451	0.895469251	0	4.720177349	1	0	3.189818366	1	0	3.206860885	1	0	7.731399162	1	0	8.048764353	1	0	8.429373054	1	0	8.351786109	1	0	8.397948987	1	0	8.525500524	1
ENSBGRG00000001099	ENSBGRG00000001099	0	-1.638405389	0.467428697	0	3.025383677	1	0.001257286	4.61166548	0.218228819	0	1.538037071	1	0	3.382457851	1	0	4.213493149	1	0	4.10975007	1	0	8.243739305	1	0	6.713380322	1	0	6.730422841	1	0	11.25496112	1	0	11.57232631	1	0	11.95293501	1	0	11.87534807	1	0	11.92151094	1	0	12.04906248	1
ENSBGRG00000001105	ENSBGRG00000001105	0	-3.445760311	0.008498884	0	1.218028755	1	0.006286429	5.196627981	0.000234758	0.000646873	0.95307457	1	0	1.575102929	1	0	2.406138226	1	0	2.302395148	1	0	6.436384383	1	0	4.9060254	1	0	4.923067919	1	0	9.447606196	1	0	9.764971387	1	0	10.14558009	1	0	10.06799314	1	0	10.11415602	1	0	10.24170756	1
ENSBGRG00000001121	LPP	0.00904691	-2.302656799	8.04E-16	0.011507352	-0.869434086	1	0.144587856	3.447278662	1.88E-22	0.012290583	-0.960213797	0.060713612	0.079030642	1.974373112	0.000335276	0.018156476	-0.108434946	1	0.003385121	-1.820987268	0.375106178	0	1.307101366	1	0.020432771	0.782642985	1	0	-0.206215098	1	0	4.318323179	1	0	4.63568837	1	0	5.016297071	1	0	4.938710126	1	0	4.984873004	1	0	5.112424541	1
ENSBGRG00000001157	ENSBGRG00000001157	0.001715793	-1.697299078	0.003642566	0	-1.144541324	1	0.010058286	1.974235559	0.035732659	0.005174982	0.90060715	0.307105505	0.010398769	2.013224041	0.154390469	0.00726259	1.710992808	0.808075494	0	-0.060174932	1	0	4.073814304	1	0.020432771	3.584097305	1	0	2.56049784	1	0	7.085036116	1	0	7.402401307	1	0	7.783010009	1	0	7.705423064	1	0	7.751585942	1	0	7.879137479	1
ENSBGRG00000001179	ENSBGRG00000001179	0	-3.638405389	0.003737222	0	1.025383677	1	0	0.61166548	1	0.003234364	3.538037071	0.004621464	0.002079754	2.575102929	0.685192767	0.003631295	3.406138226	0.676146759	0	2.10975007	1	0	6.243739305	1	0	4.713380322	1	0	4.730422841	1	0	9.254961118	1	0	9.572326309	1	0	9.95293501	1	0	9.875348065	1	0	9.921510943	1	0	10.04906248	1
ENSBGRG00000001201	BCL6	0.000779906	-0.375370983	0.812345473	0	0.703455582	1	0.002514571	2.196627981	0.35360049	0	-0.783891024	0.550479662	0	1.060529756	1	0.00726259	3.798455649	0.213521291	0	1.787821975	1	0	5.921811211	1	0	4.391452228	1	0	4.408494746	1	0	8.933033023	1	0	9.250398214	1	0	9.631006915	1	0	9.55341997	1	0	9.599582848	1	0	9.727134385	1
ENSBGRG00000001272	ENSBGRG00000001272	0.02714073	-0.988094177	0.000170722	0.039453779	0.126208047	1	0.132014999	2.149761376	2.14E-08	0.002587491	-3.758420337	4.39E-10	0.168460053	2.436229107	1.39E-07	0.018156476	-0.816254195	1	0.006770242	-1.930996273	0.3088236	0	0.610744108	1	0.020432771	0.084023702	1	0	-0.902572356	1	0	3.621965921	1	0	3.939331111	1	0	4.319939813	1	0	4.242352868	1	0	4.288515746	1	0	4.416067283	1
ENSBGRG00000001306	MASP1	0.008422985	1.055491483	0.039092149	0.00657563	0.281222582	1	0.001257286	-1.517617537	0.32750163	0.006468728	0.066731352	1	0	-1.767289269	0.58215692	0.003631295	0.084210132	1	0	-1.03999705	0.966988642	0	3.093992186	1	0	1.563633203	1	0	1.580675722	1	0	6.105213998	1	0	6.422579189	1	0	6.803187891	1	0	6.725600946	1	0	6.771763824	1	0	6.89931536	1
ENSBGRG00000001521	ST6GAL1	0.000311962	-0.053442888	1	0	2.025383677	1	0	1.61166548	1	0	0.538037071	1	0	2.382457851	1	0.003631295	4.628530648	0.43169199	0	3.10975007	1	0	7.243739305	1	0	5.713380322	1	0	5.730422841	1	0	10.25496112	1	0	10.57232631	1	0	10.95293501	1	0	10.87534807	1	0	10.92151094	1	0	11.04906248	1
ENSBGRG00000001552	ENSBGRG00000001552	0.000467944	-2.960333484	5.04E-05	0	-0.498178279	1	0	-0.911896476	0.731577228	0	-1.985524885	0.153368841	0.010398769	2.79749535	0.036508278	0.050838132	5.950458743	7.41E-12	0	0.586188114	1	0	4.720177349	1	0	3.189818366	1	0	3.206860885	1	0	7.731399162	1	0	8.048764353	1	0	8.429373054	1	0	8.351786109	1	0	8.397948987	1	0	8.525500524	1
ENSBGRG00000001578	ENSBGRG00000001578	0	-1.638405389	0.467428697	0	3.025383677	1	0	2.61166548	1	0	1.538037071	1	0	3.382457851	1	0	4.213493149	1	0.003385121	6.10975007	0.145639826	0	8.243739305	1	0	6.713380322	1	0	6.730422841	1	0	11.25496112	1	0	11.57232631	1	0	11.95293501	1	0	11.87534807	1	0	11.92151094	1	0	12.04906248	1
ENSBGRG00000001625	RFC4	0.036967546	-1.895872468	5.45E-15	0.07068802	-0.090723951	1	0.021373857	-1.842291009	0.009116693	0.25228039	2.44862215	1.98E-18	0.037435567	-0.991666455	0.539069606	0.050838132	-0.508972876	1	0.233573345	1.713512278	0.01073229	0.550697765	2.927231486	0.505067343	0.102163853	0.652684391	1	0.062038259	0.081166664	1	0	2.600325089	1	0	2.91769028	1	0	3.298298982	1	0	3.220712037	1	0	3.266874915	1	0	3.394426451	1
ENSBGRG00000001653	ENSBGRG00000001653	0.329900254	0.083413068	0.755623307	0.313986323	-0.03666246	1	0.397302283	0.330353364	0.53655962	0.25228039	-0.405526984	0.333975529	0.245410942	-0.402204485	1	0.290503613	-0.14275502	1	0.382518667	0.260962429	0.865260389	0.061188641	-1.486306197	1	0.163462165	-0.843764234	1	1.344162269	2.072211359	0.279765982	0	0.524490981	1	0	0.841856171	1	0	1.222464873	1	0	1.144877928	1	0	1.191040806	1	0	1.318592343	1
ENSBGRG00000001834	ENSBGRG00000001834	0.000467944	-0.22336789	1	0	1.440421177	1	0	1.026702979	1	0.001293746	2.122999572	0.276998899	0	1.79749535	1	0	2.628530648	1	0	2.524787569	1	0	6.658776805	1	0	5.128417822	1	0	5.145460341	1	0	9.669998617	1	0	9.987363808	1	0	10.36797251	1	0	10.29038556	1	0	10.33654844	1	0	10.46409998	1
ENSBGRG00000001846	FETUB	0	-2.22336789	0.220172149	0	2.440421177	1	0	2.026702979	1	0	0.95307457	1	0	2.79749535	1	0	3.628530648	1	0	3.524787569	1	0	7.658776805	1	0	6.128417822	1	0.041358839	9.315385342	0.002751153	0	10.66999862	1	0	10.98736381	1	0	11.36797251	1	0	11.29038556	1	0	11.33654844	1	0	11.46409998	1
ENSBGRG00000001870	AHSG	0.000311962	-4.140905729	6.00E-08	0.003287815	0.522883337	1	0	-1.558259521	0.541564533	0.01617182	3.77904517	7.33E-08	0	-0.787467151	1	0	0.043568147	1	0.020310726	3.010214396	0.046197075	0	4.073814304	1	0	2.543455321	1	0	2.56049784	1	0	7.085036116	1	0	7.402401307	1	0	7.783010009	1	0	7.705423064	1	0	7.751585942	1	0	7.879137479	1
ENSBGRG00000001887	ENSBGRG00000001887	0.087037514	-0.620225373	0.007390182	0.100278354	-0.055218975	1	0.081723571	-0.373227628	0.807906431	0.146840124	0.584657457	0.07066286	0.108147195	0.063254393	1	0.087151084	-0.22745905	1	0.362207941	1.894531681	0.000974533	0.183565922	1.131299799	1	0.122596624	0.412210788	1	0.103397098	0.205554688	1	0	2.138617157	1	0	2.455982347	1	0	2.836591049	1	0	2.759004104	1	2.799107143	3.806467293	0.801464769	0	2.932718519	1
ENSBGRG00000001905	TBCCD1	0.011854572	-1.918513308	4.97E-11	0.019726889	-0.245720159	1	0.032689428	0.477809733	0.545570956	0.064687279	1.847520399	7.24E-08	0.01663803	-0.441970585	1	0.021787771	0.015223521	1	0.101553628	2.199760235	0.001831053	0.122377281	2.80079581	1	0	-0.325538667	1	0.041358839	1.287479345	1	0	4.216042128	1	0	4.533407319	1	0	4.914016021	1	0	4.836429076	1	0	4.882591954	1	0	5.010143491	1
ENSBGRG00000001924	CRYGS	0	-3.445760311	0.019220262	0.001643907	2.440421177	1	0.001257286	2.026702979	0.630078983	0.001293746	1.801071477	0.371357353	0.002079754	2.79749535	0.59757049	0.003631295	3.628530648	0.592086514	0	2.302395148	1	0	6.436384383	1	0	4.9060254	1	0	4.923067919	1	0	9.447606196	1	0	9.764971387	1	0	10.14558009	1	0	10.06799314	1	0	10.11415602	1	0	10.24170756	1
ENSBGRG00000001984	DGKG	0	-3.445760311	0.008498884	0.003287815	3.288418083	1	0.001257286	2.026702979	0.671395573	0.001940618	2.538037071	0.102667721	0	1.575102929	1	0	2.406138226	1	0	2.302395148	1	0	6.436384383	1	0	4.9060254	1	0	4.923067919	1	0	9.447606196	1	0	9.764971387	1	0	10.14558009	1	0	10.06799314	1	0	10.11415602	1	0	10.24170756	1
ENSBGRG00000002337	ETV5	0.001403831	-1.486402295	0.070049532	0.003287815	0.966489988	1	0.001257286	-0.088774238	1	0.008409346	2.538037071	0.005031046	0	-0.372429651	1	0	0.458605646	1	0.003385121	1.409310352	0.870637787	0	4.488851803	1	0	2.95849282	1	0	2.975535339	1	0	7.500073616	1	0	7.817438806	1	0	8.198047508	1	0	8.120460563	1	0	8.166623441	1	0	8.294174978	1
ENSBGRG00000002409	ENSBGRG00000002409	0	-1.638405389	0.467428697	0.001643907	5.025383677	1	0	2.61166548	1	0	1.538037071	1	0	3.382457851	1	0	4.213493149	1	0	4.10975007	1	0	8.243739305	1	0	6.713380322	1	0	6.730422841	1	0	11.25496112	1	0	11.57232631	1	0	11.95293501	1	0	11.87534807	1	0	11.92151094	1	0	12.04906248	1
ENSBGRG00000002436	ENSBGRG00000002436	0.002651681	-2.140905729	1.12E-06	0.003287815	-0.434047941	1	0.013830143	1.363737967	0.120212793	0.009056219	0.690040164	0.356900902	0.01663803	1.645492257	0.131469401	0.032681656	2.652778194	0.015137808	0.013540484	1.431678165	0.428536874	0	3.156276464	1	0.040865541	3.253948704	1	0	1.64296	1	0	6.167498277	1	0	6.484863467	1	0	6.865472169	1	0	6.787885224	1	0	6.834048102	1	0	6.961599639	1
ENSBGRG00000002443	TRA2B	0.214318179	-0.726917081	0.000753809	0.271244729	0.017258848	1	0.176019999	-0.645387949	0.388854933	0.487095214	1.07201066	9.22E-05	0.239171681	-0.169482395	1	0.294134908	0.14320855	1	0.375748425	0.505064477	0.575898731	0.244754562	0.09806185	1	0.32692433	0.339363716	1	1.571635884	2.56675683	0.088772595	0	0.785319301	1	0	1.102684491	1	0	1.483293193	1	0	1.405706248	1	0	1.451869126	1	0	1.579420663	1
ENSBGRG00000002494	IGF2BP2	0.000311962	-4.697299078	1.77E-14	0	-1.675056041	1	0.003771857	-0.003044364	1	0.023934293	3.879073989	1.47E-14	0.010398769	1.4128315	0.367317019	0	-0.48694657	1	0.013540484	1.846715664	0.28069437	0	3.543299587	1	0	2.012940604	1	0	2.029983123	1	0	6.5545214	1	0	6.87188659	1	0	7.252495292	1	0	7.174908347	1	0	7.221071225	1	0	7.348622762	1
ENSBGRG00000002670	ENSBGRG00000002670	0.001871774	-0.638405389	0.421229893	0.001643907	0.440421177	1	0.002514571	0.673066025	1	0.002587491	0.467647743	0.942383199	0.004159507	1.443858395	0.721605224	0	0.569636959	1	0.006770242	2.171150614	0.448403959	0	4.599883116	1	0	3.069524133	1	0.02067942	4.145460341	0.919054697	0	7.611104928	1	0	7.928470119	1	0	8.30907882	1	0	8.231491875	1	0	8.277654754	1	0	8.40520629	1
ENSBGRG00000002680	SENP2	0.161128587	-0.052745091	0.843561552	0.152883393	-0.08979836	1	0.074179857	-1.181016378	0.060174834	0.236755443	0.652531861	0.032449726	0.047834336	-1.763049786	0.061726375	0.054469427	-1.523754195	0.569624272	0.267424555	0.7495614	0.354661702	0.305943203	1.083027482	1	0.061298312	-1.033973507	1	0.930573879	2.542317824	0.113521908	0	1.50509169	1	0	1.822456881	1	0	2.203065583	1	0	2.125478638	1	0	2.171641516	1	0	2.299193053	1
ENSBGRG00000002721	LIPH	0.012322515	1.596059865	0.000535445	0.011507352	0.549650246	1	0.001257286	-1.958190128	0.142385494	0.003881237	-1.146461103	0.136196223	0	-2.20250465	0.365850149	0	-1.371469352	1	0.003385121	-0.460105539	1	0	2.658776805	1	0	1.128417822	1	0.02067942	2.160567233	1	0	5.669998617	1	0	5.987363808	1	0	6.36797251	1	0	6.290385564	1	0	6.336548443	1	0	6.464099979	1
ENSBGRG00000002766	ENSBGRG00000002766	0.000779906	-1.512874507	0.104315313	0.003287815	1.802991256	1	0.003771857	1.911225762	0.317812177	0.001293746	0.31564465	1	0.004159507	2.160065429	0.497119937	0	1.213493149	1	0.003385121	2.202859474	0.708777162	0	5.243739305	1	0	3.713380322	1	0	3.730422841	1	0	8.254961118	1	0	8.572326309	1	0	8.95293501	1	0	8.875348065	1	0	8.921510943	1	0	9.04906248	1
ENSBGRG00000002802	MAP3K13	0.000779906	-1.22336789	0.2321727	0.001643907	1.324943959	1	0.002514571	1.61166548	0.527004074	0.002587491	1.538037071	0.22016525	0	0.575102929	1	0	1.406138226	1	0.003385121	2.409310352	0.696577486	0	5.436384383	1	0	3.9060254	1	0	3.923067919	1	0	8.447606196	1	0	8.764971387	1	0	9.145580088	1	0	9.067993143	1	0	9.114156021	1	0	9.241707558	1
ENSBGRG00000002913	EHHADH	0.001871774	-0.522928171	0.518641059	0.001643907	0.501821721	1	0.003771857	1.219348057	0.526185825	0.001940618	0.145719648	1	0.008319015	2.382457851	0.158347768	0	0.628530648	1	0	0.524787569	1	0	4.658776805	1	0	3.128417822	1	0	3.145460341	1	0	7.669998617	1	0	7.987363808	1	0	8.36797251	1	0	8.290385564	1	0	8.336548443	1	0	8.464099979	1
ENSBGRG00000002933	C3orf70	0.000623925	-3.174458289	1.85E-06	0.001643907	0.025383677	1	0.003771857	0.704774884	0.858419751	0.010996838	2.707962072	6.17E-05	0.008319015	1.84640495	0.307777758	0	0.169099029	1	0.006770242	1.74051626	0.586929551	0	4.199345186	1	0	2.668986203	1	0	2.686028722	1	0	7.210566998	1	0	7.527932189	1	3.048622366	8.95293501	0.626435957	0	7.830953946	1	0	7.877116824	1	0	8.004668361	1
ENSBGRG00000002973	VPS8	0.018249801	-1.575941302	1.11E-08	0.036165964	0.222516146	1	0.022631143	-0.484702914	0.764618052	0.091855937	2.046856716	2.46E-10	0.035355814	0.203654698	1	0.025419066	-0.178824274	1	0.047391693	0.654696892	0.615153874	0.061188641	1.825886791	1	0.061298312	1.303989386	1	0.02067942	0.312570326	1	0	3.832896352	1	0	4.150261542	1	0	4.530870244	1	0	4.453283299	1	0	4.499446177	1	0	4.626997714	1
ENSBGRG00000003058	EPHB3	0.000155981	-1.638405389	0.407464987	0	1.703455582	1	0.001257286	2.61166548	0.53655962	0	0.216108976	1	0	2.060529756	1	0.00726259	5.213493149	0.063300325	0	2.787821975	1	0	6.921811211	1	0	5.391452228	1	0	5.408494746	1	0	9.933033023	1	0	10.25039821	1	0	10.63100692	1	0	10.55341997	1	0	10.59958285	1	0	10.72713439	1
ENSBGRG00000003140	CHRD	0.001871774	-1.745320593	0.003743366	0.003287815	0.362418665	1	0.020116571	3.114165821	6.64E-05	0.003881237	0.257929152	1	0.002079754	0.097055632	1	0	-0.108434946	1	0.006770242	1.446785057	0.68049619	0	3.921811211	1	0	2.391452228	1	0	2.408494746	1	0	6.933033023	1	0	7.250398214	1	0	7.631006915	1	0	7.55341997	1	0	7.599582848	1	0	7.727134385	1
ENSBGRG00000003222	THPO	0	-3.638405389	0.009755189	0.001643907	2.218028755	1	0.007543714	5.419020402	0.00079131	0	-0.461962929	1	0	1.382457851	1	0	2.213493149	1	0	2.10975007	1	0	6.243739305	1	0	4.713380322	1	0	4.730422841	1	0	9.254961118	1	0	9.572326309	1	0	9.95293501	1	0	9.875348065	1	0	9.921510943	1	0	10.04906248	1
ENSBGRG00000003267	POLR2H	0.155201302	0.933579258	6.64E-05	0.113429614	-0.145685866	1	0.062864285	-1.037837273	0.107739344	0.088621573	-0.5738168	0.160809296	0.060312859	-1.0560568	0.374540426	0.054469427	-1.147353936	0.826067754	0.111708991	-0.143749853	1	0	-1.133471225	1	0	-2.663830208	1	0.02067942	-1.645702548	1	0	1.877750587	1	0	2.195115778	1	0	2.57572448	1	0	2.498137535	1	0	2.544300413	1	0	2.67185195	1
ENSBGRG00000003313	CLCN2	0.004991399	1.82102623	0.005231155	0.003287815	0.440421177	1	0.002514571	0.026702979	1	0.000646873	-1.671416295	0.108337553	0	-0.865469663	0.903345018	0	-0.034434365	1	0	-0.138177444	1	0	3.995811792	1	0	2.465452809	1	0	2.482495328	1	0	7.007033604	1	0	7.324398795	1	0	7.705007497	1	0	7.627420552	1	0	7.67358343	1	0	7.801134967	1
ENSBGRG00000003599	FAM131A	0.038527358	1.338510998	6.28E-06	0.034522056	0.309889613	1	0.017602	-0.69089729	0.473684639	0.006468728	-2.231350001	2.07E-05	0.022877291	-0.256581323	1	0	-3.062631257	0.184721604	0.016925605	-0.557952862	1	0.061188641	1.972276278	1	0	-0.562744083	1	0	-0.545701564	1	0	3.978836713	1	0	4.296201903	1	0	4.676810605	1	0	4.59922366	1	0	4.645386538	1	0	4.772938075	1
ENSBGRG00000003743	EIF4G1	0.077366679	-0.810586364	0.000474358	0.118361336	0.272693731	1	0.096810999	-0.038097351	1	0.201177439	1.282342674	9.50E-06	0.122705471	0.327898752	0.82370873	0.061732018	-0.637561789	1	0.040621451	-1.217716209	0.572191936	0	-0.800654814	1	0.204327706	1.142144805	1	0.02067942	-1.312604442	1	0	2.210566998	1	0	2.527932189	1	0	2.908540891	1	0	2.830953946	1	0	2.877116824	1	0	3.004668361	1
ENSBGRG00000000165	ENSBGRG00000000165	0.000311962	-2.86079781	0.000832297	0	0.025383677	1	0.003771857	1.911225762	0.280552553	0.003881237	2.023463898	0.046301047	0.004159507	2.160065429	0.476142757	0.00726259	2.991100727	0.382360014	0	1.10975007	1	0	5.243739305	1	0	3.713380322	1	0	3.730422841	1	0	8.254961118	1	0	8.572326309	1	0	8.95293501	1	0	8.875348065	1	0	8.921510943	1	0	9.04906248	1
ENSBGRG00000000173	PSMD2	0.30353943	-0.024251175	0.954142682	0.281108174	-0.121525353	1	0.270316427	-0.185635777	1	0.369364366	0.327765928	0.307105505	0.203815867	-0.595515843	0.822989611	0.199721234	-0.60622977	1	0.456991328	0.607093737	0.454505659	0.795452328	1.404985586	1	0.143029395	-0.935426627	1	0.124076517	-1.111478414	1	0	0.603012507	1	0	0.920377698	1	0	1.3009864	1	0	1.223399454	1	0	1.269562333	1	0	1.397113869	1
ENSBGRG00000000248	EEF1AKMT4	0.023709144	0.261430449	0.48131337	0.031234242	0.599118923	1	0.017602	-0.262803638	1	0.007762474	-1.555939077	0.006809281	0.020797537	0.034534547	1	0.00726259	-1.059525346	1	0.074472661	1.905391571	0.020950597	0.122377281	2.970720811	0.98103082	0	-0.156984397	1	0	-0.139941878	1	0	4.384596398	1	0	4.701961589	1	0	5.082570291	1	0	5.004983346	1	0	5.051146224	1	0	5.17869776	1
ENSBGRG00000000258	ALG3	0.023709144	-0.468480387	0.108918586	0.026302519	0.025383677	1	0.013830143	-0.917114185	0.324786081	0.049809205	1.102340101	0.001688801	0.024957045	-0.025626888	1	0.018156476	-0.346202594	1	0.033851209	0.450240616	0.888172624	0	1.073814304	1	0.020432771	0.548473396	1	0.062038259	1.575604732	1	0	4.085036116	1	0	4.402401307	1	0	4.783010009	1	0	4.705423064	1	0	4.751585942	1	0	4.879137479	1
ENSBGRG00000000310	VWA5B2	0	-1.638405389	0.467428697	0.001643907	5.025383677	1	0	2.61166548	1	0	1.538037071	1	0	3.382457851	1	0	4.213493149	1	0	4.10975007	1	0	8.243739305	1	0	6.713380322	1	0	6.730422841	1	0	11.25496112	1	0	11.57232631	1	0	11.95293501	1	0	11.87534807	1	0	11.92151094	1	0	12.04906248	1
ENSBGRG00000000581	ABCF3	0.008267004	0.258501118	0.658007862	0.009863445	0.584811086	1	0.007543714	0.171092889	1	0.006468728	-0.172456312	0.961229149	0.006239261	0.078677103	1	0.003631295	-0.126356854	1	0.006770242	0.372784476	1	0	2.886187301	1	0	1.355828318	1	0	1.372870837	1	0	5.897409113	1	0	6.214774304	1	0	6.595383006	1	0	6.51779606	1	0	6.563958939	1	0	6.691510475	1
ENSBGRG00000000714	AP2M1	0.022929238	-0.34781526	0.256861657	0.027946427	0.223765125	1	0.027660286	0.192712931	0.949382427	0.034931131	0.577929798	0.168122894	0.027036799	0.195459336	1	0.021787771	-0.012574931	1	0.023695847	0.081844073	1	0	1.177650115	1	0.020432771	0.652684391	1	0	-0.335666349	1	0	4.188871927	1	0	4.506237118	1	0	4.88684582	1	0	4.809258875	1	0	4.855421753	1	0	4.98297329	1
ENSBGRG00000000862	DVL3	0.010606722	-0.739334298	0.031633245	0.008219537	-0.487685905	1	0.045262285	2.093198391	1.61E-05	0.010996838	-0.257822212	0.80563052	0.012478522	0.102349932	1	0.00726259	-0.330827368	1	0.006770242	-0.434570447	1	0	2.093992186	1	0.081731083	2.926783961	0.634578619	0.02067942	1.590871489	1	0	5.105213998	1	0	5.422579189	1	0	5.803187891	1	0	5.725600946	1	0	5.771763824	1	0	5.89931536	1
ENSBGRG00000000921	EIF2B5	0.038371377	-1.587883613	3.58E-11	0.067400205	0.004073171	1	0.062864285	-0.110371873	1	0.161071326	1.615078107	4.22E-08	0.108147195	0.720209349	0.356069089	0.076257198	0.217597547	1	0.192951894	1.588352698	0.02006898	0.122377281	1.334846357	1	0.081731083	0.545460457	1	0	-1.767428996	1	0	2.757109281	1	0	3.074474472	1	0	3.455083173	1	0	3.377496228	1	0	3.423659106	1	0	3.551210643	1
ENSBGRG00000001081	ABCC5	0.002807662	-2.882330972	9.78E-12	0.011507352	0.367172194	1	0.044005	2.591765923	3.14E-06	0.012290583	0.384231735	0.578479299	0.045754582	2.479755052	0.000647265	0.00726259	0.070535195	1	0.010155363	0.395504552	1	0.061188641	3.502272319	1	0	0.95849282	1	0	0.975535339	1	0	5.500073616	1	0	5.817438806	1	0	6.198047508	1	0	6.120460563	1	0	6.166623441	1	0	6.294174978	1
ENSBGRG00000001362	ENSBGRG00000001362	0.000467944	-1.445760311	0.246987858	0.001643907	1.855458676	1	0.001257286	1.441740479	0.817535788	0.002587491	2.275002665	0.078486053	0	1.060529756	1	0	1.891565054	1	0	1.787821975	1	0	5.921811211	1	0	4.391452228	1	0	4.408494746	1	0	8.933033023	1	0	9.250398214	1	0	9.631006915	1	0	9.55341997	1	0	9.599582848	1	0	9.727134385	1
ENSBGRG00000001380	ENSBGRG00000001380	0.129464402	0.370301307	0.137467188	0.123293059	0.083486632	1	0.084238142	-0.500544024	0.589235682	0.113202739	-0.063227242	1	0.079030642	-0.566957362	0.874951564	0.094413674	-0.280732802	1	0.081242903	-0.497876151	1	0	-1.035871276	1	0.020432771	-1.565069136	1	0.124076517	0.265147978	1	0	1.975350537	1	0	2.292715728	1	0	2.673324429	1	0	2.595737484	1	0	2.641900362	1	0	2.769451899	1
ENSBGRG00000001403	MAP6D1	0.000155981	-1.960333484	0.129475726	0	1.440421177	1	0.003771857	4.026702979	0.023384726	0.000646873	1.216108976	0.720543062	0	1.79749535	1	0	2.628530648	1	0	2.524787569	1	0	6.658776805	1	0	5.128417822	1	0	5.145460341	1	0	9.669998617	1	0	9.987363808	1	0	10.36797251	1	0	10.29038556	1	0	10.33654844	1	0	10.46409998	1
ENSBGRG00000001414	YEATS2	0.00124785	-3.422676698	4.16E-13	0.001643907	-1.08314078	1	0.008801	0.634385557	0.720424427	0.021993675	2.497395086	7.25E-08	0.018717784	1.773648608	0.076689645	0	-0.915789868	1	0.033851209	2.662291093	0.005142396	0	3.114456288	1	0	1.584097305	1	0	1.601139824	1	0	6.125678101	1	0	6.443043292	1	0	6.823651993	1	0	6.746065048	1	0	6.792227926	1	0	6.919779463	1
ENSBGRG00000001430	ENSBGRG00000001430	0.000155981	0.361594611	1	0	3.025383677	1	0	2.61166548	1	0	1.538037071	1	0	3.382457851	1	0	4.213493149	1	0	4.10975007	1	0	8.243739305	1	0	6.713380322	1	0	6.730422841	1	0	11.25496112	1	0	11.57232631	1	0	11.95293501	1	0	11.87534807	1	0	11.92151094	1	0	12.04906248	1
ENSBGRG00000001442	KLHL24	0.009982797	-2.252662196	9.76E-16	0.018082982	-0.366933746	1	0.049034143	1.126238653	0.028329384	0.057571679	1.586946671	2.10E-06	0.079030642	1.854078878	0.000889888	0.021787771	0.015223521	1	0.044006572	0.951320707	0.409824971	0	1.204820316	1	0.040865541	1.270436827	1	0	-0.308496148	1	0	4.216042128	1	0	4.533407319	1	0	4.914016021	1	0	4.836429076	1	0	4.882591954	1	0	5.010143491	1
ENSBGRG00000001459	KLHL6	0	-3.80833039	0.001633856	0	0.855458676	1	0	0.441740479	1	0	-0.631887931	0.789975269	0	1.212532849	1	0.029050361	8.38341815	3.75E-10	0	1.939825068	1	0	6.073814304	1	0	4.543455321	1	0	4.56049784	1	0	9.085036116	1	0	9.402401307	1	0	9.783010009	1	0	9.705423064	1	0	9.751585942	1	0	9.879137479	1
ENSBGRG00000001502	MCF2L2	0.000311962	-1.053442888	0.524814214	0	1.440421177	1	0	1.026702979	1	0	-0.04692543	1	0	1.79749535	1	0	2.628530648	1	0.010155363	5.524787569	0.027416273	0	6.658776805	1	0	5.128417822	1	0	5.145460341	1	0	9.669998617	1	0	9.987363808	1	0	10.36797251	1	0	10.29038556	1	0	10.33654844	1	0	10.46409998	1
ENSBGRG00000001683	B3GNT5	0.000155981	-4.638405389	3.54E-10	0	-1.019010442	1	0.008801	1.911225762	0.060372688	0.001293746	-0.831196739	0.508074398	0.03327606	4.382457851	3.05E-09	0.021787771	3.265960568	0.013379287	0	0.06535595	1	0	4.199345186	1	0	2.668986203	1	0	2.686028722	1	0	7.210566998	1	0	7.527932189	1	0	7.908540891	1	0	7.830953946	1	0	7.877116824	1	0	8.004668361	1
ENSBGRG00000001692	ENSBGRG00000001692	0	-6.22336789	2.49E-16	0.001643907	-0.529205174	1	0.001257286	-0.942923372	0.58570617	0	-3.04692543	0.006485802	0	-1.20250465	0.742846616	0.145251806	7.571045153	3.03E-33	0	-0.475212431	1	0	3.658776805	1	0.102163853	4.872078068	0.010958875	0	2.145460341	1	0	6.669998617	1	0	6.987363808	1	0	7.36797251	1	0	7.290385564	1	0	7.336548443	1	0	7.464099979	1
ENSBGRG00000001725	MCCC1	0.023085219	0.351944441	0.299706286	0.024658612	0.324943959	1	0.018859286	-0.088774238	1	0.014878074	-0.520856618	0.358204149	0.012478522	-0.57173846	0.937102391	0.00726259	-0.98944691	1	0.023695847	0.354862568	1	0	1.442839406	1	0	-0.087519578	1	0.124076517	2.776226531	0.276153227	0	4.454061218	1	0	4.771426409	1	0	5.15203511	1	0	5.074448165	1	0	5.120611043	1	0	5.24816258	1
ENSBGRG00000001763	DCUN1D1	0.009202891	-0.86079781	0.015929144	0.016439074	0.589997533	1	0.013830143	0.313984931	0.915169455	0.018112438	0.737806583	0.150003969	0.012478522	0.247298267	1	0.014525181	0.569636959	1	0.027080968	1.360811834	0.264009162	0.061188641	3.243739305	1	0	0.702153067	1	0.02067942	1.730422841	1	0	5.243733862	1	0	5.561099053	1	0	5.941707755	1	0	5.86412081	1	0	5.910283688	1	0	6.037835225	1
ENSBGRG00000001781	ATP11B	0.005459342	-3.61313863	1.37E-34	0.031234242	0.123310098	1	0.050291428	0.850276412	0.12389025	0.095737174	2.347814655	6.50E-15	0.027036799	-0.06285266	1	0.072625903	1.386642051	0.165911075	0.125249475	2.223251263	0.000448943	0	0.93085635	1	0.061298312	1.414172304	1	0.02067942	0.422083811	1	0	3.942078163	1	1.371991247	5.263987278	0.794340482	0	4.640052055	1	0	4.56246511	1	0	4.608627988	1	0	4.736179525	1
ENSBGRG00000001828	ENSBGRG00000001828	0.01684597	-0.040146065	0.965704923	0.018082982	0.209466742	1	0	-3.880187616	0.001488071	0.036224877	1.416730775	0.000461644	0.002079754	-2.101357927	0.211422559	0	-2.278359948	0.528157934	0.006770242	-0.781020861	1	0	1.751886209	1	0	0.221527226	1	0	0.238569745	1	0	4.763108021	1	0	5.080473212	1	3.048622366	6.469119233	0.772827725	0	5.383494969	1	0	5.429657847	1	0	5.557209384	1
ENSBGRG00000001844	DNAJC19	0.243330684	0.57753201	0.012426431	0.215351876	0.03291735	1	0.162189856	-0.404199842	0.723497669	0.153955725	-0.522545816	0.196088672	0.185098083	-0.191105188	1	0.11257015	-0.890450281	1	0.118479233	-0.821644083	0.836639403	0.244754562	0.444133883	1	0.143029395	-0.406209298	1	0.124076517	-0.582460114	1	0	1.130839806	1	0	1.448204997	1	0	1.828813698	1	2.491390728	2.751873267	0.942200158	0	1.797389631	1	0	1.924941168	1
ENSBGRG00000001900	FXR1	0.276710662	-1.238192537	2.33E-09	0.40604514	-0.062421319	1	0.252714427	-0.787776377	0.238747488	0.817647213	1.199102551	1.12E-05	0.326521338	-0.386229009	1	0.290503613	-0.544688932	1	1.811039705	2.235892808	8.41E-06	1.223772812	1.518413627	1	0.204327706	-0.948073902	1	3.577539578	3.106268151	0.009601626	1.732842008	1.71644882	0.886328599	0	0.448204997	1	0	0.828813698	1	0	0.751226753	1	0	0.797389631	1	0	0.924941168	1
ENSBGRG00000002146	CCDC39	0.006083267	-0.931187138	0.066931868	0.008219537	0.235306747	1	0.003771857	-0.797725456	0.874865032	0.012290583	0.751440709	0.283004554	0	-2.076973768	0.625358048	0	-1.24593847	1	0.040621451	2.562262274	0.028055164	0.367131843	5.693542223	0.055125598	0	1.253948704	1	0.02067942	2.287479345	1	0	5.795529499	1	0	6.11289469	1	0	6.493503392	1	0	6.415916446	1	5.598214286	8.080208689	0.117143549	0	6.589630861	1
ENSBGRG00000002327	TTC14	0.135859632	-0.734407209	0.000795548	0.144663855	-0.242875753	1	0.228825999	0.464696943	0.355512244	0.296914613	0.991209699	0.000471823	0.176779068	0.062208284	1	0.243296776	0.539404757	0.774770066	0.121864354	-0.467882889	1	0.244754562	0.752687929	1	0.061298312	-1.100400869	1	0.124076517	-0.27359693	1	0	1.438777436	1	0	1.756142627	1	0	2.136751329	1	0	2.059164384	1	2.799107143	3.106127647	0.857346337	0	2.232878799	1
ENSBGRG00000002451	ENSBGRG00000002451	0.002183737	0.683522706	0.467428697	0	-0.296544418	1	0	-0.710262615	0.721777591	0.001940618	0.45057423	0.92045361	0	0.060529756	1	0	0.891565054	1	0.003385121	1.861822556	0.838865197	0	4.921811211	1	0	3.391452228	1	0.02067942	4.482495328	0.810696092	0	7.933033023	1	0	8.250398214	1	0	8.631006915	1	0	8.55341997	1	0	8.599582848	1	0	8.727134385	1
ENSBGRG00000002861	USP13	0.035875678	1.380453638	1.08E-05	0.027946427	0.118493082	1	0.005029143	-2.211064668	0.011757598	0.019406184	-0.513391168	0.375740931	0.002079754	-2.777413486	0.046480808	0	-2.951413778	0.24436896	0.010155363	-1.03999705	0.814362673	0	1.078832379	1	0	-0.451526604	1	0.02067942	0.570551505	1	0	4.090054191	1	0	4.407419382	1	0	4.788028084	1	0	4.710441138	1	0	4.756604017	1	0	4.884155553	1
ENSBGRG00000003013	NDUFB5	0.183121938	0.086333903	0.762852806	0.185761542	0.067110803	1	0.110641142	-0.723975782	0.314142079	0.207646167	0.257929152	0.450695963	0.141423255	-0.336360397	1	0.134357921	-0.390328379	1	0.209877499	0.254931147	0.890182938	0.367131843	1.175344876	1	0.143029395	-0.161601025	1	0.165435356	0.026134908	1	0	1.37461231	1	0	1.6919775	1	0	2.072586202	1	0	1.994999257	1	0	2.041162135	1	0	2.168713672	1
ENSBGRG00000003051	MRPL47	0.292620746	-0.027461654	0.943280647	0.30247897	0.044518495	1	0.181049142	-0.740294205	0.280552553	0.367423747	0.381414109	0.232677231	0.162220792	-0.877434361	0.506538967	0.148883102	-0.975390011	0.95431748	0.565315198	0.981448812	0.156762599	0.244754562	-0.03285041	1	0.143029395	-0.883741106	1	0.703100264	1.275213061	0.903304759	0.866421004	1.655048276	0.981544396	0	0.971948755	1	0	1.352557457	1	0	1.274970512	1	0	1.32113339	1	0	1.448684927	1
ENSBGRG00000003086	ACTL6A	0.01934167	-0.852530194	0.004077808	0.031234242	0.381527487	1	0.031432143	0.381367861	0.70477091	0.042046732	0.910005848	0.021174993	0.012478522	-0.849106217	0.753525591	0.010893885	-0.841789287	1	0.050776814	1.121065383	0.27908465	0	1.172276943	1	0.040865541	1.237646891	1	0.186114776	3.029983123	0.137613185	0	4.183498755	1	0	4.500863946	1	0	4.881472648	1	0	4.803885703	1	0	4.850048581	1	0	4.977600117	1
ENSBGRG00000003113	GNB4	0.000467944	-6.521048438	7.74E-51	0.011507352	-0.832597318	1	0.041490428	1.012627794	0.073105721	0.108027757	3.760429492	4.55E-34	0.04991409	1.278121191	0.083343432	0	-2.687373659	0.332233467	0	-2.791116738	0.153684868	0	1.342872497	1	0.081731083	2.158791471	1	0	-0.170443967	1	0	4.35409431	1	0	4.671459501	1	0	5.052068202	1	0	4.974481257	1	0	5.020644135	1	0	5.148195672	1
ENSBGRG00000003142	MFN1	0.047418287	-1.319430611	1.31E-08	0.085483187	0.2199744	1	0.121956714	0.783431828	0.103392817	0.137783905	1.099594967	0.000286239	0.101907934	0.487155229	0.622561021	0.076257198	0.08046773	1	0.17941141	1.333256111	0.063384587	0.061188641	0.614382685	1	0.040865541	-0.329191061	1	0	-1.900754214	1	0	2.623784062	1	0	2.941149253	1	0	3.321757955	1	0	3.244171009	1	0	3.290333888	1	0	3.417885424	1
ENSBGRG00000003185	ENSBGRG00000003185	0.000155981	-2.960333484	0.003921927	0	0.565952059	1	0.002514571	2.026702979	0.401695723	0.002587491	2.052610244	0.108919649	0.006239261	3.382457851	0.072042254	0	1.75406153	1	0	1.650318451	1	0	5.784307687	1	0	4.253948704	1	0	4.270991223	1	0	8.795529499	1	0	9.11289469	1	0	9.493503392	1	0	9.415916446	1	0	9.462079325	1	0	9.589630861	1
ENSBGRG00000003193	ENSBGRG00000003193	0	-2.638405389	0.138754272	0	2.025383677	1	0	1.61166548	1	0	0.538037071	1	0	2.382457851	1	0.003631295	4.628530648	0.414084821	0.003385121	4.524787569	0.28591191	0	7.243739305	1	0	5.713380322	1	0	5.730422841	1	0	10.25496112	1	0	10.57232631	1	3.048622366	12.36797251	0.26540831	0	10.87534807	1	0	10.92151094	1	0	11.04906248	1
ENSBGRG00000003231	PIK3CA	0.007955042	-2.892161981	6.81E-23	0.027946427	0.055757326	1	0.100582857	2.176728423	1.36E-07	0.056924806	1.292671313	0.000256437	0.079030642	1.639954073	0.006783392	0.036312952	0.497999085	1	0.044006572	0.757233655	0.590247885	0	1.019737631	1	0	-0.510621352	1	0.02067942	0.511254321	1	0	4.030959444	1	0	4.348324634	1	0	4.728933336	1	0	4.651346391	1	0	4.697509269	1	0	4.825060806	1
ENSBGRG00000003264	ZMAT3	0.000311962	-3.577004844	1.54E-06	0	-0.618472513	1	0.008801	2.441740479	0.016033568	0.006468728	2.090578094	0.00718093	0.008319015	2.312068523	0.15193084	0	0.569636959	1	0.003385121	1.524787569	0.92685036	0	4.599883116	1	0	3.069524133	1	0	3.086566652	1	0	7.611104928	1	0	7.928470119	1	0	8.30907882	1	0	8.231491875	1	0	8.277654754	1	0	8.40520629	1
ENSBGRG00000003290	ENSBGRG00000003290	0	-1.638405389	0.467428697	0	3.025383677	1	0	2.61166548	1	0.000646873	3.538037071	0.25798353	0	3.382457851	1	0	4.213493149	1	0	4.10975007	1	0	8.243739305	1	0	6.713380322	1	0	6.730422841	1	0	11.25496112	1	0	11.57232631	1	0	11.95293501	1	0	11.87534807	1	0	11.92151094	1	0	12.04906248	1
ENSBGRG00000003293	ENSBGRG00000003293	0.000935887	-2.737941062	3.49E-06	0.001643907	-0.10389934	1	0.011315571	2.178706073	0.013335625	0.006468728	1.297028971	0.090744196	0.012478522	2.282922177	0.061583932	0.00726259	1.710992808	0.808075494	0.003385121	0.980467053	1	0	4.073814304	1	0	2.543455321	1	0	2.56049784	1	0	7.085036116	1	0	7.402401307	1	0	7.783010009	1	0	7.705423064	1	0	7.751585942	1	0	7.879137479	1
ENSBGRG00000003307	TBL1XR1	0.038839321	-2.29284093	1.75E-24	0.065756298	-0.57706625	1	0.203680284	1.188904165	0.003017029	0.233521079	1.639139266	2.17E-09	0.270367987	1.592513612	0.00097747	0.23240289	1.311048458	0.104387961	0.084628024	-0.171377494	1	0.061188641	0.228324253	1	0.040865541	-0.715677647	1	0	-2.286385446	1	0	2.23815283	1	0	2.555518021	1	0	2.936126723	1	0	2.858539777	1	0	2.904702656	1	0	3.032254192	1
ENSBGRG00000003389	NAALADL2	0.001871774	-4.295517675	2.31E-30	0.011507352	-0.375495759	1	0.165961713	5.207516297	1.01E-45	0.008409346	-1.003336161	0.081918175	0.022877291	0.601098137	0.754767155	0	-2.24593847	0.484368953	0	-2.349681549	0.276834859	0	1.784307687	1	0	0.253948704	1	0	0.270991223	1	0	4.795529499	1	0	5.11289469	1	0	5.493503392	1	0	5.415916446	1	0	5.462079325	1	0	5.589630861	1
ENSBGRG00000003433	ENSBGRG00000003433	0.000623925	0.098560205	1	0	1.218028755	1	0.001257286	2.026702979	0.671395573	0	-0.269317851	0.782090116	0.002079754	2.79749535	0.634088451	0	2.406138226	1	0	2.302395148	1	0	6.436384383	1	0	4.9060254	1	0	4.923067919	1	0	9.447606196	1	0	9.764971387	1	0	10.14558009	1	0	10.06799314	1	0	10.11415602	1	0	10.24170756	1
ENSBGRG00000003453	ENSBGRG00000003453	0	-2.638405389	0.099583275	0.003287815	4.610346178	1	0	1.61166548	1	0.000646873	1.95307457	0.545211782	0	2.382457851	1	0	3.213493149	1	0	3.10975007	1	0	7.243739305	1	0	5.713380322	1	0	5.730422841	1	0	10.25496112	1	0	10.57232631	1	0	10.95293501	1	0	10.87534807	1	0	10.92151094	1	0	11.04906248	1
ENSBGRG00000003457	NLGN1	0	-4.22336789	0.002102239	0.001643907	1.565952059	1	0.001257286	1.152233861	0.798297628	0.005821855	4.275002665	0.00136208	0	0.79749535	1	0	1.628530648	1	0	1.524787569	1	0	5.658776805	1	0	4.128417822	1	0	4.145460341	1	0	8.669998617	1	0	8.987363808	1	0	9.36797251	1	0	9.290385564	1	0	9.336548443	1	0	9.464099979	1
ENSBGRG00000003486	ENSBGRG00000003486	0.000155981	0.361594611	1	0	3.025383677	1	0	2.61166548	1	0	1.538037071	1	0	3.382457851	1	0	4.213493149	1	0	4.10975007	1	0	8.243739305	1	0	6.713380322	1	0	6.730422841	1	0	11.25496112	1	0	11.57232631	1	0	11.95293501	1	0	11.87534807	1	0	11.92151094	1	0	12.04906248	1
ENSBGRG00000003501	SPATA16	0.000467944	-4.905191929	1.58E-14	0.001643907	-1.278397071	1	0.002514571	-1.088774238	0.743096092	0.023934293	2.35969983	4.57E-05	0	-1.939470244	0.715764836	0	-1.108434946	1	0	-1.212178025	1	2.14160242	8.921811211	1.66E-11	0	1.391452228	1	0	1.408494746	1	0	5.933033023	1	1.371991247	7.26854556	0.608501232	0	6.631006915	1	0	6.55341997	1	0	6.599582848	1	0	6.727134385	1
ENSBGRG00000003533	ECT2	0.002183737	-4.097837007	3.99E-26	0.008219537	-0.832597318	1	0.005029143	-1.517617537	0.173339461	0.059512297	2.634252386	1.07E-12	0.004159507	-1.500185199	0.472579611	0.00726259	-0.669149901	1	0.138789959	3.393543036	7.33E-08	0	1.759923528	1	0.040865541	1.830737273	1	0.330870712	4.469157528	0.000813107	0	4.771145341	1	0	5.088510531	1	0	5.469119233	1	0	5.391532288	1	0	5.437695166	1	0	5.565246703	1
ENSBGRG00000003789	NCEH1	0.000311962	-4.140905729	7.44E-10	0	-1.144541324	1	0.005029143	0.933593575	0.649823641	0.002587491	-0.140034834	0.984629479	0.041595075	4.774775274	3.08E-12	0.003631295	1.084210132	1	0.010155363	2.06535595	0.312801478	0	4.073814304	1	0.020432771	3.584097305	1	0	2.56049784	1	0	7.085036116	1	0	7.402401307	1	0	7.783010009	1	0	7.705423064	1	0	7.751585942	1	0	7.879137479	1
ENSBGRG00000003840	TNFSF10	0.000623925	-8.303741306	2.14E-93	0.037809871	-1.349655754	1	0.035204	-1.483094772	0.054640882	0.000646873	-6.453484775	1.25E-18	1.72619561	6.518920093	1.50E-85	0.472068371	2.450876541	0.000101415	0	-4.883188266	0.009944098	0	-0.749199031	1	0.040865541	-0.691761141	1	0	-2.262515495	1	0	2.262022782	1	0	2.579387972	1	0	2.959996674	1	0	2.882409729	1	0	2.928572607	1	0	3.056124144	1
ENSBGRG00000003929	FNDC3B	0.007019154	-1.773054915	8.80E-08	0.019726889	0.659734205	1	0.069150714	2.911225762	1.22E-11	0.007115601	-0.953816025	0.134481715	0.03327606	1.447552879	0.069418631	0.00726259	-0.371469352	1	0.003385121	-1.07015902	0.834855553	0	2.053914747	1	0.061298312	2.553508986	1	0	0.540598282	1	0	5.065136559	1	0	5.38250175	1	0	5.763110451	1	0	5.685523506	1	0	5.731686384	1	0	5.859237921	1
ENSBGRG00000004377	ENSBGRG00000004377	0	-2.22336789	0.229891535	0	2.440421177	1	0.001257286	3.61166548	0.35113813	0	0.95307457	1	0	2.79749535	1	0.003631295	5.213493149	0.336876112	0	3.524787569	1	0	7.658776805	1	0	6.128417822	1	0	6.145460341	1	0	10.66999862	1	0	10.98736381	1	0	11.36797251	1	0	11.29038556	1	0	11.33654844	1	0	11.46409998	1
ENSBGRG00000004384	ENSBGRG00000004384	0.000155981	0.361594611	1	0	3.025383677	1	0	2.61166548	1	0	1.538037071	1	0	3.382457851	1	0	4.213493149	1	0	4.10975007	1	0	8.243739305	1	0	6.713380322	1	0	6.730422841	1	0	11.25496112	1	0	11.57232631	1	0	11.95293501	1	0	11.87534807	1	0	11.92151094	1	0	12.04906248	1
ENSBGRG00000004430	PLD1	0.012166534	-0.089512143	0.889705562	0.008219537	-0.378338509	1	0.035204	1.769206757	0.001005438	0.003881237	-1.631887931	0.011672488	0.022877291	1.048557114	0.332182396	0.003631295	-0.819929853	1	0	-1.93464405	0.491584959	0	2.199345186	1	0.040865541	2.27597501	1	0	0.686028722	1	0	5.210566998	1	0	5.527932189	1	0	5.908540891	1	0	5.830953946	1	0	5.877116824	1	0	6.004668361	1
ENSBGRG00000004737	ENSBGRG00000004737	0.000467944	-2.097837007	0.019472099	0	0.218028755	1	0.002514571	1.61166548	0.527004074	0.002587491	1.538037071	0.22016525	0.004159507	2.382457851	0.413023868	0	1.406138226	1	0.003385121	2.409310352	0.696577486	0	5.436384383	1	0	3.9060254	1	0.02067942	5.029983123	0.639646112	0	8.447606196	1	0	8.764971387	1	0	9.145580088	1	0	9.067993143	1	0	9.114156021	1	0	9.241707558	1
ENSBGRG00000004855	TNIK	0.070035562	0.130981683	0.663639057	0.078907558	0.262882991	1	0.081723571	0.316209597	0.662413295	0.061452916	-0.148463456	0.901342962	0.022877291	-1.487906869	0.20900546	0.137989216	1.100151675	0.265709527	0.016925605	-1.77289298	0.300209075	0	-0.234018961	1	0.020432771	-0.762353109	1	0	-1.747335425	1	0	2.777202851	1	0	3.094568042	1	0	3.475176744	1	0	3.397589799	1	0	3.443752677	1	0	3.571304214	1
ENSBGRG00000007242	ENSBGRG00000007242	0.00124785	-1.86079781	0.00313157	0	-0.832597318	1	0.007543714	1.895458446	0.089118747	0.005821855	1.538037071	0.05298853	0.002079754	0.575102929	1	0.003631295	1.406138226	1	0.006770242	1.939825068	0.518082575	0	4.38575831	1	0.020432771	3.9060254	1	0	2.872441846	1	0	7.396980123	1	0	7.714345313	1	0	8.094954015	1	0	8.01736707	1	0	8.063529948	1	0	8.191081485	1
ENSBGRG00000007427	EIF5A2	0.039463246	-0.586358641	0.02207385	0.041097686	-0.159872978	1	0.059092428	0.379644358	0.586525521	0.073096626	0.782212449	0.02061911	0.01663803	-1.384255087	0.257888023	0.036312952	-0.25781257	1	0.104938749	1.24247133	0.11477962	0	0.283737373	1	0	-1.24662161	1	0.206794195	2.259117122	0.372118013	0	3.294959186	1	0	3.612324377	1	0	3.992933078	1	0	3.915346133	1	0	3.961509011	1	0	4.089060548	1
ENSBGRG00000007513	ENSBGRG00000007513	0.071283412	-2.110949916	2.20E-23	0.152883393	-0.095102391	1	0.27534557	0.833648103	0.048996152	0.438579755	1.909131223	7.87E-14	0.191337345	0.245659629	0.904618858	0.348604336	1.140980649	0.175084658	0.169256047	0.069648411	1	0	-1.511148197	1	0.32692433	1.059376177	1	0.537664908	1.752295022	0.537097067	0	1.500073616	1	0	1.817438806	1	0	2.198047508	1	0	2.120460563	1	0	2.166623441	1	0	2.294174978	1
ENSBGRG00000006105	ENSBGRG00000006105	0.000779906	-0.638405389	0.613794485	0	0.565952059	1	0.001257286	1.289737385	0.858646647	0.000646873	0.216108976	1	0.004159507	2.79749535	0.306254416	0.003631295	2.891565054	0.795650492	0	1.650318451	1	0	5.784307687	1	0	4.253948704	1	0	4.270991223	1	0	8.795529499	1	0	9.11289469	1	0	9.493503392	1	0	9.415916446	1	0	9.462079325	1	0	9.589630861	1
ENSBGRG00000006186	ENSBGRG00000006186	0.039151283	2.209591518	1.61E-11	0.026302519	0.036030921	1	0.005029143	-2.205957777	0.010438037	0.007115601	-1.980288237	0.000209652	0	-3.777413486	0.008988405	0.003631295	-1.941324961	0.567451003	0.006770242	-1.455034549	0.554327119	0	1.083867969	1	0	-0.446491014	1	0	-0.429448495	1	0	4.095089781	1	0	4.412454972	1	0	4.793063673	1	0	4.715476728	1	0	4.761639607	1	0	4.889191143	1
ENSBGRG00000006204	SKIL	0.040243152	-1.838342959	6.35E-16	0.057536761	-0.480648354	1	0.189850142	1.404265773	0.000332214	0.102852774	0.421173313	0.231563197	0.124785225	0.682018133	0.371712865	0.305028794	2.036044297	0.000947917	0.308046006	2.059664838	0.000292917	0	-0.492662626	1	0.245193248	1.69785805	1	0.02067942	-1.004286779	1	0	2.518559186	1	1.371991247	3.837616688	0.872749811	0	3.216533079	1	0	3.138946134	1	0	3.185109012	1	0	3.312660549	1
ENSBGRG00000006256	PRKCI	0.021525407	-0.326819238	0.307684616	0.021370797	-0.05600465	1	0.007543714	-1.511716935	0.087562419	0.050456078	1.415553064	4.89E-05	0.020797537	-0.065001126	1	0	-2.752291136	0.294218616	0.010155363	-0.838617162	0.927942614	0	1.277955021	1	0	-0.252403962	1	0	-0.235361443	1	0.866421004	5.294959186	0.839211873	0	4.606542024	1	0	4.987150726	1	0	4.90956378	1	0	4.955726659	1	0	5.083278195	1
ENSBGRG00000006474	ENSBGRG00000006474	0.000155981	-1.22336789	0.64130432	0	2.025383677	1	0	1.61166548	1	0.000646873	1.95307457	0.545211782	0.002079754	3.79749535	0.428927947	0	3.213493149	1	0	3.10975007	1	0	7.243739305	1	0	5.713380322	1	0	5.730422841	1	0	10.25496112	1	0	10.57232631	1	0	10.95293501	1	0	10.87534807	1	0	10.92151094	1	0	11.04906248	1
ENSBGRG00000006509	PHC3	0.010450741	-2.332302261	9.40E-16	0.021370797	-0.265293484	1	0.035204	0.452838188	0.589648415	0.075037244	1.990549276	2.33E-09	0.031196306	0.294995009	1	0.068994608	1.469332053	0.164764143	0.064317298	1.365588974	0.126890531	0	1.078832379	1	0.040865541	1.143524714	1	0.124076517	2.403351443	0.484700879	0.866421004	5.095089781	0.839211873	0	4.407419382	1	0	4.788028084	1	0	4.710441138	1	0	4.756604017	1	0	4.884155553	1
ENSBGRG00000006804	ENSBGRG00000006804	0.002027756	-0.290482085	0.755623307	0.001643907	0.501821721	1	0.001257286	0.088103524	1	0.00452811	1.45057423	0.16197698	0.002079754	0.858895895	1	0	0.628530648	1	0	0.524787569	1	0	4.658776805	1	0	3.128417822	1	0	3.145460341	1	0	7.669998617	1	0	7.987363808	1	0	8.36797251	1	0	8.290385564	1	0	8.336548443	1	0	8.464099979	1
ENSBGRG00000006841	GPR160	0	-4.638405389	0.000127403	0.003287815	1.802991256	1	0	-0.38833452	1	0.005174982	2.707962072	0.01805614	0.004159507	2.160065429	0.50615486	0	1.213493149	1	0.006770242	2.887357648	0.325135942	0.061188641	6.33684871	0.403194673	0	3.713380322	1	0	3.730422841	1	0	8.254961118	1	0	8.572326309	1	0	8.95293501	1	0	8.875348065	1	0	8.921510943	1	0	9.04906248	1
ENSBGRG00000006873	ENSBGRG00000006873	0.018405782	0.279132451	0.467428697	0.018082982	0.200955242	1	0.010058286	-0.653037746	0.630923471	0.016818693	0.016800168	1	0.008319015	-0.763219604	0.868348433	0.029050361	0.948789922	0.730639678	0.010155363	-0.365983361	1	0.061188641	2.751886209	1	0.020432771	1.221527226	1	0	0.230576954	1	0	4.755115231	1	0	5.072480422	1	0	5.453089123	1	0	5.375502178	1	0	5.421665056	1	0	5.549216593	1
ENSBGRG00000006891	SEC62	0.375134804	-0.911796016	1.11E-05	0.511255216	0.022496554	1	1.15670285	1.357732042	0.00019239	0.459279684	-0.156615907	0.835426262	1.083551702	1.183951655	0.016477754	0.4502806	-0.161963387	1	0.795503422	0.682348439	0.369433906	0.611886406	0.330577891	1	0.510819266	0.045313579	1	0.992612137	0.98291487	1	0	-0.12034988	1	0	0.197015311	1	0	0.577624013	1	2.491390728	1.500308634	1	5.598214286	2.13170563	0.862458333	0	0.673751483	1
ENSBGRG00000007322	LRRIQ4	0	-4.22336789	0.000558503	0.001643907	1.565952059	1	0	0.026702979	1	0.003881237	2.760429492	0.022802014	0	0.79749535	1	0	1.628530648	1	0.010155363	3.939825068	0.076650504	0.061188641	6.784307687	0.345073844	0	4.128417822	1	0	4.145460341	1	0	8.669998617	1	0	8.987363808	1	0	9.36797251	1	0	9.290385564	1	0	9.336548443	1	0	9.464099979	1
ENSBGRG00000007360	LRRC34	0.000623925	-2.960333484	6.73E-06	0	-0.832597318	1	0.008801	2.152233861	0.033610136	0.006468728	1.749541176	0.021343453	0.012478522	2.666250817	0.025902576	0	0.355512153	1	0	0.251769075	1	0.061188641	5.436384383	0.657309965	0	2.855399327	1	0	2.872441846	1	0	7.396980123	1	0	7.714345313	1	0	8.094954015	1	0	8.01736707	1	0	8.063529948	1	0	8.191081485	1
ENSBGRG00000007490	MYNN	0.032444091	-1.462427717	1.18E-09	0.049317223	-0.118452095	1	0.054063285	0.007702017	1	0.118377721	1.435890184	1.84E-06	0.037435567	-0.498897653	1	0.050838132	-0.019167608	1	0.165870926	1.706482347	0.009356369	0.061188641	1.071311797	1	0	-1.46154536	1	0.620382586	3.586587069	0.003322805	0	3.080035435	1	0	3.397400626	1	0	3.778009328	1	2.491390728	4.702920556	0.775022067	0	3.746585261	1	0	3.874136797	1
ENSBGRG00000007581	ACTRT3	0.000155981	-4.030722812	2.08E-05	0.00657563	2.177386771	1	0.002514571	0.874699886	0.753695671	0.002587491	0.690040164	0.612809819	0.008319015	2.534460944	0.184957782	0.010893885	2.965565635	0.288249524	0.003385121	1.717432647	0.817573944	0.061188641	5.851421883	0.512606903	0	3.253948704	1	0	3.270991223	1	0	7.795529499	1	0	8.11289469	1	0	8.493503392	1	0	8.415916446	1	2.799107143	9.529193521	0.117143549	0	8.589630861	1
ENSBGRG00000007660	MECOM	0.000311962	-6.22336789	1.93E-33	0.00657563	-0.802435347	1	0	-3.578159079	0.005413182	0.010996838	-0.303265183	0.778945861	0.253729957	6.740009855	1.04E-51	0	-1.97633141	0.758159892	0	-2.080074489	0.458607934	0	2.053914747	1	0	0.523555764	1	0	0.540598282	1	0	5.065136559	1	0	5.38250175	1	0	5.763110451	1	0	5.685523506	1	0	5.731686384	1	0	5.859237921	1
ENSBGRG00000008762	ENSBGRG00000008762	0	-1.638405389	0.467428697	0	3.025383677	1	0	2.61166548	1	0.000646873	3.538037071	0.25798353	0	3.382457851	1	0	4.213493149	1	0	4.10975007	1	0	8.243739305	1	0	6.713380322	1	0	6.730422841	1	0	11.25496112	1	0	11.57232631	1	0	11.95293501	1	0	11.87534807	1	0	11.92151094	1	0	12.04906248	1
ENSBGRG00000008847	ENSBGRG00000008847	0.000623925	-0.316477294	0.850342358	0	1.025383677	1	0	0.61166548	1	0	-0.461962929	1	0	1.382457851	1	0.003631295	3.406138226	0.581988216	0.006770242	4.10975007	0.19513931	0	6.243739305	1	0	4.713380322	1	0	4.730422841	1	0	9.254961118	1	0	9.572326309	1	0	9.95293501	1	0	9.875348065	1	0	9.921510943	1	0	10.04906248	1
ENSBGRG00000008924	GOLIM4	0.043986701	-0.376390195	0.162558319	0.049317223	0.04884265	1	0.154646142	1.940152947	2.43E-07	0.017465565	-1.594187221	0.000330862	0.093588919	1.020323433	0.129291042	0.010893885	-1.794935474	0.532594606	0.006770242	-2.316514685	0.159203091	0	0.226931018	1	0.040865541	0.287115568	1	0.062038259	0.721994219	1	0	3.23815283	1	0	3.555518021	1	0	3.936126723	1	0	3.858539777	1	0	3.904702656	1	0	4.032254192	1
ENSBGRG00000009198	ENSBGRG00000009198	0.000155981	0.361594611	1	0	3.025383677	1	0	2.61166548	1	0	1.538037071	1	0	3.382457851	1	0	4.213493149	1	0	4.10975007	1	0	8.243739305	1	0	6.713380322	1	0	6.730422841	1	0	11.25496112	1	0	11.57232631	1	0	11.95293501	1	0	11.87534807	1	0	11.92151094	1	0	12.04906248	1
ENSBGRG00000009344	SERPINI1	0.416313843	2.012899607	2.68E-18	0.299191156	0.033288875	1	0.038975857	-2.969064172	4.32E-07	0.102852774	-1.659179622	4.92E-06	0.01663803	-4.039139494	5.15E-06	0.039944247	-2.791663525	0.064570022	0.077857782	-1.889780227	0.172269189	0	-2.351518176	1	0.081731083	-1.558082705	1	0.124076517	-1.054679274	1	0	0.659703636	1	0	0.977068827	1	0	1.357677529	1	0	1.280090584	1	0	1.326253462	1	0	1.453804999	1
ENSBGRG00000009426	PDCD10	0.134923745	0.228034123	0.394583055	0.100278354	-0.341220561	1	0.090524571	-0.506848991	0.585302316	0.122905831	-0.051952247	1	0.089429411	-0.499073295	0.964384764	0.090782379	-0.446914218	1	0.169256047	0.449020061	0.667734029	0.061188641	-0.14320094	1	0.183894936	0.657013561	1	0.475626649	1.952345712	0.421988999	0	1.866943832	1	0	2.184309023	1	0	2.564917725	1	0	2.48733078	1	0	2.533493658	1	0	2.661045195	1
ENSBGRG00000009583	ENSBGRG00000009583	0	-2.960333484	0.044377557	0	1.703455582	1	0	1.289737385	1	0.002587491	4.859965166	0.002001595	0	2.060529756	1	0	2.891565054	1	0	2.787821975	1	0	6.921811211	1	0	5.391452228	1	0	5.408494746	1	0	9.933033023	1	0	10.25039821	1	0	10.63100692	1	0	10.55341997	1	0	10.59958285	1	0	10.72713439	1
ENSBGRG00000009753	ZBBX	0	-4.22336789	0.000688687	0.001643907	1.565952059	1	0	0.026702979	1	0.000646873	0.078605452	1	0	0.79749535	1	0	1.628530648	1	0	1.524787569	1	0.489509125	10.41366431	4.78E-06	0	4.128417822	1	0.02067942	5.270991223	0.539088395	0	8.669998617	1	0	8.987363808	1	0	9.36797251	1	0	9.290385564	1	0	9.336548443	1	0	9.464099979	1
ENSBGRG00000009941	BCHE	0.001871774	-1.844856266	0.000625027	0	-1.366933746	1	0.031432143	4.224642357	1.27E-12	0.001940618	-0.747365148	0.462894903	0	-1.009859572	0.920735192	0	-0.178824274	1	0.003385121	0.752198065	1	0	3.851421883	1	0	2.3210629	1	0	2.338105419	1	0	6.862643695	1	0	7.180008886	1	0	7.560617587	1	0	7.483030642	1	0	7.529193521	1	0	7.656745057	1
ENSBGRG00000010109	SI	0	-1.638405389	0.467428697	0	3.025383677	1	0	2.61166548	1	0	1.538037071	1	0	3.382457851	1	0	4.213493149	1	0.003385121	6.10975007	0.145639826	0	8.243739305	1	0	6.713380322	1	0	6.730422841	1	0	11.25496112	1	0	11.57232631	1	0	11.95293501	1	0	11.87534807	1	0	11.92151094	1	0	12.04906248	1
ENSBGRG00000010725	KNSTRN	0.027296711	-1.545295984	5.42E-09	0.054248946	0.230203469	1	0.036461285	-0.376261688	0.889089711	0.118377721	1.730682149	8.14E-08	0.04991409	0.116420957	1	0.050838132	0.18080453	1	0.07108754	0.650318451	0.591201375	1.468527374	4.977702411	0.005204585	0.020432771	-0.263899601	1	0	-1.249716736	1	0	3.27482154	1	0	3.592186731	1	0	3.972795433	1	0	3.895208487	1	0	3.941371366	1	0	4.068922902	1
ENSBGRG00000010776	ENSBGRG00000010776	0.000935887	-1.152978562	0.188794083	0.001643907	1.118493082	1	0.001257286	0.704774884	1	0.000646873	-0.368853525	0.885024115	0.002079754	1.475567255	0.956679795	0.003631295	2.306602553	0.943001857	0.013540484	3.846715664	0.013467629	0	5.243739305	1	0	3.713380322	1	0	3.730422841	1	0	8.254961118	1	0	8.572326309	1	0	8.95293501	1	0	8.875348065	1	0	8.921510943	1	0	9.04906248	1
ENSBGRG00000010885	ENSBGRG00000010885	0.000155981	-0.638405389	1	0	2.440421177	1	0.001257286	3.61166548	0.35113813	0	0.95307457	1	0	2.79749535	1	0	3.628530648	1	0	3.524787569	1	0	7.658776805	1	0	6.128417822	1	0	6.145460341	1	0	10.66999862	1	0	10.98736381	1	0	11.36797251	1	0	11.29038556	1	0	11.33654844	1	0	11.46409998	1
ENSBGRG00000010899	OTOL1	0.000311962	-0.053442888	1	0	2.025383677	1	0	1.61166548	1	0.000646873	1.95307457	0.545211782	0	2.382457851	1	0	3.213493149	1	0	3.10975007	1	0	7.243739305	1	0	5.713380322	1	0	5.730422841	1	0	10.25496112	1	0	10.57232631	1	0	10.95293501	1	0	10.87534807	1	0	10.92151094	1	0	11.04906248	1
ENSBGRG00000010950	NMD3	0.03228811	-0.97688466	8.55E-05	0.049317223	0.198220274	1	0.047776857	0.142180197	0.960947379	0.098971538	1.496484581	8.00E-07	0.01663803	-1.299366189	0.306254416	0.032681656	-0.313201697	1	0.074472661	0.825957104	0.398375369	0	0.367222359	1	0.040865541	0.427978104	1	0	-1.146094105	1	0	3.378444171	1	0	3.695809362	1	0	4.076418064	1	0	3.998831119	1	0	4.044993997	1	0	4.172545533	1
ENSBGRG00000011481	B3GALNT1	0	-2.638405389	0.099583275	0	2.025383677	1	0.003771857	5.61166548	0.00369668	0	0.538037071	1	0	2.382457851	1	0	3.213493149	1	0	3.10975007	1	0	7.243739305	1	0	5.713380322	1	0	5.730422841	1	0	10.25496112	1	0	10.57232631	1	0	10.95293501	1	0	10.87534807	1	0	10.92151094	1	0	11.04906248	1
ENSBGRG00000011599	PPM1L	0.006083267	0.513597705	0.38209361	0.004931722	0.270496175	1	0.002514571	-0.584731733	0.819791448	0.007115601	0.599437616	0.486034665	0.002079754	-0.424897071	1	0	-0.619396866	1	0	-0.723139944	1	0	3.410849291	1	0	1.880490308	1	0	1.897532827	1	0	6.422071104	1	0	6.739436294	1	0	7.120044996	1	0	7.042458051	1	0	7.088620929	1	0	7.216172466	1
ENSBGRG00000011832	ENSBGRG00000011832	0	-1.638405389	0.467428697	0	3.025383677	1	0	2.61166548	1	0.000646873	3.538037071	0.25798353	0	3.382457851	1	0	4.213493149	1	0	4.10975007	1	0	8.243739305	1	0	6.713380322	1	0	6.730422841	1	0	11.25496112	1	0	11.57232631	1	0	11.95293501	1	0	11.87534807	1	0	11.92151094	1	0	12.04906248	1
ENSBGRG00000011851	ENSBGRG00000011851	0	-2.638405389	0.099583275	0.001643907	3.440421177	1	0.001257286	3.026702979	0.451963086	0.000646873	1.95307457	0.545211782	0	2.382457851	1	0	3.213493149	1	0	3.10975007	1	0	7.243739305	1	0	5.713380322	1	0	5.730422841	1	0	10.25496112	1	0	10.57232631	1	0	10.95293501	1	0	10.87534807	1	0	10.92151094	1	0	11.04906248	1
ENSBGRG00000011942	KPNA4	0.113398338	-0.169529738	0.493664782	0.121649151	0.050854365	1	0.118184856	0.002856237	1	0.106734011	-0.174386339	0.818260084	0.089429411	-0.398901863	1	0.152514397	0.397774754	0.970356343	0.280965038	1.309774678	0.051999244	0.244754562	1.279109639	1	0.143029395	0.430291969	1	0.227473615	1.036935884	1	0	1.963790418	1	1.371991247	3.282307462	0.890011709	0	2.661764311	1	0	2.584177366	1	2.799107143	3.631492096	0.824872494	0	2.757891781	1
ENSBGRG00000012178	SCARNA7	0	-2.960333484	0.044377557	0	1.703455582	1	0.001257286	2.61166548	0.53655962	0.000646873	1.538037071	0.640573953	0	2.060529756	1	0.003631295	4.213493149	0.509156709	0	2.787821975	1	0	6.921811211	1	0.020432771	6.713380322	0.548039761	0	5.408494746	1	0	9.933033023	1	0	10.25039821	1	0	10.63100692	1	0	10.55341997	1	0	10.59958285	1	0	10.72713439	1
ENSBGRG00000012188	ENSBGRG00000012188	0.160816625	0.88096877	0.000216146	0.1545273	0.254276521	1	0.044005	-1.623550982	0.008239014	0.084740336	-0.716776828	0.073270668	0.04991409	-1.390483487	0.19111566	0.065363313	-0.961695248	1	0.162485805	0.333216324	0.814203357	0.183565922	0.804947453	1	0	-2.728526382	1	0.103397098	-0.1213262	1	0	1.813054413	1	0	2.130419604	1	0	2.511028306	1	0	2.433441361	1	0	2.479604239	1	0	2.607155775	1
ENSBGRG00000012219	SMC4	0.102635635	-1.996224347	1.84E-20	0.146307763	-0.623592997	1	0.062864285	-1.881444319	0.001713835	0.524613837	1.618410487	1.54E-09	0.187177837	-0.249938212	1	0.392179877	0.85303866	0.429891246	1.150941121	2.552553097	2.67E-07	1.468527374	2.705822056	0.47387165	0.143029395	-0.478912492	1	3.453463061	4.032627844	3.58E-05	1.732842008	2.644551411	0.859982931	0	1.375724182	1	0	1.756332884	1	0	1.678745939	1	0	1.724908817	1	0	1.852460353	1
ENSBGRG00000012959	IFT80	0.007643079	-2.270673604	3.35E-10	0.019726889	0.140860895	1	0.013830143	-0.395829056	0.991948484	0.050456078	1.864537896	1.08E-05	0.008319015	-0.939470244	0.903345018	0.014525181	-0.108434946	1	0.077857782	2.194866683	0.015186982	0.305943203	4.192077186	0.265221362	0.020432771	1.048044405	1	0.330870712	4.263296831	0.007448602	0	4.582535776	1	0	4.899900967	1	0	5.280509668	1	0	5.202922723	1	0	5.249085601	1	0	5.376637138	1
ENSBGRG00000013162	C3orf80	0	-1.638405389	0.467428697	0	3.025383677	1	0	2.61166548	1	0.000646873	3.538037071	0.25798353	0	3.382457851	1	0	4.213493149	1	0	4.10975007	1	0	8.243739305	1	0	6.713380322	1	0	6.730422841	1	0	11.25496112	1	0	11.57232631	1	0	11.95293501	1	0	11.87534807	1	0	11.92151094	1	0	12.04906248	1
ENSBGRG00000013199	ENSBGRG00000013199	0.012010553	-0.235646219	0.565059987	0.01315126	0.195308679	1	0.001257286	-2.465150117	0.027537487	0.010349965	-0.281390684	0.738281204	0.056153351	2.421628448	4.39E-05	0.014525181	0.491027124	1	0.006770242	-0.37137662	1	0	2.156276464	1	0	0.625917481	1	0	0.64296	1	0	5.167498277	1	0	5.484863467	1	0	5.865472169	1	0	5.787885224	1	0	5.834048102	1	0	5.961599639	1
ENSBGRG00000013416	IL12A	0	-4.72586823	9.46E-05	0.003287815	1.703455582	1	0.001257286	0.61166548	0.943962664	0.003881237	1.885960374	0.125146359	0.004159507	2.060529756	0.527774863	0	1.126030307	1	0	1.022287228	1	0.305943203	8.243739305	0.008893389	0	3.625917481	1	0	3.64296	1	0	8.167498277	1	0	8.484863467	1	0	8.865472169	1	0	8.787885224	1	0	8.834048102	1	0	8.961599639	1
ENSBGRG00000013519	ENSBGRG00000013519	0.020589519	0.688956592	0.043023794	0.009863445	-0.651077178	1	0.006286429	-1.295225116	0.176796947	0.012937456	-0.435967721	0.514097175	0.037435567	1.246681072	0.116786665	0	-2.317888312	0.499074428	0.003385121	-1.413811886	0.56624109	0	1.712357845	1	0	0.181998862	1	0.041358839	1.799685504	1	0	4.723579657	1	0	5.040944848	1	0	5.42155355	1	0	5.343966605	1	0	5.390129483	1	0	5.517681019	1
ENSBGRG00000014031	ENSBGRG00000014031	0.000467944	-0.638405389	0.755623307	0	1.218028755	1	0.002514571	2.874699886	0.21573384	0.000646873	0.95307457	1	0	1.575102929	1	0	2.406138226	1	0	2.302395148	1	0	6.436384383	1	0	4.9060254	1	0	4.923067919	1	0	9.447606196	1	0	9.764971387	1	0	10.14558009	1	0	10.06799314	1	0	10.11415602	1	0	10.24170756	1
ENSBGRG00000014081	MFSD1	0.028856523	-1.508637514	1.04E-09	0.047673316	-0.021922038	1	0.038975857	-0.336701752	0.909698246	0.148780743	2.185214968	3.03E-14	0.03327606	-0.521601154	0.986400504	0.021787771	-0.998742658	1	0.084628024	0.844405503	0.369472898	0	0.207565693	1	0.040865541	0.267675687	1	0	-1.305750771	1	0	3.218787505	1	0	3.536152696	1	0	3.916761398	1	0	3.839174453	1	0	3.885337331	1	0	4.012888867	1
ENSBGRG00000014425	RARRES1	0.10076386	-0.790631447	0.000663069	0.07726365	-0.753788477	1	0.010058286	-3.624614524	2.71E-07	0.223171114	0.978311862	0.001190618	0.064472366	-0.9990851	0.486309403	0.018156476	-2.610935287	0.1650514	0.75149685	2.752040281	3.61E-08	0	-1.17094593	1	0.96034022	2.934208168	0.06585282	0.268832454	1.136898327	1	0	1.840275882	1	0	2.157641073	1	0	2.538249774	1	0	2.460662829	1	0	2.506825708	1	0	2.634377244	1
ENSBGRG00000014469	GFM1	0.102479653	0.176643925	0.517470889	0.100278354	0.057739051	1	0.076694428	-0.355979147	0.824160644	0.107380884	0.165185041	0.68598832	0.079030642	-0.287789838	1	0.043575542	-1.07900547	0.892398023	0.094783386	-0.002374826	1	0.061188641	0.235310683	1	0	-2.296448295	1	0.124076517	0.536369569	1	0	2.2451325	1	0	2.562497691	1	0	2.943106393	1	0	2.865519448	1	0	2.911682326	1	0	3.039233863	1
ENSBGRG00000014790	LXN	0.000935887	-4.545295984	4.59E-21	0.009863445	0.118493082	1	0.022631143	1.320434182	0.069847284	0.036871749	2.641130564	1.09E-09	0.041595075	2.266980633	0.002549022	0.003631295	-0.567866565	1	0	-1.684665797	0.740107548	0	2.449323439	1	0.020432771	1.932020609	1	0.02067942	1.949063128	1	0	5.460545251	1	0	5.777910442	1	0	6.158519144	1	0	6.080932199	1	0	6.127095077	1	0	6.254646614	1
ENSBGRG00000014908	MLF1	0.020121576	-1.654956565	1.67E-07	0.021370797	-0.733315439	1	0.025145714	-0.535175908	0.848933995	0.085387209	1.570951693	6.08E-05	0.024957045	-0.486958039	1	0.036312952	0.095495939	1	0.091398266	1.405352338	0.145639826	2.447545623	6.141859691	7.42E-05	0.040865541	0.691012509	1	0.041358839	0.708055028	1	0	3.640251274	1	0	3.957616464	1	0	4.338225166	1	0	4.260638221	1	8.397321429	6.317884598	0.239479114	0	4.434352636	1
ENSBGRG00000015425	RSRC1	0.082046115	-0.610766707	0.008976119	0.116717429	0.270496175	1	0.221282284	1.319382847	0.000725621	0.085387209	-0.237987737	0.694621032	0.093588919	-0.056876199	1	0.152514397	0.672531644	0.673559241	0.111708991	0.217073333	0.984686423	0.183565922	1.221371492	1	0.122596624	0.502535066	1	0	-2.296100601	1	3.465684017	4.555909274	0.750945495	1.371991247	3.547186746	0.872749811	0	2.926411568	1	7.474172185	4.852980252	0.706994472	0	2.894987501	1	0	3.022539037	1
ENSBGRG00000015623	ENSBGRG00000015623	0.011854572	-0.072058566	0.888091816	0.016439074	0.602172247	1	0.007543714	-0.511716935	0.813990791	0.009056219	-0.387962348	0.595595023	0.024957045	1.224916574	0.229266777	0.021787771	1.090110733	0.662292575	0.006770242	-0.282567353	1	0	2.243739305	1	0.020432771	1.724695636	1	0	0.730422841	1	0	5.254961118	1	0	5.572326309	1	0	5.95293501	1	0	5.875348065	1	0	5.921510943	1	0	6.04906248	1
ENSBGRG00000015647	SHOX2	0.000935887	-6.055052141	4.02E-53	0.021370797	-0.35708596	1	0.211223999	3.914512833	4.46E-30	0.075037244	1.846159366	2.16E-08	0	-3.870207582	0.007555134	0.003631295	-2.034434365	0.548655651	0	-3.142915363	0.117540444	0	0.991073873	1	0	-0.53928511	1	0	-0.522242591	1	0	4.002295685	1	0	4.319660876	1	0	4.700269578	1	0	4.622682633	1	0	4.668845511	1	0	4.796397048	1
ENSBGRG00000016007	VEPH1	0	-2.638405389	0.099583275	0	2.025383677	1	0.001257286	3.026702979	0.451963086	0	0.538037071	1	0.004159507	4.967420351	0.049018621	0	3.213493149	1	0	3.10975007	1	0	7.243739305	1	0	5.713380322	1	0	5.730422841	1	0	10.25496112	1	0	10.57232631	1	0	10.95293501	1	0	10.87534807	1	0	10.92151094	1	0	11.04906248	1
ENSBGRG00000016322	PTX3	0.000311962	-3.753882606	1.88E-07	0	-0.781971245	1	0.017602	3.711201154	6.29E-07	0.000646873	-1.216850431	0.320005618	0.020797537	3.671964468	4.41E-05	0	0.406138226	1	0	0.302395148	1	0	4.436384383	1	0	2.9060254	1	0	2.923067919	1	0	7.447606196	1	0	7.764971387	1	0	8.145580088	1	0	8.067993143	1	0	8.114156021	1	0	8.241707558	1
ENSBGRG00000016437	CCNL1	0.107627033	-1.243410442	5.64E-09	0.103566169	-0.687143323	1	0.19613657	0.276019104	0.65944294	0.305323959	1.11425709	6.42E-05	0.212134882	0.390358239	0.695888892	0.642739244	2.078201782	0.000238269	0.10832387	-0.584792493	1	0.061188641	-0.521132285	1	0.449520954	1.489588449	1	0.496306069	1.628604707	0.636498878	0.866421004	2.490089527	0.894468378	0	1.806625821	1	0	2.187234523	1	0	2.109647577	1	0	2.155810456	1	0	2.283361992	1
ENSBGRG00000016645	ENSBGRG00000016645	0.006239248	-1.967353911	3.94E-09	0.009863445	-0.265293484	1	0.038975857	1.804310558	0.000542166	0.016818693	0.422559853	0.464090616	0.014558276	0.294995009	1	0.010893885	0.084210132	1	0.088013145	2.994272852	6.54E-06	0	2.083867969	1	0	0.553508986	1	0.041358839	2.17583399	1	0	5.095089781	1	0	5.412454972	1	0	5.793063673	1	2.491390728	6.725600946	0.706994472	0	5.761639607	1	0	5.889191143	1
ENSBGRG00000016728	ENSBGRG00000016728	0.000467944	-1.445760311	0.246987858	0	0.703455582	1	0.001257286	1.441740479	0.817535788	0.002587491	2.275002665	0.078486053	0	1.060529756	1	0	1.891565054	1	0.003385121	2.939825068	0.574779668	0	5.921811211	1	0	4.391452228	1	0	4.408494746	1	0	8.933033023	1	0	9.250398214	1	0	9.631006915	1	0	9.55341997	1	0	9.599582848	1	0	9.727134385	1
ENSBGRG00000016750	TIPARP	0.026048862	-3.204640681	2.58E-42	0.072331928	-0.609467699	1	0.184820999	0.833854834	0.066689471	0.333139489	2.211642424	7.27E-17	0.047834336	-1.18613168	0.327648569	0.384917287	1.910566016	0.002632591	0.480687174	2.27526797	2.58E-05	0	-0.938655048	1	0.224760477	1.129670705	1	0.124076517	0.362852081	1	0	2.072566764	1	0	2.389931955	1	0	2.770540657	1	0	2.692953712	1	0	2.73911659	1	0	2.866668127	1
ENSBGRG00000016835	SSR3	0.56574384	-0.150510987	0.519140105	0.646055627	0.140384194	1	1.206994278	1.160857616	0.002219653	0.494857688	-0.292538123	0.533046187	0.463785085	-0.358768345	1	0.363129516	-0.706196206	1	0.28773528	-1.045421165	0.614379305	1.10139553	0.89454539	1	0.694714202	0.249272217	1	0.082717678	-2.548026617	1	0.866421004	0.653886779	1	0	-0.028980218	1	0	0.351628484	1	0	0.274041539	1	5.598214286	1.90563133	0.885894712	0	0.447755954	1
ENSBGRG00000017121	KCNAB1	0	-3.445760311	0.008498884	0.003287815	3.288418083	1	0.005029143	4.348631074	0.004095464	0	-0.269317851	0.782090116	0	1.575102929	1	0	2.406138226	1	0	2.302395148	1	0	6.436384383	1	0	4.9060254	1	0	4.923067919	1	0	9.447606196	1	0	9.764971387	1	0	10.14558009	1	0	10.06799314	1	0	10.11415602	1	0	10.24170756	1
ENSBGRG00000017938	ENSBGRG00000017938	0	-2.22336789	0.220172149	0	2.440421177	1	0.001257286	3.61166548	0.35113813	0.000646873	2.538037071	0.420483861	0	2.79749535	1	0	3.628530648	1	0	3.524787569	1	0	7.658776805	1	0	6.128417822	1	0	6.145460341	1	0	10.66999862	1	0	10.98736381	1	0	11.36797251	1	0	11.29038556	1	0	11.33654844	1	0	11.46409998	1
ENSBGRG00000007144	GMPS	0.297144201	0.069338169	0.807106468	0.30247897	0.060910111	1	0.113155714	-1.422604422	0.013412778	0.421761062	0.64818492	0.02745928	0.106067441	-1.4779129	0.113814918	0.185196053	-0.646877602	1	0.440065723	0.62059154	0.441628696	0.122377281	-0.755321134	1	0.102163853	-1.284269628	1	0.02067942	-2.854069956	1	0	0.669998617	1	0	0.987363808	1	0	1.36797251	1	0	1.290385564	1	0	1.336548443	1	0	1.464099979	1
ENSBGRG00000007522	ENSBGRG00000007522	0.000467944	-0.638405389	0.755623307	0.001643907	2.440421177	1	0.001257286	2.026702979	0.671395573	0.000646873	0.95307457	1	0	1.575102929	1	0	2.406138226	1	0	2.302395148	1	0	6.436384383	1	0	4.9060254	1	0	4.923067919	1	0	9.447606196	1	0	9.764971387	1	0	10.14558009	1	0	10.06799314	1	0	10.11415602	1	0	10.24170756	1
ENSBGRG00000007545	ENSBGRG00000007545	0.007487098	-1.271623058	0.000299155	0.011507352	0.155018958	1	0.017602	0.737196362	0.382787395	0.020053057	0.99887826	0.033264613	0.012478522	0.307169723	1	0.014525181	0.628530648	1	0.033851209	1.736291674	0.093152287	0.061188641	3.3012248	1	0	0.759184012	1	0.041358839	2.384648004	1	0	5.300764807	1	0	5.618129998	1	0	5.9987387	1	0	5.921151755	1	0	5.967314633	1	0	6.09486617	1
ENSBGRG00000007689	ENSBGRG00000007689	0.000311962	-1.638405389	0.186484068	0	1.025383677	1	0.001257286	1.804310558	0.724582315	0.001940618	2.216108976	0.148300809	0	1.382457851	1	0	2.213493149	1	0.003385121	3.302395148	0.497296366	0	6.243739305	1	0	4.713380322	1	0	4.730422841	1	0	9.254961118	1	0	9.572326309	1	0	9.95293501	1	0	9.875348065	1	0	9.921510943	1	0	10.04906248	1
ENSBGRG00000007709	C3orf33	0.017157933	-0.942021605	0.002825995	0.024658612	0.167402682	1	0.036461285	0.750371751	0.269463754	0.049162332	1.386971097	0.000373695	0.010398769	-0.951442886	0.735016247	0.003631295	-1.729021357	0.770227218	0.030466089	0.536860401	0.858738087	0.061188641	2.3012248	1	0	-0.234986909	1	0	-0.21794439	1	0	4.306593886	1	0	4.623959077	1	0	5.004567779	1	0	4.926980834	1	0	4.973143712	1	0	5.100695248	1
ENSBGRG00000007957	PLCH1	0.003743549	0.305011083	0.707155964	0.001643907	-0.144541324	1	0.002514571	0.067344964	1	0.005174982	0.849981077	0.418938348	0	-0.826995515	0.90032781	0	0.004039783	1	0.003385121	0.939825068	1	0	4.03428594	1	0	2.503926957	1	0	2.520969476	1	0	7.045507752	1	0	7.362872943	1	0	7.743481645	1	0	7.665894699	1	0	7.712057578	1	0	7.839609114	1
ENSBGRG00000009536	ENSBGRG00000009536	0	-2.22336789	0.220172149	0	2.440421177	1	0	2.026702979	1	0.001293746	4.122999572	0.053739644	0	2.79749535	1	0	3.628530648	1	0	3.524787569	1	0	7.658776805	1	0	6.128417822	1	0	6.145460341	1	0	10.66999862	1	0	10.98736381	1	0	11.36797251	1	0	11.29038556	1	0	11.33654844	1	0	11.46409998	1
ENSBGRG00000009643	MME	0.000623925	-4.708794717	4.65E-18	0	-2.434047941	1	0.047776857	3.253211509	4.97E-09	0	-3.921394548	0.000424631	0.093588919	4.479755052	1.35E-14	0	-1.24593847	1	0	-1.349681549	0.838865197	0	2.784307687	1	0	1.253948704	1	0	1.270991223	1	0	5.795529499	1	0	6.11289469	1	0	6.493503392	1	0	6.415916446	1	0	6.462079325	1	0	6.589630861	1
ENSBGRG00000010222	GPR149	0	-1.638405389	0.467428697	0	3.025383677	1	0	2.61166548	1	0.000646873	3.538037071	0.25798353	0	3.382457851	1	0	4.213493149	1	0	4.10975007	1	0	8.243739305	1	0	6.713380322	1	0	6.730422841	1	0	11.25496112	1	0	11.57232631	1	0	11.95293501	1	0	11.87534807	1	0	11.92151094	1	0	12.04906248	1
ENSBGRG00000010375	DHX36	0.246606289	-0.082333867	0.753430813	0.241654395	-0.058634606	1	0.245170713	-0.039239722	1	0.272980319	0.136491808	0.720035909	0.178858822	-0.502712548	0.954666209	0.206983824	-0.272821764	1	0.487457416	0.994464204	0.156796996	0.611886406	1.333028445	1	0.122596624	-0.85158571	1	0.124076517	-0.834543191	1	0.866421004	1.879921686	0.947069506	0	1.196743796	1	0	1.577352498	1	0	1.499765553	1	2.799107143	2.546471512	0.911786925	0	1.673479967	1
ENSBGRG00000011886	ARHGEF26	0.028700542	-0.306696273	0.305310178	0.029590334	-0.016707656	1	0.026403	-0.205027307	1	0.061452916	1.240356522	0.000257485	0.008319015	-1.64876088	0.214954797	0.010893885	-1.144058856	0.982790315	0.016925605	-0.654015584	1	0	0.873051899	1	0	-0.657307084	1	0	-0.640264565	1	0	3.884273711	1	0	4.201638902	1	0	4.582247603	1	0	4.504660658	1	0	4.550823537	1	0	4.678375073	1
ENSBGRG00000012249	ENSBGRG00000012249	0.000155981	0.361594611	1	0	3.025383677	1	0	2.61166548	1	0	1.538037071	1	0	3.382457851	1	0	4.213493149	1	0	4.10975007	1	0	8.243739305	1	0	6.713380322	1	0	6.730422841	1	0	11.25496112	1	0	11.57232631	1	0	11.95293501	1	0	11.87534807	1	0	11.92151094	1	0	12.04906248	1
ENSBGRG00000012278	ENSBGRG00000012278	0.000155981	-2.445760311	0.079401402	0.001643907	2.218028755	1	0	0.61166548	1	0.001940618	2.216108976	0.212878425	0	1.382457851	1	0	2.213493149	1	0.003385121	3.302395148	0.443524134	0.061188641	7.436384383	0.246281589	0	4.713380322	1	0	4.730422841	1	0	9.254961118	1	0	9.572326309	1	0	9.95293501	1	0	9.875348065	1	0	9.921510943	1	0	10.04906248	1
ENSBGRG00000012398	P2RY1	0.000311962	-1.638405389	0.186484068	0	1.025383677	1	0.001257286	1.804310558	0.724582315	0.001293746	1.538037071	0.424013469	0	1.382457851	1	0	2.213493149	1	0	2.10975007	1	0	6.243739305	1	0.040865541	6.713380322	0.053007968	0	4.730422841	1	0	9.254961118	1	0	9.572326309	1	0	9.95293501	1	0	9.875348065	1	0	9.921510943	1	0	10.04906248	1
ENSBGRG00000012435	ENSBGRG00000012435	0.000155981	-2.445760311	0.034200486	0.001643907	2.218028755	1	0.001257286	1.804310558	0.724582315	0.001940618	2.216108976	0.148300809	0.002079754	2.575102929	0.685192767	0	2.213493149	1	0	2.10975007	1	0	6.243739305	1	0	4.713380322	1	0	4.730422841	1	0	9.254961118	1	0	9.572326309	1	0	9.95293501	1	0	9.875348065	1	0	9.921510943	1	0	10.04906248	1
ENSBGRG00000012450	ENSBGRG00000012450	0	-1.638405389	0.467428697	0	3.025383677	1	0	2.61166548	1	0.000646873	3.538037071	0.25798353	0	3.382457851	1	0	4.213493149	1	0	4.10975007	1	0	8.243739305	1	0	6.713380322	1	0	6.730422841	1	0	11.25496112	1	0	11.57232631	1	0	11.95293501	1	0	11.87534807	1	0	11.92151094	1	0	12.04906248	1
ENSBGRG00000012457	ENSBGRG00000012457	0.000155981	-3.097837007	0.001879329	0	0.440421177	1	0.001257286	1.152233861	0.892627161	0.00452811	3.216108976	0.001602964	0	0.79749535	1	0	1.628530648	1	0.003385121	2.650318451	0.640681482	0	5.658776805	1	0.020432771	5.253948704	1	0	4.145460341	1	0	8.669998617	1	0	8.987363808	1	0	9.36797251	1	0	9.290385564	1	0	9.336548443	1	0	9.464099979	1
ENSBGRG00000012526	MBNL1	0.023865125	-1.43231478	9.53E-09	0.027946427	-0.45932735	1	0.121956714	1.890984969	1.02E-06	0.029109276	-0.489147758	0.32994324	0.081110396	1.130738758	0.07825853	0.221509005	2.679849425	1.99E-06	0	-3.604495448	0.037389101	0	0.529493788	1	0.122596624	1.827248287	1	0.02067942	0.019616408	1	0	3.5407156	1	0	3.858080791	1	0	4.238689493	1	0	4.161102547	1	0	4.207265426	1	0	4.334816962	1
ENSBGRG00000013590	ENSBGRG00000013590	0.004523455	-0.190946412	0.778680428	0.004931722	0.440421177	1	0.005029143	0.379004723	1	0.002587491	-0.694623686	0.552708561	0.014558276	1.923026232	0.118412673	0.010893885	1.628530648	0.672803104	0	-0.562675272	1	0	3.571313963	1	0	2.04095498	1	0	2.057997499	1	0	6.582535776	1	0	6.899900967	1	0	7.280509668	1	0	7.202922723	1	0	7.249085601	1	0	7.376637138	1
ENSBGRG00000013608	SUCNR1	0	-3.22336789	0.026353492	0.001643907	2.703455582	1	0.005029143	4.933593575	0.004464036	0	-0.04692543	1	0	1.79749535	1	0	2.628530648	1	0	2.524787569	1	0	6.658776805	1	0	5.128417822	1	0	5.145460341	1	0	9.669998617	1	0	9.987363808	1	0	10.36797251	1	0	10.29038556	1	0	10.33654844	1	0	10.46409998	1
ENSBGRG00000013789	ENSBGRG00000013789	0	-2.960333484	0.044377557	0	1.703455582	1	0.005029143	5.933593575	0.000430804	0	0.216108976	1	0	2.060529756	1	0	2.891565054	1	0	2.787821975	1	0	6.921811211	1	0	5.391452228	1	0	5.408494746	1	0	9.933033023	1	0	10.25039821	1	0	10.63100692	1	0	10.55341997	1	0	10.59958285	1	0	10.72713439	1
ENSBGRG00000013837	AADACL2	0	-1.638405389	0.467428697	0	3.025383677	1	0	2.61166548	1	0	1.538037071	1	0	3.382457851	1	0	4.213493149	1	0.003385121	6.10975007	0.145639826	0	8.243739305	1	0	6.713380322	1	0	6.730422841	1	0	11.25496112	1	0	11.57232631	1	0	11.95293501	1	0	11.87534807	1	0	11.92151094	1	0	12.04906248	1
ENSBGRG00000013878	C1GALT1C1	0.008890929	-0.065826613	0.939461323	0.004931722	-0.513775134	1	0.006286429	-0.311166659	1	0.009056219	0.087375662	0.998639604	0.012478522	0.697959676	0.783388302	0.003631295	-0.35636246	1	0.010155363	0.570591259	0.883716741	0.305943203	5.320907166	0.093489515	0	1.128417822	1	0	1.145460341	1	0	5.669998617	1	0	5.987363808	1	0	6.36797251	1	0	6.290385564	1	0	6.336548443	1	0	6.464099979	1
ENSBGRG00000013927	IGSF10	0	-3.638405389	0.003737222	0	1.025383677	1	0.008801	6.61166548	6.52E-07	0	-0.461962929	0.782090116	0	1.382457851	1	0	2.213493149	1	0	2.10975007	1	0	6.243739305	1	0	4.713380322	1	0	4.730422841	1	0	9.254961118	1	0	9.572326309	1	0	9.95293501	1	0	9.875348065	1	0	9.921510943	1	0	10.04906248	1
ENSBGRG00000014050	MED12L	0.002963643	-2.097837007	0.00096225	0.008219537	0.501821721	1	0.001257286	-1.578159079	0.774170608	0.025874912	2.808126234	6.19E-05	0.004159507	-0.20250465	1	0	-0.995960217	1	0.016925605	1.586188114	0.415824559	0.061188641	4.053914747	0.850894892	0	1.503926957	1	0	1.520969476	1	0	6.045507752	1	0	6.362872943	1	0	6.743481645	1	0	6.665894699	1	0	6.712057578	1	0	6.839609114	1
ENSBGRG00000014357	P2RY13	0	-1.638405389	0.467428697	0	3.025383677	1	0	2.61166548	1	0	1.538037071	1	0	3.382457851	1	0	4.213493149	1	0	4.10975007	1	0	8.243739305	1	0.020432771	8.713380322	0.201867906	0	6.730422841	1	0	11.25496112	1	0	11.57232631	1	0	11.95293501	1	0	11.87534807	1	0	11.92151094	1	0	12.04906248	1
ENSBGRG00000014410	P2RY14	0	-2.960333484	0.044377557	0	1.703455582	1	0.001257286	2.61166548	0.53655962	0.000646873	1.538037071	0.640573953	0	2.060529756	1	0	2.891565054	1	0	2.787821975	1	0	6.921811211	1	0.040865541	7.713380322	0.018346729	0	5.408494746	1	0	9.933033023	1	0	10.25039821	1	0	10.63100692	1	0	10.55341997	1	0	10.59958285	1	0	10.72713439	1
ENSBGRG00000014427	GPR171	0	-6.445760311	1.15E-18	0	-1.781971245	1	0.001257286	-1.169694233	0.493876221	0	-3.269317851	0.002732139	0	-1.424897071	0.608591365	0.188827348	8.941413603	5.15E-45	0	-0.697604852	1	0	3.436384383	1	0.040865541	3.543455321	0.924308098	0	1.923067919	1	0	6.447606196	1	0	6.764971387	1	0	7.145580088	1	0	7.067993143	1	0	7.114156021	1	0	7.241707558	1
ENSBGRG00000014449	CLRN1	0	-2.22336789	0.220172149	0	2.440421177	1	0	2.026702979	1	0.001293746	4.122999572	0.053739644	0	2.79749535	1	0	3.628530648	1	0	3.524787569	1	0	7.658776805	1	0	6.128417822	1	0	6.145460341	1	0	10.66999862	1	0	10.98736381	1	0	11.36797251	1	0	11.29038556	1	0	11.33654844	1	0	11.46409998	1
ENSBGRG00000014649	SIAH2	0.124940947	1.439197429	3.60E-09	0.080551465	-0.210343383	1	0.022631143	-2.066703001	0.001066093	0.053690442	-0.896193994	0.024081839	0.037435567	-1.295910631	0.24571466	0.021787771	-1.923131844	0.353979518	0.016925605	-2.250731266	0.129782141	0.183565922	1.295372074	1	0.081731083	0.088402143	1	0.062038259	-0.21794439	1	0	2.302219871	1	0	2.619585061	1	0	3.000193763	1	0	2.922606818	1	0	2.968769696	1	0	3.096321233	1
ENSBGRG00000014731	ERICH6	0	-3.80833039	0.005317384	0	0.855458676	1	0	0.441740479	1	0.001293746	1.31564465	0.494125304	0	1.212532849	1	0	2.043568147	1	0	1.939825068	1	0.244754562	9.243739305	0.003958125	0	4.543455321	1	0	4.56049784	1	0	9.085036116	1	0	9.402401307	1	0	9.783010009	1	0	9.705423064	1	2.799107143	10.92151094	0.061798832	0	9.879137479	1
ENSBGRG00000014779	SELENOT	0.006863173	0.153007989	0.810847199	0.004931722	-0.040705513	1	0.003771857	-0.45442371	0.864201318	0.007115601	0.240356522	0.926122991	0.006239261	0.31636866	1	0.003631295	0.104968692	1	0.013540484	1.387284045	0.450141839	0	3.114456288	1	0	1.584097305	1	0	1.601139824	1	0	6.125678101	1	0	6.443043292	1	0	6.823651993	1	0	6.746065048	1	0	6.792227926	1	0	6.919779463	1
ENSBGRG00000014873	EIF2A	0.071439393	0.215260268	0.454426859	0.080551465	0.296374807	1	0.082980857	0.342364316	0.601381958	0.031049894	-1.222292516	0.002868073	0.093588919	0.524476856	0.588806569	0.039944247	-0.654814985	1	0.057547056	-0.161194096	1	0	-0.231994126	1	0.040865541	-0.173332391	1	0.310191293	2.285407995	0.29255316	0	2.779227687	1	0	3.096592878	1	0	3.477201579	1	0	3.399614634	1	0	3.445777512	1	0	3.573329049	1
ENSBGRG00000015147	SERP1	0.057869028	-0.649993363	0.006216126	0.065756298	-0.080588691	1	0.031432143	-1.181750251	0.08403444	0.14813387	1.369506651	1.95E-06	0.027036799	-1.327856615	0.251124137	0.029050361	-1.144058856	0.88875189	0.17941141	1.42792603	0.035939299	0.061188641	0.70264269	1	0.061298312	0.176161922	1	0.041358839	-0.223773469	1	0	2.711929298	1	0	3.029294488	1	0	3.40990319	1	0	3.332316245	1	0	3.378479123	1	0	3.50603066	1
ENSBGRG00000015241	TSC22D2	0.029636429	-0.453293984	0.112106498	0.029590334	-0.136079745	1	0.018859286	-0.810399286	0.387164866	0.037518622	0.19186143	0.721686211	0.054073597	0.762305922	0.418469973	0.098044969	1.650160664	0.052721667	0.060932177	0.948286647	0.330886523	0	0.759923528	1	0	-0.770435455	1	0.103397098	1.851860969	0.880425709	0	3.771145341	1	0	4.088510531	1	0	4.469119233	1	0	4.391532288	1	0	4.437695166	1	0	4.565246703	1
ENSBGRG00000015699	PFN2	0.013414384	0.378273352	0.370862748	0.014795167	0.440421177	1	0.013830143	0.313984931	0.909865854	0.00452811	-1.392700267	0.030501047	0.018717784	0.79749535	0.597910416	0	-1.797734107	0.663723271	0.016925605	0.74051626	0.778989776	0	2.23251205	1	0	0.702153067	1	0.02067942	1.730422841	1	0	5.243733862	1	0	5.561099053	1	0	5.941707755	1	0	5.86412081	1	0	5.910283688	1	0	6.037835225	1
ENSBGRG00000015971	RNF13	0.025112974	-1.508008752	7.62E-10	0.024658612	-0.762518882	1	0.119442142	1.696782094	1.85E-05	0.069862262	0.859138169	0.010621507	0.081110396	0.997026814	0.143599205	0.083519789	1.036904417	0.366519903	0.03723633	-0.10618733	1	0	0.40768895	1	0.040865541	0.468620088	1	0.02067942	-0.102467173	1	0.866421004	4.422071104	0.843499094	0	3.736275954	1	0	4.116884655	1	0	4.03929771	1	0	4.085460588	1	0	4.213012125	1
ENSBGRG00000016273	WWTR1	0.007955042	-2.014781268	5.48E-11	0.009863445	-0.659114497	1	0.051548714	1.824073813	0.000122784	0.007115601	-1.32821154	0.018175897	0.145582762	3.674223975	6.75E-17	0.014525181	0.027626603	1	0	-2.429408741	0.237294672	0	1.704580494	1	0.020432771	1.181998862	1	0.02067942	1.199041381	1	0	4.715802307	1	0	5.033167497	1	0	5.413776199	1	0	5.336189254	1	0	5.382352132	1	0	5.509903669	1
ENSBGRG00000016533	TM4SF4	0.000155981	-0.638405389	1	0.001643907	4.025383677	1	0	2.026702979	1	0	0.95307457	1	0	2.79749535	1	0	3.628530648	1	0	3.524787569	1	0	7.658776805	1	0	6.128417822	1	0	6.145460341	1	0	10.66999862	1	0	10.98736381	1	0	11.36797251	1	0	11.29038556	1	0	11.33654844	1	0	11.46409998	1
ENSBGRG00000016631	TM4SF1	0.000311962	-5.960333484	3.25E-30	0.004931722	-0.869434086	1	0.005029143	-0.949049474	0.456838783	0	-4.392700267	6.88E-06	0.23293242	7.880708718	3.38E-61	0	-1.717244189	0.793255584	0	-1.820987268	0.478055306	0	2.313001968	1	0	0.782642985	1	0	0.799685504	1	0	5.32422378	1	0	5.641588971	1	0	6.022197673	1	0	5.944610728	1	0	5.990773606	1	0	6.118325142	1
ENSBGRG00000016700	TM4SF18	0.000623925	-7.680611949	1.35E-77	0.036165964	-0.775234913	1	0	-5.76119958	1.23E-07	0.000646873	-5.832650336	3.58E-15	1.308165107	8.594203028	1.56E-123	0.003631295	-3.157194258	0.203405556	0	-4.26311499	0.030265383	0	-0.129125755	1	0.102163853	0.936399049	1	0	-1.642442219	1	0	2.882096058	1	0	3.199461248	1	0	3.58006995	1	0	3.502483005	1	0	3.548645883	1	0	3.67619742	1
ENSBGRG00000016824	ENSBGRG00000016824	0.001091868	1.361594611	0.23708808	0.001643907	2.025383677	1	0	0.441740479	1	0	-0.631887931	0.789975269	0	1.212532849	1	0	2.043568147	1	0	1.939825068	1	0	6.073814304	1	0	4.543455321	1	0	4.56049784	1	0	9.085036116	1	0	9.402401307	1	0	9.783010009	1	0	9.705423064	1	0	9.751585942	1	0	9.879137479	1
ENSBGRG00000017021	HPS3	0.134767763	0.747463527	0.001801861	0.106853984	-0.072329261	1	0.038975857	-1.573209863	0.010760235	0.115143357	0.031748884	0.990461431	0.047834336	-1.227336503	0.274721532	0.050838132	-1.085409505	0.903042378	0.040621451	-1.398044571	0.417841195	0.061188641	0.022152184	1	0.122596624	0.305202245	1	0	-2.492372062	1	0	2.032166215	1	0	2.349531406	1	0	2.730140107	1	0	2.652553162	1	0	2.69871604	1	0	2.826267577	1
ENSBGRG00000017687	CP	0.015286158	0.290511513	0.467428697	0.024658612	0.94856808	1	0.002514571	-2.012825385	0.071920833	0.003881237	-1.824533009	0.005233682	0.056153351	2.247298267	0.00039644	0	-2.015325542	0.637064607	0.003385121	-1.109418451	0.860194159	0	2.014920615	1	0	0.484561632	1	0	0.501604151	1	0	5.026142427	1	0	5.343507618	1	0	5.72411632	1	0	5.646529375	1	0	5.692692253	1	0	5.820243789	1
ENSBGRG00000018610	HLTF	2.12477601	0.85039304	7.63E-05	1.645551356	-0.098954365	1	0.362098284	-2.364108126	9.88E-06	1.820946917	0.062579974	0.943575677	0.264128726	-2.780955969	0.000356586	0.312291384	-2.510197215	0.083085825	1.591006844	-0.146856785	1	0.122377281	-3.344506847	1	0.429088184	-1.998912176	1	0.785817942	-1.154569492	1	1.732842008	-0.333285034	1	1.371991247	-0.600960435	1	0	-1.220429821	1	4.982781457	0.287101913	1	0	-1.251853888	1	0	-1.124302351	1
ENSBGRG00000019043	GYG1	0.858520567	1.357668908	3.40E-10	0.573723699	-0.197376732	1	0.24894257	-1.458637539	0.008374945	0.424995426	-0.704340719	0.053529052	0.103987687	-2.68363134	0.000737741	0.185196053	-1.824370545	0.312912391	0.182796531	-1.84656008	0.164121558	0	-3.505292077	1	0.224760477	-1.448381421	1	0.165435356	-1.847005987	1	0	-0.494070264	1	0	-0.176705073	1	3.048622366	1.204113216	1	0	0.126316683	1	0	0.172479561	1	0	0.300031098	1
ENSBGRG00000019337	CPB1	0.000155981	-4.393292891	3.22E-06	0.001643907	0.270496175	1	0.002514571	0.496188263	1	0.012290583	3.690040164	2.10E-05	0	-0.424897071	1	0	0.406138226	1	0.010155363	2.46589388	0.299089188	0	4.436384383	1	0	2.9060254	1	0	2.923067919	1	0.866421004	8.500073616	0.651975229	0	7.764971387	1	0	8.145580088	1	0	8.067993143	1	0	8.114156021	1	0	8.241707558	1
ENSBGRG00000019592	AGTR1	0.000155981	-5.22336789	1.36E-13	0.00657563	0.855458676	1	0.049034143	5.61166548	3.06E-20	0.000646873	-2.04692543	0.052235259	0.006239261	0.858895895	0.982970111	0	-0.401216696	1	0	-0.504959774	1	0	3.629029461	1	0	2.098670478	1	0	2.115712997	1	0	6.640251274	1	0	6.957616464	1	0	7.338225166	1	0	7.260638221	1	0	7.306801099	1	0	7.434352636	1
ENSBGRG00000019617	ENSBGRG00000019617	0.001715793	0.946557112	0.382554428	0	0.118493082	1	0.002514571	1.496188263	0.562155045	0.000646873	-0.269317851	0.881521982	0	0.475567255	1	0	1.306602553	1	0	1.202859474	1	0	5.33684871	1	0	3.806489727	1	0	3.823532246	1	0	8.348070522	1	0	8.665435713	1	0	9.046044415	1	0	8.968457469	1	0	9.014620348	1	0	9.142171884	1
ENSBGRG00000019684	ZIC1	0	-2.960333484	0.044377557	0	1.703455582	1	0	1.289737385	1	0.002587491	4.859965166	0.002001595	0	2.060529756	1	0	2.891565054	1	0	2.787821975	1	0	6.921811211	1	0	5.391452228	1	0	5.408494746	1	0	9.933033023	1	0	10.25039821	1	0	10.63100692	1	0	10.55341997	1	0	10.59958285	1	0	10.72713439	1
ENSBGRG00000019768	ZIC4	0.000155981	-3.960333484	2.26E-06	0	-0.366933746	1	0	-0.780651943	0.723910628	0.012290583	5.859965166	1.52E-12	0	-0.009859572	1	0	0.821175726	1	0	0.717432647	1	0	4.851421883	1	0	3.3210629	1	0	3.338105419	1	0	7.862643695	1	0	8.180008886	1	0	8.560617587	1	0	8.483030642	1	0	8.529193521	1	0	8.656745057	1
ENSBGRG00000019852	ENSBGRG00000019852	0	-1.638405389	0.467428697	0	3.025383677	1	0	2.61166548	1	0.000646873	3.538037071	0.25798353	0	3.382457851	1	0	4.213493149	1	0	4.10975007	1	0	8.243739305	1	0	6.713380322	1	0	6.730422841	1	0	11.25496112	1	0	11.57232631	1	0	11.95293501	1	0	11.87534807	1	0	11.92151094	1	0	12.04906248	1
ENSBGRG00000019984	ENSBGRG00000019984	0.000155981	-2.445760311	0.034200486	0	1.025383677	1	0	0.61166548	1	0.002587491	2.859965166	0.032889785	0.002079754	2.575102929	0.685192767	0.003631295	3.406138226	0.676146759	0	2.10975007	1	0	6.243739305	1	0	4.713380322	1	0	4.730422841	1	0	9.254961118	1	0	9.572326309	1	0	9.95293501	1	0	9.875348065	1	0	9.921510943	1	0	10.04906248	1
ENSBGRG00000020009	ENSBGRG00000020009	0.004835417	-1.496386384	0.000116296	0.004931722	-0.400881077	1	0.027660286	2.069138246	0.00035652	0.001940618	-1.888227684	0.012448187	0.054073597	3.160065429	7.46E-08	0.00726259	0.355512153	1	0	-1.365983361	0.793391129	0	2.768005874	1	0.020432771	2.253948704	1	0	1.25468941	1	0	5.779227687	1	0	6.096592878	1	0	6.477201579	1	0	6.399614634	1	0	6.445777512	1	0	6.573329049	1
ENSBGRG00000020190	ENSBGRG00000020190	0	-3.638405389	0.008576096	0	1.025383677	1	0	0.61166548	1	0	-0.461962929	1	0	1.382457851	1	0.003631295	3.406138226	0.643998125	0	2.10975007	1	0.367131843	11.05109423	2.10E-05	0	4.713380322	1	0	4.730422841	1	0	9.254961118	1	0	9.572326309	1	0	9.95293501	1	0	9.875348065	1	0	9.921510943	1	0	10.04906248	1
ENSBGRG00000020218	ENSBGRG00000020218	0	-2.22336789	0.252397458	0	2.440421177	1	0	2.026702979	1	0	0.95307457	1	0	2.79749535	1	0	3.628530648	1	0	3.524787569	1	0.122377281	10.82870181	0.015896062	0	6.128417822	1	0	6.145460341	1	0	10.66999862	1	0	10.98736381	1	0	11.36797251	1	0	11.29038556	1	0	11.33654844	1	0	11.46409998	1
ENSBGRG00000020343	ENSBGRG00000020343	0.010762703	-1.766510215	1.93E-09	0.023014704	0.231834555	1	0.130757713	3.443267948	1.37E-20	0.007762474	-1.475768729	0.007341018	0.045754582	1.262163617	0.109834208	0	-2.580922718	0.365706552	0	-2.684665797	0.215032637	0	1.449323439	1	0	-0.081035544	1	0	-0.063993025	1	0	4.460545251	1	0	4.777910442	1	0	5.158519144	1	0	5.080932199	1	0	5.127095077	1	0	5.254646614	1
ENSBGRG00000020444	PLOD2	0.019029707	0.471219102	0.192013141	0.014795167	-0.062079164	1	0.028917571	0.911225762	0.176297149	0.012290583	-0.461962929	0.515726636	0.004159507	-1.500185199	0.369634028	0	-2.270322629	0.50563805	0.010155363	-0.349681549	1	0	1.759923528	1	0	0.229564545	1	0	0.246607064	1	0	4.771145341	1	0	5.088510531	1	0	5.469119233	1	0	5.391532288	1	0	5.437695166	1	0	5.565246703	1
ENSBGRG00000000169	ENSBGRG00000000169	0.000935887	-3.558970921	8.84E-10	0.003287815	-0.222543836	1	0.010058286	1.10916514	0.355512244	0.01164371	1.42841258	0.030289456	0.012478522	1.461892318	0.343101391	0	-0.669149901	1	0.057547056	3.887357648	2.77E-05	0	3.361096256	1	0	1.830737273	1	0	1.847779792	1	0.866421004	7.396980123	0.690847979	0	6.689683259	1	0	7.070291961	1	0	6.992705016	1	0	7.038867894	1	0	7.166419431	1
ENSBGRG00000000180	DIPK2A	0.007019154	-1.24412645	0.000449284	0.004931722	-0.781971245	1	0.007543714	-0.349163923	0.971338234	0.029109276	1.93231601	1.92E-06	0.002079754	-1.450432163	0.522963566	0.018156476	1.017095936	0.903967365	0.027080968	1.538208085	0.188940677	0	2.398249254	1	0.020432771	1.880490308	1	0	0.88493279	1	0	5.409471067	1	0	5.726836258	1	0	6.107444959	1	0	6.029858014	1	0	6.076020892	1	0	6.203572429	1
ENSBGRG00000000195	SLC9A9	0.000155981	-3.80833039	1.01E-05	0	-0.222543836	1	0.011315571	3.61166548	9.26E-05	0	-1.709890443	0.206519978	0.002079754	1.212532849	1	0.021787771	4.320408352	0.000736631	0	0.861822556	1	0	4.995811792	1	0.020432771	4.543455321	1	0	3.482495328	1	0	8.007033604	1	0	8.324398795	1	0	8.705007497	1	0	8.627420552	1	0	8.67358343	1	0	8.801134967	1
ENSBGRG00000000206	ENSBGRG00000000206	0.000311962	-2.753882606	0.001651921	0	0.118493082	1	0.005029143	2.474161956	0.083413071	0.00452811	2.538037071	0.008576948	0	0.475567255	1	0	1.306602553	1	0.003385121	2.302395148	0.725044663	0	5.33684871	1	0	3.806489727	1	0	3.823532246	1	0	8.348070522	1	0	8.665435713	1	0	9.046044415	1	0	8.968457469	1	0	9.014620348	1	0	9.142171884	1
ENSBGRG00000000212	ENSBGRG00000000212	0.000467944	-2.72586823	0.003404335	0.001643907	0.777456164	1	0.002514571	1.026702979	0.706540225	0.005821855	2.400533547	0.016242017	0	0.060529756	1	0	0.891565054	1	0.006770242	2.524787569	0.387172797	0	4.921811211	1	0	3.391452228	1	0.02067942	4.482495328	0.735696556	0	7.933033023	1	0	8.250398214	1	0	8.631006915	1	2.491390728	9.627420552	0.400379199	0	8.599582848	1	0	8.727134385	1
ENSBGRG00000000218	CHST2	0	-5.338845107	4.49E-09	0.003287815	1.025383677	1	0.022631143	4.859592994	1.11E-10	0	-2.162402647	0.123991342	0.004159507	1.382457851	0.740401743	0.010893885	2.689931192	0.275419059	0	0.409310352	1	0	4.543299587	1	0	3.012940604	1	0	3.029983123	1	0	7.5545214	1	0	7.87188659	1	0	8.252495292	1	0	8.174908347	1	0	8.221071225	1	0	8.348622762	1
ENSBGRG00000000223	U2SURP	0.259864692	-1.355327178	4.87E-11	0.364947454	-0.204383559	1	0.612298139	0.60613296	0.172465548	0.804709757	1.193345445	1.20E-05	0.334840353	-0.329240985	1	0.265084547	-0.658204007	1	1.249109629	1.662063659	0.003350635	0.122377281	-1.275896947	1	0.347357101	-0.216371231	1	3.267348285	2.990737746	0.016198241	4.332105021	2.736307962	0.843499094	0	0.467072529	1	0	0.847681231	1	0	0.770094285	1	0	0.816257164	1	4.125	1.944136176	1
ENSBGRG00000000229	PAQR9	0	-2.22336789	0.220172149	0	2.440421177	1	0	2.026702979	1	0.001293746	4.122999572	0.053739644	0	2.79749535	1	0	3.628530648	1	0	3.524787569	1	0	7.658776805	1	0	6.128417822	1	0	6.145460341	1	0	10.66999862	1	0	10.98736381	1	0	11.36797251	1	0	11.29038556	1	0	11.33654844	1	0	11.46409998	1
ENSBGRG00000000254	PCOLCE2	0.000623925	-2.708794717	0.000122894	0	-0.618472513	1	0.007543714	2.171092889	0.050390308	0.006468728	2.090578094	0.00718093	0	-0.261398339	1	0	0.569636959	1	0.013540484	3.039360742	0.053366501	0	4.599883116	1	0	3.069524133	1	0	3.086566652	1	0	7.611104928	1	0	7.928470119	1	0	8.30907882	1	0	8.231491875	1	0	8.277654754	1	0	8.40520629	1
ENSBGRG00000000286	TRPC1	0.001871774	-2.665886125	1.89E-08	0.00657563	0.416574435	1	0.011315571	1.126238653	0.255191905	0.01617182	1.916548694	0.000241281	0.002079754	-0.617542149	1	0	-0.808874665	1	0.044006572	3.216665274	0.000232039	0	3.221371492	1	0	1.691012509	1	0	1.708055028	1	0	6.232593305	1	0	6.549958496	1	0	6.930567197	1	0	6.852980252	1	0	6.89914313	1	0	7.026694667	1
ENSBGRG00000000350	PLS1	0.001091868	-1.445760311	0.099583275	0.00657563	2.259848931	1	0	-0.780651943	1	0.005821855	2.275002665	0.023866376	0	-0.009859572	1	0	0.821175726	1	0	0.717432647	1	0	4.851421883	1	0	3.3210629	1	0	3.338105419	1	0	7.862643695	1	0	8.180008886	1	0	8.560617587	1	0	8.483030642	1	0	8.529193521	1	0	8.656745057	1
ENSBGRG00000000428	ATR	0.012790459	-2.324061889	1.12E-16	0.024658612	-0.358320615	1	0.041490428	0.395347573	0.610012448	0.045281096	0.563662879	0.182331165	0.03327606	0.090542325	1	0.058100723	0.921577623	0.592649458	0.348667457	3.867675282	5.52E-15	0.183565922	2.809111078	0.87638257	0.102163853	1.872078068	1	0.082717678	1.621898385	1	0	3.807877892	1	0	4.125243082	1	0	4.505851784	1	2.491390728	5.432404569	0.721787176	0	4.474427717	1	0	4.601979254	1
ENSBGRG00000000705	XRN1	0.054437441	-1.935387127	4.18E-18	0.078907558	-0.541058736	1	0.246427999	1.249298841	0.001649907	0.157836962	0.560289878	0.086140617	0.218374143	1.001853849	0.090755955	0.228771595	1.05110182	0.272847197	0.473916932	2.187255284	6.03E-05	0.305943203	1.595082129	1	0.245193248	1.188612604	1	0.909894459	3.036161698	0.025396097	0	2.015362589	1	1.371991247	3.333921569	0.879360691	0	2.713336481	1	0	2.635749536	1	0	2.681912414	1	4.125	3.810657741	1
ENSBGRG00000000970	GK5	0.014350271	-1.630628038	5.64E-09	0.024658612	-0.008039324	1	0.091781857	2.148693504	1.99E-07	0.050456078	1.205193198	0.000826559	0.022877291	-0.087862084	1	0.00726259	-1.304832159	0.889808108	0	-3.003992096	0.128597812	0	1.129997139	1	0.061298312	1.615348239	1	0.041358839	1.212097534	1	0	4.141218952	1	0	4.458584143	1	0	4.839192844	1	0	4.761605899	1	0	4.807768777	1	0	4.935320314	1
ENSBGRG00000001010	TFDP2	0.034471847	-1.98609658	1.02E-17	0.080551465	0.143719058	1	0.091781857	0.343360579	0.601822469	0.261336609	2.622386341	2.76E-23	0.043674829	-0.737426468	0.746147183	0.039944247	-0.799596851	1	0.016925605	-1.914466168	0.233574291	0	-0.374646197	1	0.020432771	-0.903168521	1	0	-1.887962661	1	0	2.636575616	1	0	2.953940806	1	0	3.334549508	1	0	3.256962563	1	0	3.303125441	1	0	3.430676978	1
ENSBGRG00000001057	ENSBGRG00000001057	0.000155981	-3.097837007	0.001879329	0	0.440421177	1	0.002514571	1.874699886	0.446025418	0.00452811	3.216108976	0.001602964	0.002079754	1.923026232	0.846274265	0	1.628530648	1	0	1.524787569	1	0	5.658776805	1	0	4.128417822	1	0	4.145460341	1	0	8.669998617	1	0	8.987363808	1	0	9.36797251	1	0	9.290385564	1	0	9.336548443	1	0	9.464099979	1
ENSBGRG00000001064	ATP1B3	0.004679436	-1.706576891	2.64E-05	0.008219537	0.118493082	1	0.003771857	-0.911896476	0.53655962	0.024581166	1.990549276	1.67E-05	0.012478522	0.714079342	0.856052265	0.010893885	0.689931192	1	0.030466089	2.00541341	0.075836193	0	2.673883697	1	0	1.143524714	1	0	1.160567233	1	0	5.685105509	1	0	6.0024707	1	0	6.383079402	1	0	6.305492457	1	0	6.351655335	1	0	6.479206872	1
ENSBGRG00000001134	RNF7	0.00124785	-0.468480387	0.685339836	0	0.025383677	1	0.001257286	0.704774884	1	0.001293746	0.31564465	1	0.002079754	1.475567255	0.956679795	0.003631295	2.306602553	0.943001857	0.006770242	2.887357648	0.273972963	0	5.243739305	1	0	3.713380322	1	0	3.730422841	1	0	8.254961118	1	0	8.572326309	1	0	8.95293501	1	0	8.875348065	1	0	8.921510943	1	0	9.04906248	1
ENSBGRG00000001166	RASA2	0.008422985	-2.426901284	4.34E-17	0.018082982	-0.253839967	1	0.041490428	0.978029133	0.078923985	0.061452916	1.903831051	7.58E-09	0.024957045	0.224916574	1	0.036312952	0.802560048	0.795001357	0.088013145	2.096453247	0.002654156	0	1.313001968	1	0.040865541	1.379479586	1	0	-0.200314496	1	0	4.32422378	1	0	4.641588971	1	0	5.022197673	1	0	4.944610728	1	0	4.990773606	1	0	5.118325142	1
ENSBGRG00000001246	ZBTB38	0.090157138	-0.104842041	0.687744364	0.062468483	-0.56573105	1	0.128243142	0.523378948	0.316365056	0.069862262	-0.458650195	0.296395086	0.145582762	0.705656483	0.322232465	0.246928071	1.49229487	0.041931684	0.023695847	-1.813577416	0.233574291	0	-0.68995135	1	0.020432771	-1.21883443	1	0.082717678	0.124572974	1	0.866421004	3.322746366	0.860322767	0	2.638635654	1	0	3.019244355	1	0	2.94165741	1	0	2.987820288	1	0	3.115371825	1
ENSBGRG00000001263	PXYLP1	0.003119624	0.753912034	0.352720891	0.001643907	0.270496175	1	0.001257286	-0.143222022	1	0.001293746	-0.577440147	0.615059977	0	-0.424897071	1	0.00726259	2.098015931	0.668339182	0.003385121	1.354862568	0.971558468	0	4.436384383	1	0	2.9060254	1	0	2.923067919	1	0	7.447606196	1	0	7.764971387	1	0	8.145580088	1	0	8.067993143	1	0	8.114156021	1	0	8.241707558	1
ENSBGRG00000001284	ENSBGRG00000001284	0.000155981	0.361594611	1	0	3.025383677	1	0	2.61166548	1	0	1.538037071	1	0	3.382457851	1	0	4.213493149	1	0	4.10975007	1	0	8.243739305	1	0	6.713380322	1	0	6.730422841	1	0	11.25496112	1	0	11.57232631	1	0	11.95293501	1	0	11.87534807	1	0	11.92151094	1	0	12.04906248	1
ENSBGRG00000001317	SLC25A36	0.034003903	-0.852303016	0.000657532	0.037809871	-0.200225457	1	0.104354714	1.400356558	0.000780033	0.069215389	0.781171919	0.022251355	0.041595075	-0.045403689	1	0.029050361	-0.474562845	1	0.03723633	-0.15391037	1	0	0.361096256	1	0.020432771	-0.166202927	1	0	-1.152220208	1	0	3.372318068	1	0	3.689683259	1	0	4.070291961	1	0	3.992705016	1	0	4.038867894	1	0	4.166419431	1
ENSBGRG00000001349	ENSBGRG00000001349	0	-1.638405389	0.467428697	0	3.025383677	1	0	2.61166548	1	0.000646873	3.538037071	0.25798353	0	3.382457851	1	0	4.213493149	1	0	4.10975007	1	0	8.243739305	1	0	6.713380322	1	0	6.730422841	1	0	11.25496112	1	0	11.57232631	1	0	11.95293501	1	0	11.87534807	1	0	11.92151094	1	0	12.04906248	1
ENSBGRG00000001375	CLSTN2	0	-1.638405389	0.467428697	0	3.025383677	1	0.001257286	4.61166548	0.218228819	0	1.538037071	1	0	3.382457851	1	0	4.213493149	1	0	4.10975007	1	0	8.243739305	1	0	6.713380322	1	0	6.730422841	1	0	11.25496112	1	0	11.57232631	1	0	11.95293501	1	0	11.87534807	1	0	11.92151094	1	0	12.04906248	1
ENSBGRG00000001428	NMNAT3	1.386828917	0.607596734	0.005467434	1.553492539	0.397475809	1	2.845237554	1.415221924	6.04E-05	0.232874206	-2.550130843	1.77E-12	0.137263747	-3.169609007	5.55E-05	0.116201445	-3.364164552	0.011288367	0.220032861	-2.464126591	0.041168024	0.183565922	-2.381627085	1	0.224760477	-2.326109963	1	0.062038259	-3.894943549	1	0	-1.370747725	1	0	-1.053382534	1	0	-0.672773833	1	0	-0.750360778	1	0	-0.7041979	1	0	-0.576646363	1
ENSBGRG00000001501	RBP2	0	-1.638405389	0.467428697	0	3.025383677	1	0	2.61166548	1	0.000646873	3.538037071	0.25798353	0	3.382457851	1	0	4.213493149	1	0	4.10975007	1	0	8.243739305	1	0	6.713380322	1	0	6.730422841	1	0	11.25496112	1	0	11.57232631	1	0	11.95293501	1	0	11.87534807	1	0	11.92151094	1	0	12.04906248	1
ENSBGRG00000001520	ENSBGRG00000001520	0.315238021	0.079892693	0.76934666	0.320561952	0.063136857	1	0.207452142	-0.604349863	0.431673687	0.401708006	0.458509414	0.137429944	0.089429411	-1.805119169	0.038428058	0.116201445	-1.394061343	0.606832786	0.517923505	0.779880943	0.2974672	0.183565922	-0.421152364	1	0.102163853	-1.36565994	1	0.206794195	-0.471923638	1	0	0.588737115	1	0	0.906102306	1	0	1.286711007	1	0	1.209124062	1	0	1.255286941	1	4.125	2.383282452	1
ENSBGRG00000001541	MRPS22	0.443610554	0.930420543	2.17E-05	0.355084009	-0.02162712	1	0.093039142	-2.024088911	0.000268158	0.303383341	-0.288484372	0.545211782	0.101907934	-1.847898894	0.030491927	0.076257198	-2.212008881	0.176437996	0.345282336	-0.057448823	1	0.122377281	-1.063461504	1	0.122596624	-1.369909039	1	0.392908971	0.166654563	1	0	0.362038894	1	0	0.679404085	1	0	1.060012787	1	0	0.982425841	1	0	1.02858872	1	0	1.156140256	1
ENSBGRG00000001595	ENSBGRG00000001595	0	-1.638405389	0.467428697	0	3.025383677	1	0	2.61166548	1	0	1.538037071	1	0	3.382457851	1	0	4.213493149	1	0.003385121	6.10975007	0.145639826	0	8.243739305	1	0	6.713380322	1	0	6.730422841	1	0	11.25496112	1	0	11.57232631	1	0	11.95293501	1	0	11.87534807	1	0	11.92151094	1	0	12.04906248	1
ENSBGRG00000001602	ENSBGRG00000001602	0	-2.960333484	0.044377557	0	1.703455582	1	0	1.289737385	1	0.002587491	4.859965166	0.002001595	0	2.060529756	1	0	2.891565054	1	0	2.787821975	1	0	6.921811211	1	0	5.391452228	1	0	5.408494746	1	0	9.933033023	1	0	10.25039821	1	0	10.63100692	1	0	10.55341997	1	0	10.59958285	1	0	10.72713439	1
ENSBGRG00000001609	ENSBGRG00000001609	0.001091868	-0.80833039	0.431728378	0.001643907	1.118493082	1	0.005029143	2.348631074	0.119215888	0.001293746	0.31564465	1	0.002079754	1.475567255	0.938860799	0	1.213493149	1	0	1.10975007	1	0	5.243739305	1	0	3.713380322	1	0	3.730422841	1	0	8.254961118	1	0	8.572326309	1	0	8.95293501	1	0	8.875348065	1	0	8.921510943	1	0	9.04906248	1
ENSBGRG00000001619	ENSBGRG00000001619	0.000155981	-3.72586823	2.13E-05	0	-0.144541324	1	0	-0.558259521	0.960402571	0.005174982	2.386033977	0.007357954	0	0.212532849	1	0	1.043568147	1	0.023695847	4.650318451	4.92E-05	0	5.073814304	1	0	3.543455321	1	0.02067942	4.64296	0.755732247	0	8.085036116	1	0	8.402401307	1	0	8.783010009	1	0	8.705423064	1	0	8.751585942	1	0	8.879137479	1
ENSBGRG00000001650	PIK3CB	0.005303361	-2.379487091	3.10E-09	0.011507352	-0.144541324	1	0.001257286	-2.61715321	0.058866997	0.043340477	2.233182489	7.93E-07	0.024957045	0.963956496	0.445630432	0.010893885	0.004039783	1	0.067702419	2.468644491	0.008867926	0.061188641	3.014920615	1	0.081731083	2.835636072	0.973109245	0	0.492018102	1	0	5.016556378	1	0	5.333921569	1	0	5.714530271	1	2.491390728	6.646529375	0.706994472	0	5.683106204	1	0	5.810657741	1
ENSBGRG00000001673	FAIM	0.014506252	-0.149905728	0.690544674	0.011507352	-0.232004165	1	0.028917571	1.098595898	0.074952826	0.014231201	-0.04692543	1	0.022877291	0.748251831	0.604783445	0.00726259	-0.505325099	1	0	-2.212178025	0.299593953	0	1.921811211	1	0.020432771	1.400497367	1	0	0.408494746	1	0	4.933033023	1	0	5.250398214	1	0	5.631006915	1	0	5.55341997	1	0	5.599582848	1	0	5.727134385	1
ENSBGRG00000001714	CEP70	0.019965595	-1.79208506	1.38E-11	0.052605038	0.488577215	1	0.057835143	0.638777326	0.283238271	0.054984188	0.597979611	0.128484139	0.047834336	0.352710507	0.902264437	0.061732018	0.746793529	0.722333247	0.21664774	2.676790662	4.22E-06	0.305943203	3.149221707	0.53589549	0.061298312	1.026879795	1	0.124076517	1.86182073	0.823010216	2.599263012	5.568460591	0.690847979	2.743982495	5.467290838	0.691429201	0	4.255967484	1	0	4.178380539	1	0	4.224543417	1	0	4.352094954	1
ENSBGRG00000001833	ENSBGRG00000001833	0.000467944	-0.960333484	0.528695291	0	1.025383677	1	0.001257286	1.804310558	0.724582315	0.001293746	1.538037071	0.424013469	0	1.382457851	1	0	2.213493149	1	0.003385121	3.302395148	0.497296366	0	6.243739305	1	0	4.713380322	1	0	4.730422841	1	0	9.254961118	1	0	9.572326309	1	0	9.95293501	1	0	9.875348065	1	0	9.921510943	1	0	10.04906248	1
ENSBGRG00000001860	ESYT3	0	-1.638405389	0.467428697	0	3.025383677	1	0	2.61166548	1	0.000646873	3.538037071	0.25798353	0	3.382457851	1	0	4.213493149	1	0	4.10975007	1	0	8.243739305	1	0	6.713380322	1	0	6.730422841	1	0	11.25496112	1	0	11.57232631	1	0	11.95293501	1	0	11.87534807	1	0	11.92151094	1	0	12.04906248	1
ENSBGRG00000001941	MRAS	0.12525291	1.244461978	2.85E-07	0.100278354	0.072689392	1	0.033946714	-1.538081639	0.015127328	0.052396696	-0.980927871	0.013136919	0.051993844	-0.877104363	0.558083596	0	-4.782274002	0.006066086	0.060932177	-0.612428307	1	0.122377281	0.83576347	1	0.040865541	-0.694595513	1	0.02067942	-1.263930596	1	0	2.259193967	1	0	2.576559158	1	0	2.957167859	1	0	2.879580914	1	0	2.925743792	1	0	3.053295329	1
ENSBGRG00000001966	NME9	0.01809382	2.424604409	5.23E-09	0.003287815	-1.389653822	1	0.001257286	-2.399561775	0.030632421	0.005174982	-1.222775265	0.050808465	0	-2.639909962	0.124930671	0.003631295	-0.797734107	1	0.003385121	-0.901477186	0.940799265	0	2.221371492	1	0	0.691012509	1	0	0.708055028	1	0	5.232593305	1	0	5.549958496	1	0	5.930567197	1	0	5.852980252	1	0	5.89914313	1	0	6.026694667	1
ENSBGRG00000002029	ARMC8	0.009202891	-0.685711104	0.068024716	0.008219537	-0.247634817	1	0.023888428	1.261168233	0.060203679	0.009056219	-0.29653932	0.777163023	0.022877291	1.186060638	0.263653735	0.029050361	1.563239188	0.28017263	0.010155363	0.22710702	1	0	2.324876068	1	0.020432771	1.806489727	1	0	0.811559604	1	0	5.336097881	1	0	5.653463071	1	0	6.034071773	1	0	5.956484828	1	0	6.002647706	1	0	6.130199243	1
ENSBGRG00000002171	DBR1	0.020589519	-0.37753882	0.237892022	0.026302519	0.286298031	1	0.035204	0.721453626	0.271483375	0.024581166	0.14395919	0.824555799	0.029116552	0.450144658	0.821972174	0.039944247	0.940474654	0.606166641	0.003385121	-1.809113168	0.375729406	0	1.318926802	1	0.040865541	1.385453487	1	0	-0.194389662	1	0	4.330148614	1	0	4.647513805	1	0	5.028122507	1	0	4.950535561	1	0	4.99669844	1	0	5.124249976	1
ENSBGRG00000002235	ENSBGRG00000002235	0.000155981	-1.960333484	0.129475726	0	1.440421177	1	0.005029143	4.933593575	0.001688814	0	-0.04692543	1	0	1.79749535	1	0	2.628530648	1	0	2.524787569	1	0	6.658776805	1	0	5.128417822	1	0	5.145460341	1	0	9.669998617	1	0	9.987363808	1	0	10.36797251	1	0	10.29038556	1	0	10.33654844	1	0	10.46409998	1
ENSBGRG00000002249	DZIP1L	0.001559812	-2.388427136	4.19E-06	0	-1.529205174	1	0.023888428	3.126238653	6.50E-07	0.009703092	1.538037071	0.0160675	0.004159507	0.475567255	1	0	-0.341095703	1	0	-0.444838782	1	0	3.689150454	1	0	2.158791471	1	0	2.17583399	1	0	6.700372266	1	0	7.017737457	1	0	7.398346159	1	0	7.320759213	1	0	7.366922092	1	0	7.494473628	1
ENSBGRG00000002412	NCK1	0.122913192	0.136853161	0.628537618	0.138088226	0.248660374	1	0.082980857	-0.530479688	0.563910241	0.122258958	0.05804413	0.928594075	0.112306702	-0.058977339	1	0.094413674	-0.287828038	1	0.098168507	-0.236024767	1	0.305943203	1.547931036	1	0.122596624	0.241124663	1	0	-2.55613492	1	0.866421004	2.969558899	0.871388578	0	2.285768547	1	0	2.666377249	1	0	2.588790303	1	0	2.634953182	1	0	2.762504718	1
ENSBGRG00000002474	SLC35G2	0.018561764	1.513597705	3.79E-05	0.004931722	-1.13448766	1	0.003771857	-1.548205857	0.146056084	0.009703092	-0.495385931	0.465247523	0	-2.807366708	0.09168587	0	-1.97633141	0.587730545	0.016925605	0.555161218	0.979436951	0	2.053914747	1	0	0.523555764	1	0	0.540598282	1	0	5.065136559	1	0	5.38250175	1	0	5.763110451	1	0	5.685523506	1	0	5.731686384	1	0	5.859237921	1
ENSBGRG00000002475	ENSBGRG00000002475	0.000155981	-1.960333484	0.19225752	0	1.440421177	1	0.002514571	3.196627981	0.222248605	0.000646873	1.216108976	0.654760427	0	1.79749535	1	0	2.628530648	1	0.003385121	3.787821975	0.368941205	0	6.658776805	1	0	5.128417822	1	0	5.145460341	1	0	9.669998617	1	0	9.987363808	1	0	10.36797251	1	0	10.29038556	1	0	10.33654844	1	0	10.46409998	1
ENSBGRG00000002516	STAG1	0.010138778	-2.884030116	1.25E-25	0.036165964	0.073212202	1	0.074179857	1.201143462	0.012045992	0.097677792	1.959416097	3.28E-10	0.060312859	0.84226522	0.31186198	0.029050361	-0.147963311	1	0.128634596	1.985761352	0.003193692	0	0.681496881	1	0.040865541	0.743753971	1	0.041358839	0.76079649	1	0	3.692718694	1	0	4.010083884	1	0	4.390692586	1	2.491390728	5.316927352	0.737084415	0	4.359268519	1	0	4.486820056	1
ENSBGRG00000002883	PCCB	0.412414313	2.002726164	2.23E-18	0.292615526	0.012345677	1	0.054063285	-2.491622328	1.21E-05	0.093796555	-1.785372484	8.51E-07	0.04991409	-2.545438603	0.002285792	0.036312952	-2.905447924	0.049777816	0.060932177	-2.216915944	0.089829011	0.061188641	-1.338873146	1	0	-3.869702445	1	0.082717678	-1.528849646	1	0	0.67187835	1	0	0.989243541	1	0	1.369852243	1	0	1.292265298	1	0	1.338428176	1	0	1.465979712	1
ENSBGRG00000003035	ENSBGRG00000003035	0.001091868	-3.615685312	9.26E-12	0.008219537	0.587978365	1	0.007543714	0.419020402	0.897901028	0.005174982	-0.246234238	0.947308171	0.006239261	0.31636866	1	0	-0.915789868	1	0.077857782	4.140123719	1.68E-07	0	3.114456288	1	0	1.584097305	1	0.351550132	6.172427388	6.57E-07	0	6.125678101	1	0	6.443043292	1	0	6.823651993	1	0	6.746065048	1	0	6.792227926	1	0	6.919779463	1
ENSBGRG00000003049	MSL2	0.025580918	-1.391024247	3.30E-08	0.031234242	-0.377202081	1	0.028917571	-0.514178453	0.669336183	0.086680954	1.348066127	2.00E-05	0.035355814	-0.178936179	1	0.076257198	0.955248344	0.508496067	0.118479233	1.610790087	0.023714997	0	0.455836746	1	0.040865541	0.51698311	1	0.496306069	3.666919899	0.003387117	1.732842008	5.058563905	0.750945495	0	3.784423749	1	0	4.165032451	1	0	4.087445506	1	0	4.133608384	1	0	4.261159921	1
ENSBGRG00000003074	PPP2R3A	0.009514854	-2.792733535	3.04E-23	0.01315126	-1.166635095	1	0.233855141	3.920155201	1.06E-31	0.027168657	-0.240269319	0.776624378	0.014558276	-0.983864364	0.632452683	0.00726259	-1.589561636	0.691614335	0.094783386	1.696268037	0.024049025	0	0.847134524	1	0	-0.683224459	1	0.041358839	0.927368057	1	0	3.858356337	1	0	4.175721527	1	0	4.556330229	1	0	4.478743284	1	0	4.524906162	1	0	4.652457699	1
ENSBGRG00000003134	ENSBGRG00000003134	0.000623925	-3.071364796	1.88E-06	0.001643907	0.118493082	1	0.007543714	1.775164212	0.112814173	0.006468728	1.605151267	0.033270691	0.004159507	1.109439356	0.846274265	0.00726259	1.940474654	0.723790943	0.013540484	2.676790662	0.094451364	0	4.289542995	1	0	2.759184012	1	0.02067942	3.823532246	1	0	7.300764807	1	0	7.618129998	1	0	7.9987387	1	0	7.921151755	1	0	7.967314633	1	0	8.09486617	1
ENSBGRG00000003143	ENSBGRG00000003143	0.000779906	-1.22336789	0.2321727	0	0.218028755	1	0.005029143	2.61166548	0.068068995	0.002587491	1.538037071	0.22016525	0	0.575102929	1	0	1.406138226	1	0	1.302395148	1	0	5.436384383	1	0	3.9060254	1	0	3.923067919	1	0	8.447606196	1	0	8.764971387	1	0	9.145580088	1	0	9.067993143	1	0	9.114156021	1	0	9.241707558	1
ENSBGRG00000003150	EPHB1	0.004679436	-0.076526501	0.950394658	0.003287815	-0.004363666	1	0.002514571	-0.418081863	0.944497384	0.003234364	-0.400562384	0.762177844	0.012478522	1.697959676	0.194738079	0.014525181	1.980832392	0.364020337	0.003385121	0.46589388	1	0	3.571313963	1	0	2.04095498	1	0	2.057997499	1	0	6.582535776	1	0	6.899900967	1	0	7.280509668	1	0	7.202922723	1	0	7.249085601	1	0	7.376637138	1
ENSBGRG00000003160	ENSBGRG00000003160	0.000155981	-0.638405389	1	0	2.440421177	1	0	2.026702979	1	0	0.95307457	1	0	2.79749535	1	0.003631295	5.213493149	0.336876112	0	3.524787569	1	0	7.658776805	1	0	6.128417822	1	0	6.145460341	1	0	10.66999862	1	0	10.98736381	1	0	11.36797251	1	0	11.29038556	1	0	11.33654844	1	0	11.46409998	1
ENSBGRG00000003194	KY	0	-1.638405389	0.467428697	0.001643907	5.025383677	1	0	2.61166548	1	0	1.538037071	1	0	3.382457851	1	0	4.213493149	1	0	4.10975007	1	0	8.243739305	1	0	6.713380322	1	0	6.730422841	1	0	11.25496112	1	0	11.57232631	1	0	11.95293501	1	0	11.87534807	1	0	11.92151094	1	0	12.04906248	1
ENSBGRG00000003279	CEP63	0.027452693	-0.905509459	0.001299921	0.029590334	-0.261964186	1	0.050291428	0.522134258	0.449172285	0.05563106	0.737806583	0.059417543	0.04991409	0.514561387	0.697150565	0.029050361	-0.190229038	1	0.081242903	1.241853606	0.167795872	0.673075046	4.266459382	0.077184835	0	-0.890246023	1	0.02067942	0.130509999	1	0	3.651334773	1	0	3.968699964	1	0	4.349308665	1	0	4.27172172	1	0	4.317884598	1	0	4.445436135	1
ENSBGRG00000003311	ANAPC13	0.186085581	0.288560984	0.248057717	0.17425419	0.022857803	1	0.147102428	-0.240401091	0.998001887	0.172068163	-0.003965862	1	0.114386456	-0.596456855	0.846274265	0.108938855	-0.638860163	1	0.094783386	-0.840428708	0.822198952	0.795452328	2.230915265	0.76870245	0.183894936	0.211941177	1	0.062038259	-1.097713643	1	0	1.424445911	1	0	1.741811102	1	0	2.122419803	1	0	2.044832858	1	0	2.090995736	1	0	2.218547273	1
ENSBGRG00000003321	AMOTL2	0.001091868	-1.22336789	0.202433371	0.004931722	2.025383677	1	0.008801	3.026702979	0.010887818	0.000646873	-0.631887931	0.733897177	0	0.134530337	1	0	0.965565635	1	0	0.861822556	1	0	4.995811792	1	0	3.465452809	1	0	3.482495328	1	0	8.007033604	1	0	8.324398795	1	0	8.705007497	1	0	8.627420552	1	0	8.67358343	1	0	8.801134967	1
ENSBGRG00000003336	ENSBGRG00000003336	0	-1.638405389	0.467428697	0	3.025383677	1	0	2.61166548	1	0	1.538037071	1	0.002079754	5.382457851	0.211422559	0	4.213493149	1	0	4.10975007	1	0	8.243739305	1	0	6.713380322	1	0	6.730422841	1	0	11.25496112	1	0	11.57232631	1	0	11.95293501	1	0	11.87534807	1	0	11.92151094	1	0	12.04906248	1
ENSBGRG00000003356	RYK	0.13819935	-0.365251347	0.118548254	0.159459022	0.067393295	1	0.113155714	-0.459855817	0.650856934	0.29173963	1.167156819	2.82E-05	0.089429411	-0.781077475	0.635297835	0.025419066	-2.442037575	0.153847004	0.145560201	-0.053785256	1	0	-1.418038792	1	0.040865541	-1.361653069	1	0	-2.931355256	1	0	1.59318302	1	0	1.910548211	1	0	2.291156912	1	0	2.213569967	1	0	2.259732846	1	0	2.387284382	1
ENSBGRG00000003496	SLCO2A1	0.000311962	-8.19299424	1.69E-64	0.016439074	-1.634125777	1	0.002514571	-3.942923372	0.00013948	0.000646873	-5.604069986	4.89E-12	1.143864561	9.488366359	2.53E-109	0	-3.931165094	0.199493072	0	-4.034908173	0.095398779	0	0.099081063	1	0	-1.43127792	1	0	-1.414235401	1	0	3.110302875	1	0	3.427668066	1	0	3.808276767	1	0	3.730689822	1	0	3.7768527	1	0	3.904404237	1
ENSBGRG00000003547	RAB6B	0.003743549	-3.84629824	2.26E-29	0.008219537	-1.355438107	1	0.005029143	-2.037949979	0.032876066	0.13196205	4.545091828	8.10E-42	0.031196306	0.475567255	0.809768938	0.00726259	-1.184537925	1	0	-2.884603367	0.224900216	0	1.249385869	1	0	-0.280973114	1	0	-0.263930596	1	0	4.260607681	1	0	4.577972872	1	0	4.958581573	1	0	4.880994628	1	0	4.927157506	1	0	5.054709043	1
ENSBGRG00000003560	SRPRB	0.096552368	-1.410767858	4.63E-11	0.172610282	0.134001176	1	0.177277285	0.17551115	0.835993873	0.392651786	1.72122182	6.04E-11	0.245410942	0.6699453	0.334928529	0.087151084	-0.834394181	1	0.145560201	-0.105893232	1	0.367131843	1.343735095	1	0.122596624	-0.186623888	1	0.165435356	0.194715455	1	0	1.542434117	1	0	1.859799308	1	0	2.24040801	1	0	2.162821065	1	0	2.208983943	1	0	2.33653548	1
ENSBGRG00000003633	TF	0.249725913	1.842346117	8.63E-15	0.294259433	0.778300092	1	0.026403	-2.795409114	5.46E-06	0.042693604	-2.227180982	1.30E-08	0.010398769	-3.911396933	3.27E-05	0.014525181	-3.344162006	0.033557217	0.027080968	-2.596841875	0.05501913	0	-1.638903744	1	0.061298312	-1.166968486	1	0	-3.152220208	1	0	1.372318068	1	0	1.689683259	1	0	2.070291961	1	0	1.992705016	1	0	2.038867894	1	0	2.166419431	1
ENSBGRG00000003949	ENSBGRG00000003949	0.000155981	0.361594611	1	0	3.025383677	1	0	2.61166548	1	0	1.538037071	1	0	3.382457851	1	0	4.213493149	1	0	4.10975007	1	0	8.243739305	1	0	6.713380322	1	0	6.730422841	1	0	11.25496112	1	0	11.57232631	1	0	11.95293501	1	0	11.87534807	1	0	11.92151094	1	0	12.04906248	1
ENSBGRG00000004344	TOPBP1	0.020121576	-2.403940135	4.94E-19	0.055892853	0.085888416	1	0.022631143	-1.251542677	0.145024794	0.181771255	2.497679333	2.95E-16	0.01663803	-1.58460826	0.267254731	0.050838132	-0.001149773	1	0.253884071	2.403481273	0.000124321	0	0.08639237	1	0.020432771	-0.441437787	1	0.206794195	2.057997499	0.57703463	0	3.097614182	1	0	3.414979373	1	0	3.795588075	1	0	3.71800113	1	0	3.764164008	1	0	3.891715545	1
ENSBGRG00000004386	ENSBGRG00000004386	0.128216553	0.007424242	1	0.103566169	-0.302168967	1	0.123213999	-0.046690279	1	0.13649016	0.114940987	0.786737145	0.137263747	0.124366495	1	0.123464036	-0.016973395	1	0.138789959	0.150024067	1	0	-1.152865476	1	0.163462165	0.495288039	1	0.062038259	-0.662967616	1	0	1.858356337	1	0	2.175721527	1	0	2.556330229	1	0	2.478743284	1	2.799107143	3.525976808	0.842190194	0	2.652457699	1
ENSBGRG00000004436	BFSP2	0.000155981	-5.828229948	1.99E-20	0.004931722	-0.124363442	1	0.003771857	-0.538081639	0.890976158	0.000646873	-2.651787488	0.005715675	0.008319015	0.575102929	1	0.203352529	6.876458161	9.02E-33	0	-1.099703296	0.965347288	0	3.03428594	1	0.102163853	4.189818366	0.08307507	0	1.520969476	1	0	6.045507752	1	0	6.362872943	1	0	6.743481645	1	0	6.665894699	1	0	6.712057578	1	0	6.839609114	1
ENSBGRG00000006213	TMEM108	0.00389953	-0.185893184	0.825815861	0	-1.434047941	1	0.001257286	-0.814599275	1	0.007762474	1.238476789	0.192403413	0.006239261	1.024905846	0.731941849	0	-0.24593847	1	0	-0.349681549	1	0.061188641	4.817474551	0.667666015	0	2.253948704	1	0.02067942	3.304158087	1	0	6.795529499	1	0	7.11289469	1	0	7.493503392	1	0	7.415916446	1	0	7.462079325	1	0	7.589630861	1
ENSBGRG00000006292	ENSBGRG00000006292	0.007643079	-1.184373758	0.000772189	0.004931722	-0.869434086	1	0.052806	2.71600214	3.56E-09	0.003881237	-1.512589002	0.022566818	0.037435567	1.929945646	0.006460705	0.003631295	-0.705370089	1	0.003385121	-0.809113168	0.92685036	0	2.313001968	1	0	0.782642985	1	0.02067942	1.811559604	1	0	5.32422378	1	0	5.641588971	1	0	6.022197673	1	0	5.944610728	1	0	5.990773606	1	0	6.118325142	1
ENSBGRG00000006457	UBA5	0.039151283	-0.238554293	0.417084002	0.037809871	-0.100460256	1	0.051548714	0.356524476	0.624627074	0.045927968	0.172686696	0.729905937	0.03327606	-0.264788928	1	0.029050361	-0.378133082	1	0.094783386	1.274244107	0.106179118	0.061188641	1.45910446	1	0	-1.074522237	1	0.041358839	0.534025629	1	0	3.467058558	1	0	3.784423749	1	0	4.165032451	1	0	4.087445506	1	0	4.133608384	1	0	4.261159921	1
ENSBGRG00000006603	ACAD11	0.001871774	-1.107890672	0.110333431	0.001643907	0.167402682	1	0.006286429	1.552771791	0.25306569	0.002587491	0.159525448	1	0.006239261	1.627570349	0.504498745	0.003631295	1.355512153	1	0.010155363	2.354862568	0.274807197	0	4.33684871	1	0	2.806489727	1	0	2.823532246	1	0	7.348070522	1	0	7.665435713	1	0	8.046044415	1	0	7.968457469	1	0	8.014620348	1	0	8.142171884	1
ENSBGRG00000007089	ACKR4	0	-1.638405389	0.467428697	0	3.025383677	1	0	2.61166548	1	0	1.538037071	1	0.002079754	5.382457851	0.211422559	0	4.213493149	1	0	4.10975007	1	0	8.243739305	1	0	6.713380322	1	0	6.730422841	1	0	11.25496112	1	0	11.57232631	1	0	11.95293501	1	0	11.87534807	1	0	11.92151094	1	0	12.04906248	1
ENSBGRG00000007110	DNAJC13	0.017313914	-2.644831658	3.95E-25	0.037809871	-0.461116185	1	0.050291428	-0.055922078	1	0.197296202	2.795424914	2.37E-23	0.064472366	0.332609301	0.870736311	0.039944247	-0.304832159	1	0.10832387	1.107020277	0.196221708	0	0.111882345	1	0.061298312	0.589259011	1	0.082717678	0.930817419	1	0	3.123104157	1	0	3.440469348	1	0	3.82107805	1	0	3.743491104	1	0	3.789653983	1	0	3.917205519	1
ENSBGRG00000007468	ENSBGRG00000007468	0.000155981	-1.22336789	0.64130432	0	2.025383677	1	0.001257286	3.026702979	0.451963086	0.000646873	1.95307457	0.545211782	0	2.382457851	1	0	3.213493149	1	0	3.10975007	1	0	7.243739305	1	0	5.713380322	1	0	5.730422841	1	0	10.25496112	1	0	10.57232631	1	0	10.95293501	1	0	10.87534807	1	0	10.92151094	1	0	11.04906248	1
ENSBGRG00000007488	CPNE4	0.000779906	-0.638405389	0.613794485	0	0.565952059	1	0	0.152233861	1	0.001940618	1.538037071	0.297636592	0.004159507	2.79749535	0.306254416	0	1.75406153	1	0	1.650318451	1	0	5.784307687	1	0	4.253948704	1	0	4.270991223	1	0	8.795529499	1	0	9.11289469	1	0	9.493503392	1	0	9.415916446	1	0	9.462079325	1	0	9.589630861	1
ENSBGRG00000007802	ENSBGRG00000007802	0.000779906	0.946557112	0.498352358	0	1.218028755	1	0	0.804310558	1	0.000646873	0.95307457	1	0	1.575102929	1	0	2.406138226	1	0	2.302395148	1	0	6.436384383	1	0	4.9060254	1	0	4.923067919	1	0	9.447606196	1	0	9.764971387	1	0	10.14558009	1	0	10.06799314	1	0	10.11415602	1	0	10.24170756	1
ENSBGRG00000007836	MRPL3	0.234751717	1.36735388	2.24E-09	0.170966375	-0.054786671	1	0.098068285	-0.899937068	0.170923479	0.04398735	-2.176805712	1.22E-08	0.110226949	-0.697915566	0.717880778	0.079888494	-1.122479682	0.837541657	0.121864354	-0.529419505	1	0	-1.632777641	1	0.061298312	-1.160832612	1	0.206794195	0.321031905	1	0	1.378444171	1	0	1.695809362	1	0	2.076418064	1	0	1.998831119	1	0	2.044993997	1	0	2.172545533	1
ENSBGRG00000008026	NUDT16	0.380438165	1.075101233	1.23E-06	0.277820359	-0.122689088	1	0.388501283	0.398945539	0.42879671	0.065334152	-2.379188734	1.87E-10	0.212134882	-0.520224589	0.913973424	0.083519789	-1.827253194	0.330535727	0.111708991	-1.423923202	0.35805526	0.061188641	-1.391978815	1	0.040865541	-2.336921833	1	0.062038259	-1.904388209	1	0	0.618789676	1	0	0.936154867	1	0	1.316763569	1	0	1.239176623	1	0	1.285339502	1	0	1.412891038	1
ENSBGRG00000008075	NEK11	0.00779906	0.333580235	0.568853566	0.004931722	-0.164440882	1	0.005029143	-0.236331426	1	0.003881237	-0.783891024	0.491955096	0.010398769	0.817673232	0.805539605	0	-1.034434365	1	0.010155363	0.919925511	0.750695894	0.122377281	4.619248441	0.472445628	0.020432771	2.484561632	1	0	1.482495328	1	0.866421004	7.026142427	0.72220304	0	6.324398795	1	0	6.705007497	1	0	6.627420552	1	0	6.67358343	1	0	6.801134967	1
ENSBGRG00000008357	ASTE1	0.01419429	0.527604563	0.213403423	0.021370797	0.937920836	1	0.005029143	-1.066406425	0.451963086	0.010349965	-0.232481083	0.878389791	0.004159507	-1.054947462	0.758591291	0	-1.830900971	0.858097935	0.010155363	0.098522814	1	0	2.199345186	1	0.040865541	2.27597501	1	0	0.686028722	1	0	5.210566998	1	0	5.527932189	1	0	5.908540891	1	0	5.830953946	1	0	5.877116824	1	0	6.004668361	1
ENSBGRG00000008500	ATP2C1	0.099204048	-0.592382506	0.009286381	0.116717429	-0.011705641	1	0.165961713	0.536377353	0.28623657	0.169480672	0.624214813	0.045483648	0.151822023	0.387340072	0.71471993	0.087151084	-0.405919862	1	0.155715563	0.427128961	0.718687414	0	-1.047431394	1	0.061298312	-0.574332057	1	0.103397098	0.029983123	1	0	1.963790418	1	0	2.281155609	1	0	2.661764311	1	0	2.584177366	1	0	2.630340244	1	0	2.757891781	1
ENSBGRG00000009216	BRWD1	0.335047634	-1.163280225	1.74E-08	0.39946951	-0.330725488	1	0.423705283	-0.24690413	0.982230554	1.201889653	1.674687181	6.98E-11	0.407631734	-0.29584289	1	0.33044786	-0.59302145	1	0.991840437	1.03708423	0.124338538	2.569922904	2.326263142	0.624635263	0.265626018	-0.831032199	1	0.330870712	-0.533053499	1	0.866421004	0.899885371	1	0	0.216975212	1	0	0.597583914	1	0	0.519996969	1	0	0.566159847	1	0	0.693711384	1
ENSBGRG00000011188	ENSBGRG00000011188	0.291528877	0.316032034	0.186247226	0.282752081	0.081717049	1	0.181049142	-0.601815887	0.43642384	0.292386503	0.143446613	0.700065442	0.160141038	-0.761023482	0.631536308	0.152514397	-0.807325323	1	0.223417982	-0.258788967	1	0	-2.224884737	1	0.163462165	-0.581240426	1	0.041358839	-2.152220208	1	0	0.786337075	1	0	1.103702266	1	0	1.484310967	1	0	1.406724022	1	2.799107143	2.453396057	0.925003635	0	1.580438437	1
ENSBGRG00000011465	ENSBGRG00000011465	0.087037514	0.091694303	0.76644441	0.093702725	0.172558239	1	0.103097428	0.319593369	0.6267286	0.077624735	-0.141152192	0.894886647	0.064472366	-0.372429651	1	0.010893885	-2.587406751	0.155416073	0.135404838	0.727521465	0.412089331	0.061188641	0.439608284	1	0	-2.09236355	1	0.041358839	-0.487131023	1	0	2.449217246	1	0	2.766582436	1	0	3.147191138	1	0	3.069604193	1	0	3.115767071	1	0	3.243318608	1
ENSBGRG00000011685	LCA5L	0.001403831	-4.371759729	7.81E-19	0.00657563	-0.761212685	1	0	-3.538081639	0.026864427	0.000646873	-3.601514282	0.000266732	0.002079754	-1.757093502	0.597910416	0.025419066	1.136677551	0.663864626	0.047391693	2.016640665	0.078722312	6.424807261	10.76220639	4.44E-33	0	0.563633203	1	0	0.580675722	1	0	5.105213998	1	0	5.422579189	1	0	5.803187891	1	0	5.725600946	1	0	5.771763824	1	0	5.89931536	1
ENSBGRG00000011752	ENSBGRG00000011752	0.000467944	-4.995957393	8.07E-22	0.009863445	0.528957851	1	0.081723571	5.334131505	2.29E-32	0.000646873	-2.854280352	0.001007421	0.010398769	0.645492257	0.942801268	0.010893885	0.855941144	1	0	-1.299640866	0.776690096	0.061188641	3.851421883	1	0	1.303989386	1	0	1.321031905	1	0	5.845570182	1	0	6.162935372	1	0	6.543544074	1	0	6.465957129	1	0	6.512120007	1	0	6.639671544	1
ENSBGRG00000011848	ENSBGRG00000011848	0.000155981	-1.638405389	0.407464987	0	1.703455582	1	0.003771857	4.61166548	0.01144483	0	0.216108976	1	0	2.060529756	1	0	2.891565054	1	0	2.787821975	1	0	6.921811211	1	0	5.391452228	1	0	5.408494746	1	0	9.933033023	1	0	10.25039821	1	0	10.63100692	1	0	10.55341997	1	0	10.59958285	1	0	10.72713439	1
ENSBGRG00000011865	ENSBGRG00000011865	0	-2.638405389	0.099583275	0	2.025383677	1	0.002514571	4.196627981	0.070540056	0	0.538037071	1	0	2.382457851	1	0	3.213493149	1	0.003385121	4.524787569	0.299593953	0	7.243739305	1	0	5.713380322	1	0	5.730422841	1	0	10.25496112	1	0	10.57232631	1	0	10.95293501	1	0	10.87534807	1	0	10.92151094	1	0	11.04906248	1
ENSBGRG00000012032	DSCAM	0	-1.638405389	0.467428697	0	3.025383677	1	0	2.61166548	1	0	1.538037071	1	0	3.382457851	1	0	4.213493149	1	0	4.10975007	1	0.061188641	10.24373931	0.074063353	0	6.713380322	1	0	6.730422841	1	0	11.25496112	1	0	11.57232631	1	0	11.95293501	1	0	11.87534807	1	0	11.92151094	1	0	12.04906248	1
ENSBGRG00000013059	BACE2	0.109342827	0.337141567	0.188886978	0.085483187	-0.221110458	1	0.206194856	1.173856673	0.003003443	0.061452916	-0.788392416	0.047097027	0.074871135	-0.405268265	1	0.014525181	-2.506237908	0.16398708	0.013540484	-2.609980987	0.061273306	0	-0.803384607	1	0	-2.33374359	1	0.02067942	-1.31533682	1	0	2.207837206	1	0	2.525202396	1	0	2.905811098	1	0	2.828224153	1	0	2.874387031	1	0	3.001938568	1
ENSBGRG00000013649	FAM3B	0.000779906	-3.338845107	5.52E-07	0.004931722	0.667831673	1	0	-1.847766139	0.483040301	0.009703092	1.680056076	0.024734423	0	-1.076973768	1	0	-0.24593847	1	0.067702419	4.917104992	2.75E-07	0	3.784307687	1	0	2.253948704	1	0	2.270991223	1	0	6.795529499	1	0	7.11289469	1	0	7.493503392	1	0	7.415916446	1	0	7.462079325	1	0	7.589630861	1
ENSBGRG00000014066	MX1	0.005303361	-5.252273766	1.53E-67	0.055892853	-0.5884847	1	0.331923427	2.369192397	1.15E-10	0.020699929	-2.164083131	3.58E-06	0.942128447	4.434219278	3.58E-35	0.199721234	1.313488938	0.160687203	0.003385121	-3.687911456	0.036326906	0	-0.555542316	1	0.32692433	2.027703957	0.892160198	0	-2.06885878	1	0	2.455679496	1	0	2.773044687	1	0	3.153653389	1	0	3.076066444	1	0	3.122229322	1	4.125	4.251400954	0.985190083
ENSBGRG00000014918	RIPK4	0.000155981	0.361594611	1	0	3.025383677	1	0	2.61166548	1	0	1.538037071	1	0	3.382457851	1	0	4.213493149	1	0	4.10975007	1	0	8.243739305	1	0	6.713380322	1	0	6.730422841	1	0	11.25496112	1	0	11.57232631	1	0	11.95293501	1	0	11.87534807	1	0	11.92151094	1	0	12.04906248	1
ENSBGRG00000014984	PRDM15	0.001715793	-2.007639198	0.000775489	0.001643907	-0.332168327	1	0.005029143	0.685666062	0.753695671	0.012937456	2.470922875	0.000171958	0.008319015	1.456458432	0.470860416	0.003631295	0.855941144	1	0	-0.282567353	1	0	3.851421883	1	0	2.3210629	1	0	2.338105419	1	0	6.862643695	1	0	7.180008886	1	0	7.560617587	1	0	7.483030642	1	0	7.529193521	1	0	7.656745057	1
ENSBGRG00000015730	ENSBGRG00000015730	0	-2.638405389	0.099583275	0	2.025383677	1	0.001257286	3.026702979	0.451963086	0.001293746	3.122999572	0.125146359	0	2.382457851	1	0	3.213493149	1	0	3.10975007	1	0	7.243739305	1	0	5.713380322	1	0	5.730422841	1	0	10.25496112	1	0	10.57232631	1	0	10.95293501	1	0	10.87534807	1	0	10.92151094	1	0	11.04906248	1
ENSBGRG00000015751	C2CD2	0.000155981	-4.030722812	6.08E-06	0.003287815	1.288418083	1	0.008801	2.704774884	0.018060171	0.001940618	0.290109557	1	0.014558276	3.475567255	0.005631831	0.003631295	1.821175726	1	0	0.650318451	1	0	4.784307687	1	0	3.253948704	1	0	3.270991223	1	0	7.795529499	1	0	8.11289469	1	0	8.493503392	1	0	8.415916446	1	0	8.462079325	1	0	8.589630861	1
ENSBGRG00000016033	ZBTB21	0.009982797	-2.058981072	1.82E-06	0.018082982	-0.216202309	1	0.011315571	-0.905610213	0.817535788	0.069215389	2.259501571	6.87E-06	0.014558276	-0.469291191	1	0.00726259	-1.0841874	1	0.067702419	1.733883168	0.153342173	0	1.348921542	1	0	-0.181437441	1	0.351550132	4.112445283	0.057140947	0	4.360143354	1	0	4.677508545	1	0	5.058117247	1	0	4.980530302	1	0	5.02669318	1	0	5.154244717	1
ENSBGRG00000017210	ABCG1	0.000311962	-2.638405389	0.003276922	0	0.218028755	1	0	-0.195689442	0.949382427	0.001293746	0.538037071	1	0.018717784	5.382457851	1.98E-07	0	1.406138226	1	0	1.302395148	1	0	5.436384383	1	0	3.9060254	1	0	3.923067919	1	0	8.447606196	1	0	8.764971387	1	0	9.145580088	1	0	9.067993143	1	0	9.114156021	1	0	9.241707558	1
ENSBGRG00000017602	TFF3	0	-1.638405389	0.467428697	0	3.025383677	1	0	2.61166548	1	0.000646873	3.538037071	0.25798353	0	3.382457851	1	0	4.213493149	1	0	4.10975007	1	0	8.243739305	1	0	6.713380322	1	0	6.730422841	1	0	11.25496112	1	0	11.57232631	1	0	11.95293501	1	0	11.87534807	1	0	11.92151094	1	0	12.04906248	1
ENSBGRG00000017623	TFF2	0.000467944	-0.22336789	1	0.003287815	3.610346178	1	0	1.026702979	1	0	-0.04692543	1	0	1.79749535	1	0	2.628530648	1	0	2.524787569	1	0	6.658776805	1	0	5.128417822	1	0	5.145460341	1	0	9.669998617	1	0	9.987363808	1	0	10.36797251	1	0	10.29038556	1	0	10.33654844	1	0	10.46409998	1
ENSBGRG00000017740	TMPRSS3	0.000155981	0.361594611	1	0	3.025383677	1	0	2.61166548	1	0	1.538037071	1	0	3.382457851	1	0	4.213493149	1	0	4.10975007	1	0	8.243739305	1	0	6.713380322	1	0	6.730422841	1	0	11.25496112	1	0	11.57232631	1	0	11.95293501	1	0	11.87534807	1	0	11.92151094	1	0	12.04906248	1
ENSBGRG00000018065	UBASH3A	0	-5.338845107	2.07E-09	0.001643907	0.381527487	1	0	-1.088774238	0.555059726	0	-2.162402647	0.112732286	0	-0.317981867	1	0.087151084	8.857349338	1.19E-25	0	0.409310352	1	0	4.543299587	1	0	3.012940604	1	0	3.029983123	1	0	7.5545214	1	0	7.87188659	1	0	8.252495292	1	0	8.174908347	1	0	8.221071225	1	0	8.348622762	1
ENSBGRG00000018504	RSPH1	0.001715793	-1.753882606	0.011859796	0.003287815	0.481063161	1	0	-1.597787886	0.56844646	0.003234364	0.122999572	1	0	-0.826995515	1	0.00726259	1.669172632	0.822026391	0.033851209	3.814294186	0.002343317	0.305943203	6.828701806	0.020335138	0	2.503926957	1	0	2.520969476	1	0	7.045507752	1	1.371991247	8.402401307	0.515362031	0	7.743481645	1	0	7.665894699	1	0	7.712057578	1	0	7.839609114	1
ENSBGRG00000018757	SLC37A1	0.000311962	-2.053442888	0.073364813	0.001643907	1.855458676	1	0.001257286	1.441740479	0.808070689	0	-0.783891024	0.81147429	0.004159507	2.967420351	0.28308754	0.00726259	3.798455649	0.228859808	0	1.787821975	1	0.061188641	7.073814304	0.320489996	0	4.391452228	1	0	4.408494746	1	0	8.933033023	1	0	9.250398214	1	0	9.631006915	1	0	9.55341997	1	0	9.599582848	1	0	9.727134385	1
ENSBGRG00000019109	PDE9A	0.011542609	-1.538869715	1.35E-07	0.014795167	-0.332168327	1	0.015087428	-0.346106285	0.891059812	0.022640548	0.224146295	0.704651312	0.14974227	3.42253529	3.47E-15	0.036312952	1.000499425	0.601065826	0.003385121	-1.624959551	0.454297734	0	1.502272319	1	0	-0.028086664	1	0	-0.011044145	1	0	4.513494131	1	0	4.830859322	1	0	5.211468024	1	0	5.133881079	1	0	5.180043957	1	0	5.307595494	1
ENSBGRG00000019836	WDR4	0.000935887	-1.290482085	0.159736621	0.001643907	1.025383677	1	0.001257286	0.61166548	1	0.00452811	2.216108976	0.030617315	0	0.294995009	1	0	1.126030307	1	0.003385121	2.10975007	0.748047165	0	5.156276464	1	0	3.625917481	1	0	3.64296	1	0	8.167498277	1	0	8.484863467	1	0	8.865472169	1	0	8.787885224	1	0	8.834048102	1	0	8.961599639	1
ENSBGRG00000019941	ENSBGRG00000019941	0.269691508	0.044009471	0.896629733	0.248230025	-0.101728241	1	0.24894257	-0.100991128	1	0.285270902	0.117705272	0.76289201	0.18301833	-0.550669154	0.879955209	0.250559366	-0.076130566	1	0.335126974	0.350594236	0.752104031	0.489509125	0.962968535	1	0.204327706	-0.276852597	1	0.248153034	-0.017770008	1	0.866421004	1.800661824	0.96249488	0	1.11751296	1	0	1.498121662	1	0	1.420534717	1	0	1.466697595	1	0	1.594249131	1
ENSBGRG00000020052	PKNOX1	0.013258403	-1.898641161	2.39E-10	0.024658612	-0.08314078	1	0.054063285	1.116900788	0.049265837	0.052396696	1.181343558	0.00225786	0.010398769	-1.192450985	0.584980289	0.036312952	0.538498447	1	0.115094112	2.233408537	0.002155097	0.856640968	5.036887735	0.011825386	0	-0.47149502	1	0.062038259	1.56049784	1	0	4.070085775	1	0	4.387450966	1	0	4.768059667	1	0	4.690472722	1	0	4.7366356	1	0	4.864187137	1
ENSBGRG00000020259	ENSBGRG00000020259	0.000623925	-2.638405389	0.000215857	0	-0.559578823	1	0.002514571	0.737196362	1	0.008409346	2.885960374	7.15E-05	0.002079754	0.858895895	1	0	0.628530648	1	0.010155363	2.717432647	0.162703511	0	4.658776805	1	0	3.128417822	1	0	3.145460341	1	0	7.669998617	1	0	7.987363808	1	0	8.36797251	1	0	8.290385564	1	0	8.336548443	1	0	8.464099979	1
ENSBGRG00000020541	ENSBGRG00000020541	0.260800579	-1.085001768	1.58E-07	0.351796194	-0.094474327	1	0.385986712	0.046748922	1	0.778187972	1.346965556	4.05E-07	0.384754443	0.042416344	1	0.439386715	0.240725176	1	0.551774714	0.57970065	0.480067848	0.489509125	0.46822047	1	0.30649156	-0.229500675	1	1.30280343	1.805239322	0.442872115	0	0.306593886	1	0	0.623959077	1	0	1.004567779	1	0	0.926980834	1	0	0.973143712	1	0	1.100695248	1
ENSBGRG00000020662	ENSBGRG00000020662	0	-3.80833039	0.012880093	0.001643907	2.025383677	1	0	0.441740479	1	0.00452811	4.538037071	0.004102542	0	1.212532849	1	0	2.043568147	1	0	1.939825068	1	0	6.073814304	1	0	4.543455321	1	0	4.56049784	1	0	9.085036116	1	0	9.402401307	1	0	9.783010009	1	0	9.705423064	1	0	9.751585942	1	0	9.879137479	1
ENSBGRG00000020700	ENSBGRG00000020700	0.003119624	-2.904299449	6.89E-15	0.003287815	-1.284471585	1	0.006286429	-0.661353014	0.698250045	0.024581166	1.448399858	0.000778997	0.043674829	2.19803328	0.000890783	0.10530756	3.596821788	1.33E-08	0.003385121	-0.797140526	0.929349755	0.061188641	3.33684871	1	0.061298312	2.830737273	0.983879595	0	0.811559604	1	0	5.336097881	1	0	5.653463071	1	0	6.034071773	1	0	5.956484828	1	0	6.002647706	1	0	6.130199243	1
ENSBGRG00000020817	HSF2BP	0.043830719	-1.720441158	1.84E-13	0.096990539	0.254554631	1	0.040233143	-1.068454254	0.144127587	0.228346097	1.969469008	1.89E-12	0.072791381	-0.167005969	1	0.058100723	-0.450588069	1	0.301275764	1.977721676	0.000915222	0.428320484	2.477210397	0.761222741	0.040865541	-0.476444236	1	0.02067942	-1.046010191	1	0	2.476883988	1	1.371991247	3.795893276	0.872749811	3.048622366	4.176501978	0.839913903	0	3.097270936	1	0	3.143433814	1	0	3.27098535	1
ENSBGRG00000021030	RRP1B	0.104039465	-1.781200335	1.67E-16	0.216995783	0.107686327	1	0.077951714	-1.433422409	0.019660594	0.493563942	1.686059157	2.80E-10	0.074871135	-1.448378505	0.159567312	0.083519789	-1.250712223	0.785960032	1.269420354	2.877252597	1.02E-09	1.774470577	3.105552849	0.269062111	0.102163853	-0.76302837	1	0.992612137	2.313086959	0.200749403	0	1.190218353	1	0	1.507583544	1	0	1.888192245	1	0	1.8106053	1	2.799107143	2.857441863	0.862458333	0	1.984319715	1
ENSBGRG00000021296	PDXK	0.045858475	-0.64328761	0.010862055	0.085483187	0.681841769	1	0.049034143	-0.172314934	1	0.109321502	1.229751584	6.61E-05	0.022877291	-1.209999187	0.360120968	0.032681656	-0.64697311	1	0.023695847	-1.077602004	0.691742086	0	0.039168161	1	0.163462165	1.698429981	1	0	-1.474148303	1	0	3.050389974	1	0	3.367755164	1	0	3.748363866	1	0	3.670776921	1	0	3.716939799	1	0	3.844491336	1
ENSBGRG00000021603	ENSBGRG00000021603	0.57089122	-0.50731097	0.019472099	0.63126046	-0.078299243	1	0.730482996	0.147733873	0.860127319	1.052462037	0.814604632	0.004504947	0.418030503	-0.691073957	0.702569272	0.831566592	0.333190928	0.983744502	0.233573345	-1.520439035	0.301918954	0.183565922	-1.529399901	1	5.046894349	2.94562302	0.026964601	0	-5.043334531	1	0.866421004	0.481409771	1	0	-0.201431064	1	0	0.179177638	1	0	0.101590693	1	0	0.147753571	1	0	0.275305108	1
ENSBGRG00000021680	RRP1	0.016534008	-0.323203157	0.365589043	0.016439074	-0.022979344	1	0.016344714	-0.064795375	1	0.022640548	0.413341323	0.438022948	0.01663803	0.028820896	1	0.029050361	0.859856194	0.765364122	0.020310726	0.377946181	1	0	1.658776805	1	0.040865541	1.728487215	1	0.041358839	1.745529734	1	0.866421004	5.67753229	0.812151824	0	4.987363808	1	0	5.36797251	1	0	5.290385564	1	0	5.336548443	1	0	5.464099979	1
ENSBGRG00000021804	AGPAT3	0.209014818	1.684598943	1.05E-12	0.157815115	0.063054095	1	0.060349714	-1.38095499	0.023984444	0.046574841	-1.857100871	1.32E-06	0.027036799	-2.449527936	0.006460705	0.054469427	-1.424037403	0.624327766	0.033851209	-2.072870005	0.145639826	0.183565922	0.595381723	1	0.143029395	0.06862273	1	0.02067942	-1.919731372	1	0	1.603909427	1	0	1.921274617	1	0	2.301883319	1	0	2.224296374	1	0	2.270459252	1	0	2.398010789	1
ENSBGRG00000021874	ENSBGRG00000021874	0.002963643	1.683522706	0.037219898	0	-0.498178279	1	0.001257286	0.152233861	1	0.000646873	-0.921394548	0.545602122	0	-0.141104105	1	0	0.689931192	1	0	0.586188114	1	0	4.720177349	1	0.020432771	4.253948704	1	0	3.206860885	1	0	7.731399162	1	0	8.048764353	1	0	8.429373054	1	0	8.351786109	1	0	8.397948987	1	0	8.525500524	1
ENSBGRG00000021882	ENSBGRG00000021882	0.039151283	-0.710974015	0.005761697	0.039453779	-0.273274638	1	0.065378857	0.481604939	0.439980889	0.062099788	0.423704395	0.267401384	0.056153351	0.256122118	0.979758304	0.058100723	0.335171705	1	0.128634596	1.494285481	0.041739214	0.061188641	1.235310683	1	0.061298312	0.710565307	1	0.144755937	1.738900995	0.836876207	0	3.243733862	1	0	3.561099053	1	0	3.941707755	1	0	3.86412081	1	0	3.910283688	1	0	4.037835225	1
ENSBGRG00000022101	ENSBGRG00000022101	0.05552931	0.147887918	0.631040811	0.050961131	-0.029898758	1	0.017602	-1.582106263	0.026742313	0.082799718	0.784392736	0.020415778	0.029116552	-0.811313893	0.675542778	0.00726259	-2.333401311	0.279360469	0.054161935	0.101815888	1	0	0.106748193	1	0.020432771	-0.421045998	1	0	-1.406568271	1	0	3.117970006	1	0	3.435335197	1	0	3.815943898	1	0	3.738356953	1	0	3.784519831	1	0	3.912071368	1
ENSBGRG00000022271	ENSBGRG00000022271	0.032600072	1.61640851	2.59E-07	0.019726889	-0.187065941	1	0.007543714	-1.529346829	0.074896659	0.009056219	-1.455939142	0.004769525	0.012478522	-0.758554459	0.764524716	0.00726259	-1.173087905	0.924587368	0.003385121	-1.867529854	0.391039737	0	1.260745731	1	0.020432771	0.736100399	1	0	-0.252570733	1	0.866421004	5.277681194	0.839211873	0	4.589332734	1	0	4.969941436	1	0	4.89235449	1	0	4.938517369	1	0	5.066068905	1
ENSBGRG00000022351	ENSBGRG00000022351	0	-1.638405389	0.467428697	0	3.025383677	1	0	2.61166548	1	0.000646873	3.538037071	0.25798353	0	3.382457851	1	0	4.213493149	1	0	4.10975007	1	0	8.243739305	1	0	6.713380322	1	0	6.730422841	1	0	11.25496112	1	0	11.57232631	1	0	11.95293501	1	0	11.87534807	1	0	11.92151094	1	0	12.04906248	1
ENSBGRG00000022358	ENSBGRG00000022358	0	-4.80833039	8.04E-06	0.001643907	0.937920836	1	0.012572857	4.071097099	0.000131887	0.000646873	-0.54942577	0.92045361	0.006239261	2.475567255	0.262552277	0.003631295	2.126030307	0.950803213	0	0.939825068	1	0	5.073814304	1	0.020432771	4.625917481	1	0	3.56049784	1	0	8.085036116	1	0	8.402401307	1	0	8.783010009	1	0	8.705423064	1	0	8.751585942	1	0	8.879137479	1
ENSBGRG00000022411	ENSBGRG00000022411	0	-3.960333484	0.000712078	0	0.703455582	1	0	0.289737385	1	0.005821855	5.859965166	5.58E-07	0	1.060529756	1	0	1.891565054	1	0	1.787821975	1	0	5.921811211	1	0	4.391452228	1	0	4.408494746	1	0	8.933033023	1	0	9.250398214	1	0	9.631006915	1	0	9.55341997	1	0	9.599582848	1	0	9.727134385	1
ENSBGRG00000022853	PFKL	0.007175136	0.108828541	0.90077038	0.01315126	1.150914559	1	0.010058286	0.737196362	0.633504958	0.003881237	-0.742070848	0.420483861	0.006239261	0.232710731	1	0.003631295	0.02366859	1	0.003385121	-0.080074489	1	0	3.03428594	1	0	1.503926957	1	0	1.520969476	1	0	6.045507752	1	0	6.362872943	1	0	6.743481645	1	0	6.665894699	1	0	6.712057578	1	0	6.839609114	1
ENSBGRG00000023037	CFAP410	0.01544214	-0.638405389	0.048105471	0.008219537	-0.989566664	1	0.005029143	-1.673736739	0.072879251	0.047868587	1.801071477	4.70E-07	0.006239261	-1.232251993	0.497119937	0.003631295	-1.415863472	0.908790777	0.033851209	1.006939264	0.413103575	0	1.607114685	1	0.020432771	1.084023702	1	0	0.093798221	1	0	4.618336497	1	0	4.935701688	1	0	5.31631039	1	0	5.238723445	1	2.799107143	6.292154323	0.4675665	0	5.412437859	1
ENSBGRG00000023076	TRPM2	0	-3.80833039	0.001633856	0	0.855458676	1	0	0.441740479	1	0	-0.631887931	0.789975269	0	1.212532849	1	0.029050361	8.38341815	3.75E-10	0	1.939825068	1	0	6.073814304	1	0	4.543455321	1	0	4.56049784	1	0	9.085036116	1	0	9.402401307	1	0	9.783010009	1	0	9.705423064	1	0	9.751585942	1	0	9.879137479	1
ENSBGRG00000023411	LRRC3	0.000155981	-0.638405389	1	0	2.440421177	1	0.001257286	3.61166548	0.35113813	0	0.95307457	1	0	2.79749535	1	0	3.628530648	1	0	3.524787569	1	0	7.658776805	1	0	6.128417822	1	0	6.145460341	1	0	10.66999862	1	0	10.98736381	1	0	11.36797251	1	0	11.29038556	1	0	11.33654844	1	0	11.46409998	1
ENSBGRG00000023436	TSPEAR	0	-2.22336789	0.220172149	0	2.440421177	1	0	2.026702979	1	0.001293746	4.122999572	0.053739644	0	2.79749535	1	0	3.628530648	1	0	3.524787569	1	0	7.658776805	1	0	6.128417822	1	0	6.145460341	1	0	10.66999862	1	0	10.98736381	1	0	11.36797251	1	0	11.29038556	1	0	11.33654844	1	0	11.46409998	1
ENSBGRG00000000181	UBE2G2	0.17048746	0.718899374	0.002165315	0.115073521	-0.326706388	1	0.025145714	-2.546763883	2.88E-05	0.16430569	0.226328818	0.530608768	0.037435567	-1.922283733	0.036508278	0.050838132	-1.436122311	0.606953744	0.132019717	-0.100677761	1	0.244754562	0.999613362	1	0.081731083	-0.530745621	1	0.062038259	-0.836582529	1	0	1.685105509	1	0	2.0024707	1	0	2.383079402	1	0	2.305492457	1	0	2.351655335	1	0	2.479206872	1
ENSBGRG00000000186	ENSBGRG00000000186	0.002027756	0.847021438	0.323742255	0.001643907	0.937920836	1	0.001257286	0.524202639	1	0.000646873	-0.54942577	0.688675016	0	0.212532849	1	0	1.043568147	1	0.003385121	2.022287228	0.797089619	0	5.073814304	1	0	3.543455321	1	0	3.56049784	1	0	8.085036116	1	0	8.402401307	1	0	8.783010009	1	0	8.705423064	1	0	8.751585942	1	0	8.879137479	1
ENSBGRG00000000193	PTTG1IP	0.063640333	-0.493829816	0.044359823	0.060824576	-0.260018542	1	0.167218999	1.34459932	0.000718563	0.047221714	-0.713989011	0.089677207	0.122705471	0.799500486	0.247531375	0.072625903	0.039756533	1	0.132019717	0.90224761	0.277852545	0.061188641	0.641968517	1	0.102163853	0.704018219	1	0.02067942	-0.871347947	1	0	2.651334773	1	0	2.968699964	1	0	3.349308665	1	0	3.27172172	1	0	3.317884598	1	4.125	4.447291692	1
ENSBGRG00000000208	ITGB2	0.00389953	-4.530422708	8.02E-45	0.01315126	-1.45932735	1	0.005029143	-2.735291409	0.001463907	0.01617182	-1.353980248	0.007032325	0.002079754	-3.297022249	0.01467218	1.063969482	6.530522444	3.59E-62	0	-3.573244514	0.075742115	0	0.560744722	1	1.082936844	4.984452047	1.62E-07	0	-0.952571742	1	0	3.571966534	1	0	3.889331725	1	0	4.269940427	1	0	4.192353481	1	0	4.23851636	1	4.125	5.36958238	0.828435245
ENSBGRG00000000257	FAM207A	0.061144633	-0.239188407	0.377486682	0.047673316	-0.436232189	1	0.057835143	-0.164662546	1	0.101559029	0.783826096	0.014728715	0.039515321	-0.685783011	0.78192842	0.050838132	-0.280495692	1	0.07108754	0.183319288	1	0.061188641	0.815379133	1	0	-1.717072229	1	0.206794195	1.780463524	0.676368039	0	2.824508566	1	0	3.141873757	1	0	3.522482459	1	0	3.444895513	1	0	3.491058392	1	0	3.618609928	1
ENSBGRG00000000261	ENSBGRG00000000261	0.000155981	-0.638405389	1	0	2.440421177	1	0	2.026702979	1	0.000646873	2.538037071	0.420483861	0	2.79749535	1	0	3.628530648	1	0	3.524787569	1	0	7.658776805	1	0	6.128417822	1	0	6.145460341	1	0	10.66999862	1	0	10.98736381	1	0	11.36797251	1	0	11.29038556	1	0	11.33654844	1	0	11.46409998	1
ENSBGRG00000000280	ADARB1	0.007331117	-1.711654371	5.69E-07	0.011507352	-0.114167675	1	0.003771857	-1.56824361	0.14680535	0.042693604	2.246574257	6.06E-09	0.018717784	0.585444873	0.796297794	0.003631295	-0.986179196	1	0.047391693	1.950551475	0.03518417	0	2.03428594	1	0	0.503926957	1	0	0.520969476	1	0	5.045507752	1	0	5.362872943	1	0	5.743481645	1	0	5.665894699	1	0	5.712057578	1	0	5.839609114	1
ENSBGRG00000000326	POFUT2	0.109186845	-0.089016601	0.733334149	0.115073521	0.060087147	1	0.189850142	0.853968444	0.049853955	0.109968375	-0.022820873	1	0.093588919	-0.241185118	1	0.065363313	-0.719731595	1	0.064317298	-0.748230925	0.919253183	0	-0.959608698	1	0.040865541	-0.902555782	1	0.062038259	-0.469249503	1	0	2.051613115	1	0	2.368978306	1	0	2.749587007	1	0	2.672000062	1	0	2.71816294	1	0	2.845714477	1
ENSBGRG00000000404	ENSBGRG00000000404	0.290437009	-0.335326264	0.153201628	0.429059844	0.455643999	1	0.964338137	1.849560324	4.03E-08	0.177243146	-0.95579655	0.010282815	0.357717644	0.173229889	0.986745615	0.047206837	-2.69296801	0.092992368	0.054161935	-2.51531409	0.059560561	0	-2.475649516	1	0.081731083	-1.682368006	1	0.02067942	-2.988538071	1	0.866421004	1.536000206	0.977325725	0	0.852937488	1	0	1.233546189	1	0	1.155959244	1	0	1.202122122	1	0	1.329673659	1
ENSBGRG00000000631	SLC19A1	0.004679436	-2.478624945	1.26E-10	0.019726889	0.71459614	1	0.032689428	1.521062931	0.020332128	0.038812368	2.128924406	7.94E-07	0.022877291	0.945052538	0.517343924	0.003631295	-0.915789868	1	0	-2.029801283	0.591316079	0	2.104187953	1	0	0.57382897	1	0	0.590871489	1	0	5.115409765	1	0	5.432774956	1	0	5.813383658	1	0	5.735796713	1	0	5.781959591	1	0	5.909511128	1
ENSBGRG00000000644	ENSBGRG00000000644	0	-5.22336789	9.63E-09	0.001643907	0.501821721	1	0.026403	6.486134598	7.53E-17	0.000646873	-0.985524885	0.41394218	0	-0.20250465	1	0	0.628530648	1	0	0.524787569	1	0	4.658776805	1	0	3.128417822	1	0	3.145460341	1	0	7.669998617	1	0	7.987363808	1	0	8.36797251	1	0	8.290385564	1	0	8.336548443	1	0	8.464099979	1
ENSBGRG00000000669	PCBP3	0.058025009	1.547074427	1.64E-08	0.032878149	-0.343850132	1	0.010058286	-2.019309418	0.005260268	0.014878074	-1.628544488	0.000318415	0.008319015	-2.109395246	0.060744927	0.014525181	-1.278359948	0.808251308	0.074472661	0.878424524	0.374334339	0	0.417190818	1	0	-1.113168165	1	0	-1.096125646	1	0	3.42841263	1	0	3.745777821	1	0	4.126386523	1	0	4.048799578	1	0	4.094962456	1	0	4.222513993	1
ENSBGRG00000000813	COL6A1	0.010918685	-3.299229904	2.16E-33	0.057536761	0.276445441	1	0.509200711	5.444111383	7.92E-69	0.003234364	-3.882624978	5.55E-11	0.004159507	-3.046600119	0.011285522	0.003631295	-2.803315139	0.222678393	0	-3.909840659	0.033322196	0	0.224148577	1	0	-1.306210406	1	0	-1.289167887	1	0	3.235370389	1	0	3.55273558	1	0	3.933344282	1	0	3.855757337	1	0	3.901920215	1	0	4.029471752	1
ENSBGRG00000000863	COL6A2	0.004679436	-2.941596921	1.06E-18	0.027946427	0.820269247	1	0.155903428	4.694806715	1.76E-36	0.003234364	-2.352733859	0.000236561	0.010398769	-0.50831308	1	0	-2.30220669	0.519226762	0.003385121	-1.398044571	0.680137131	0	1.728039467	1	0	0.197680484	1	0	0.214723003	1	0	4.73926128	1	0	5.05662647	1	0	5.437235172	1	0	5.359648227	1	0	5.405811105	1	0	5.533362642	1
ENSBGRG00000000949	FTCD	0.000155981	-2.22336789	0.072578149	0.001643907	2.440421177	1	0	0.804310558	1	0.002587491	3.275002665	0.020412328	0	1.575102929	1	0	2.406138226	1	0	2.302395148	1	0	6.436384383	1	0	4.9060254	1	0	4.923067919	1	0	9.447606196	1	0	9.764971387	1	0	10.14558009	1	0	10.06799314	1	0	10.11415602	1	0	10.24170756	1
ENSBGRG00000001038	SPATC1L	0	-1.638405389	0.467428697	0	3.025383677	1	0	2.61166548	1	0.000646873	3.538037071	0.25798353	0	3.382457851	1	0	4.213493149	1	0	4.10975007	1	0	8.243739305	1	0	6.713380322	1	0	6.730422841	1	0	11.25496112	1	0	11.57232631	1	0	11.95293501	1	0	11.87534807	1	0	11.92151094	1	0	12.04906248	1
ENSBGRG00000001100	LSS	0.002651681	-0.053442888	1	0.004931722	1.324943959	1	0	-1.246315515	0.570764525	0.001293746	-0.631887931	0.619154349	0	-0.475523144	1	0.00726259	2.043568147	0.684306633	0.013540484	2.787821975	0.079554584	0	4.38575831	1	0	2.855399327	1	0	2.872441846	1	0	7.396980123	1	0	7.714345313	1	0	8.094954015	1	0	8.01736707	1	0	8.063529948	1	0	8.191081485	1
ENSBGRG00000001560	MCM3AP	0.034003903	-2.000609441	1.79E-17	0.067400205	-0.11368036	1	0.108126571	0.613739808	0.23680764	0.22446486	2.219429334	6.87E-16	0.093588919	0.382457851	0.779335698	0.087151084	0.293199848	1	0.040621451	-0.77665	0.934213196	0	-0.365439433	1	0.122596624	0.922682744	1	0	-1.878755897	1	0	2.64578238	1	1.371991247	3.964995995	0.871364322	0	3.343756272	1	0	3.266169327	1	0	3.312332205	1	0	3.439883742	1
ENSBGRG00000001586	ENSBGRG00000001586	0.139135237	-0.175739027	0.467428697	0.197268894	0.4725717	1	0.184820999	0.377139303	0.495666365	0.18759311	0.435200034	0.186894029	0.06655212	-1.131568743	0.33059609	0.094413674	-0.595768839	1	0.060932177	-1.21407506	0.532103625	0.244754562	0.9807049	1	0.102163853	-0.285680117	1	0.062038259	-0.855478608	1	0	1.666246482	1	2.743982495	3.570449021	0.858908351	0	2.364220375	1	0	2.28663343	1	0	2.332796308	1	0	2.460347844	1
ENSBGRG00000001632	ENSBGRG00000001632	0	-2.960333484	0.044377557	0.001643907	3.025383677	1	0.003771857	4.61166548	0.01144483	0	0.216108976	1	0	2.060529756	1	0	2.891565054	1	0	2.787821975	1	0	6.921811211	1	0	5.391452228	1	0	5.408494746	1	0	9.933033023	1	0	10.25039821	1	0	10.63100692	1	0	10.55341997	1	0	10.59958285	1	0	10.72713439	1
ENSBGRG00000001685	ENSBGRG00000001685	0	-1.638405389	0.467428697	0	3.025383677	1	0	2.61166548	1	0.000646873	3.538037071	0.25798353	0	3.382457851	1	0	4.213493149	1	0	4.10975007	1	0	8.243739305	1	0	6.713380322	1	0	6.730422841	1	0	11.25496112	1	0	11.57232631	1	0	11.95293501	1	0	11.87534807	1	0	11.92151094	1	0	12.04906248	1
ENSBGRG00000001765	DIP2A	0.000623925	-2.123832216	0.008817396	0	-0.144541324	1	0.002514571	1.196627981	0.666371261	0.003234364	1.422559853	0.204762569	0.004159507	1.967420351	0.53886437	0	1.043568147	1	0.010155363	3.202859474	0.110344717	0	5.073814304	1	0	3.543455321	1	0	3.56049784	1	0	8.085036116	1	0	8.402401307	1	3.048622366	9.865472169	0.462358639	0	8.705423064	1	0	8.751585942	1	0	8.879137479	1
ENSBGRG00000002365	S100B	0.088597326	1.525194767	2.56E-09	0.065756298	0.027584585	1	0.027660286	-1.259235258	0.068130081	0.012937456	-2.468389198	3.68E-08	0.074871135	0.227776561	0.977417454	0.010893885	-2.221135079	0.283421607	0.013540484	-2.000863736	0.212185204	0	-0.197129862	1	0	-1.727488845	1	0.02067942	-0.708369011	1	0	2.81409195	1	0	3.131457141	1	0	3.512065843	1	0	3.434478897	1	0	3.480641776	1	0	3.608193312	1
ENSBGRG00000002379	ENSBGRG00000002379	0.000311962	-0.638405389	0.719597614	0	1.703455582	1	0.001257286	2.61166548	0.53655962	0.000646873	1.538037071	0.640573953	0	2.060529756	1	0	2.891565054	1	0	2.787821975	1	0	6.921811211	1	0	5.391452228	1	0	5.408494746	1	0	9.933033023	1	0	10.25039821	1	0	10.63100692	1	0	10.55341997	1	0	10.59958285	1	0	10.72713439	1
ENSBGRG00000002397	PRMT2	0.055685291	-0.525277018	0.032477097	0.054248946	-0.242504578	1	0.105611999	0.782651677	0.101506375	0.084740336	0.460897673	0.197577244	0.124785225	1.018574439	0.097634446	0.058100723	-0.091361433	1	0.013540484	-1.98617435	0.22532132	0	-0.182525449	1	0.020432771	-0.710785966	1	0.02067942	-0.693743447	1	0	2.828696363	1	0	3.146061554	1	0	3.526670256	1	0	3.44908331	1	0	3.495246189	1	0	3.622797725	1
ENSBGRG00000002483	FBXO25	0.048354174	-0.737012986	0.002413337	0.055892853	-0.095631724	1	0.093039142	0.688199328	0.181652359	0.101559029	0.917005315	0.003949256	0.076950889	0.387211381	0.780450499	0.054469427	-0.0811276	1	0.020310726	-1.398044571	0.456015565	0.061188641	0.917309818	1	0.061298312	0.391452228	1	0.062038259	0.408494746	1	0	2.92628619	1	0	3.243651381	1	0	3.624260083	1	2.491390728	4.548918578	0.79785368	0	3.592836016	1	4.125	4.722632993	0.985190083
ENSBGRG00000002585	ENSBGRG00000002585	0.028232599	0.3148004	0.393079043	0.037809871	0.633066254	1	0.005029143	-2.148555466	0.023212861	0.012937456	-1.063998943	0.056420507	0.031196306	0.360090038	0.907184069	0.014525181	-0.546727798	1	0.07108754	1.580497002	0.069893623	0.244754562	3.483518359	0.490382234	0	-0.389907486	1	0.02067942	0.632390758	1	0.866421004	5.156929035	0.839211873	0	4.4690385	1	0	4.849647202	1	0	4.772060257	1	0	4.818223135	1	0	4.945774672	1
ENSBGRG00000002635	RUNX1	0	-4.097837007	0.002642559	0.001643907	1.703455582	1	0	0.152233861	1	0.002587491	2.052610244	0.173604972	0	0.923026232	1	0.00726259	3.628530648	0.336876112	0	1.650318451	1	0	5.784307687	1	0.020432771	5.391452228	0.873637126	0.02067942	5.408494746	0.486358351	0.866421004	9.933033023	0.51668213	0	9.11289469	1	0	9.493503392	1	0	9.415916446	1	0	9.462079325	1	0	9.589630861	1
ENSBGRG00000002732	ENSBGRG00000002732	0.000467944	-0.960333484	0.528695291	0	1.025383677	1	0	0.61166548	1	0.001293746	1.538037071	0.424013469	0	1.382457851	1	0.00726259	4.213493149	0.151985582	0	2.10975007	1	0	6.243739305	1	0	4.713380322	1	0	4.730422841	1	0	9.254961118	1	0	9.572326309	1	0	9.95293501	1	0	9.875348065	1	0	9.921510943	1	0	10.04906248	1
ENSBGRG00000002744	SETD4	0.003119624	-1.705519585	0.000107084	0.001643907	-0.951896246	1	0.006286429	0.313984931	1	0.014231201	1.669281604	0.001993541	0.004159507	0.013224041	1	0.003631295	0.236213225	1	0.03723633	2.966792116	0.00097702	0.061188641	4.266459382	0.986639378	0	1.713380322	1	0	1.730422841	1	0	6.254961118	1	0	6.572326309	1	0	6.95293501	1	0	6.875348065	1	0	6.921510943	1	0	7.04906248	1
ENSBGRG00000002778	CBR1	0.009670835	-3.200284276	3.82E-33	0.059180668	0.598212422	1	0.218767713	3.040508779	6.22E-20	0.064687279	0.812544261	0.019405845	0.091509165	1.266980633	0.042192071	0.032681656	-0.195897788	1	0.013540484	-1.316514685	0.543371691	0.061188641	1.485516091	1	0.061298312	0.961836263	1	0	-1.031128391	1	0	3.493409885	1	0	3.810775076	1	0	4.191383778	1	0	4.113796833	1	0	4.159959711	1	0	4.287511248	1
ENSBGRG00000002831	DOP1B	0.00124785	-3.843519819	1.20E-17	0.001643907	-1.466469419	1	0.006286429	-0.229636774	1	0.020699929	1.699788141	0.000241281	0.027036799	1.904410554	0.021833943	0.061732018	3.173964784	5.16E-05	0.016925605	1.268447816	0.428536874	0	2.735944665	1	0.040865541	2.822609392	1	0.144755937	4.338105419	0.00843238	0	5.747166478	1	0	6.064531668	1	0	6.44514037	1	0	6.367553425	1	0	6.413716303	1	0	6.54126784	1
ENSBGRG00000002919	MORC3	0.051161836	-1.61185197	3.63E-13	0.080551465	-0.184069688	1	0.197393856	1.24125396	0.00164789	0.16430569	1.040537411	0.00037735	0.13310424	0.575102929	0.481210268	0.127095331	0.508436802	0.858097935	0.203107257	1.204437052	0.093210251	0	-0.684038657	1	0.245193248	1.503926957	1	0.268832454	1.629385143	0.734761275	0	2.327183156	1	0	2.644548347	1	3.048622366	4.026639015	0.839913903	0	2.947570103	1	0	2.993732981	1	0	3.121284518	1
ENSBGRG00000003046	CHAF1B	0.002495699	-2.251382266	2.93E-07	0.004931722	0.003015864	1	0.020116571	1.998688603	0.002610003	0.007115601	0.290109557	0.815498852	0.010398769	0.990140428	0.685192767	0.014525181	1.535421243	0.572391242	0.027080968	2.372784476	0.027971838	0.122377281	4.784307687	0.323891586	0.040865541	3.253948704	1	0	1.64296	1	0	6.167498277	1	0	6.484863467	1	0	6.865472169	1	0	6.787885224	1	0	6.834048102	1	0	6.961599639	1
ENSBGRG00000003111	CLDN14	0	-3.445760311	0.008498884	0	1.218028755	1	0	0.804310558	1	0.003881237	5.345391993	7.37E-05	0	1.575102929	1	0	2.406138226	1	0	2.302395148	1	0	6.436384383	1	0	4.9060254	1	0	4.923067919	1	0	9.447606196	1	0	9.764971387	1	0	10.14558009	1	0	10.06799314	1	0	10.11415602	1	0	10.24170756	1
ENSBGRG00000003120	SIM2	0	-3.80833039	0.005843439	0	0.855458676	1	0	0.441740479	1	0.003234364	3.122999572	0.029387828	0	1.212532849	1	0	2.043568147	1	0.010155363	4.524787569	0.058004704	0	6.073814304	1	0	4.543455321	1	0	4.56049784	1	0	9.085036116	1	0	9.402401307	1	0	9.783010009	1	0	9.705423064	1	0	9.751585942	1	0	9.879137479	1
ENSBGRG00000003161	HLCS	0.011698591	-1.488509958	1.59E-06	0.018082982	-0.040705513	1	0.033946714	0.887638942	0.175479646	0.036871749	1.119893661	0.005984794	0.060312859	1.773648608	0.006704171	0.014525181	-0.165018475	1	0.023695847	0.43026997	0.991963004	0	1.515818851	1	0.020432771	0.992281134	1	0	0.002502387	1	0	4.527040663	1	0	4.844405854	1	0	5.225014556	1	0	5.147427611	1	0	5.193590489	1	0	5.321142025	1
ENSBGRG00000003202	ENSBGRG00000003202	0.122445248	-0.78985773	0.000320734	0.152883393	-0.031974413	1	0.142073285	-0.148835629	1	0.273627192	0.995662199	0.000462743	0.087349657	-0.849488877	0.55908227	0.079888494	-0.938901928	0.999572035	0.548389593	1.911583764	0.000569185	0.673075046	2.143076966	0.850894892	0.061298312	-0.979235179	1	0.02067942	-1.963935046	1	0	1.559732826	1	1.371991247	2.877968421	0.907090802	0	2.257706719	1	0	2.180119774	1	2.799107143	3.227153056	0.854946791	0	2.353834188	1
ENSBGRG00000003228	ENSBGRG00000003228	0.00779906	-1.920176357	5.60E-08	0.014795167	-0.019010442	1	0.023888428	0.65746917	0.441997017	0.032990513	1.295962284	0.004229512	0.010398769	-0.433459085	1	0.00726259	-0.627809105	1	0.111708991	3.057661559	2.21E-05	0	1.80079581	1	0.020432771	1.278752095	1	0.041358839	1.889120587	1	0	4.812017622	1	0	5.129382813	1	0	5.509991514	1	2.491390728	6.440719837	0.706994472	0	5.478567447	1	0	5.606118984	1
ENSBGRG00000003246	ENSBGRG00000003246	0.025424937	-2.455779067	1.74E-24	0.082195372	0.265267119	1	0.093039142	0.458941219	0.431950357	0.190180602	1.938477194	7.62E-12	0.043674829	-0.649963627	0.840939215	0.025419066	-1.306143104	0.826067754	0.423140118	2.820243452	3.42E-08	0	-0.289590427	1	0.081731083	0.509787608	1	0.02067942	-0.800958619	1	0.866421004	3.723579657	0.859982931	0	3.038996576	1	0	3.419605278	1	0	3.342018333	1	0	3.388181211	1	0	3.515732748	1
ENSBGRG00000003250	ENSBGRG00000003250	0.033691941	-1.980141965	7.56E-16	0.042741594	-0.751110281	1	0.120699428	0.823561037	0.099406485	0.221877369	2.239787972	6.78E-15	0.056153351	-0.339617781	1	0.029050361	-1.182635888	0.947231085	0.115094112	0.723333248	0.454870327	0.734263687	3.38575831	0.267752999	0.020432771	-0.865935615	1	0.041358839	-0.262043486	1	0	2.673760536	1	0	2.991125727	1	0	3.371734428	1	0	3.294147483	1	0	3.340310361	1	0	3.467861898	1
ENSBGRG00000003274	VPS26C	0.001403831	-1.775908913	0.00449693	0	-0.928812633	1	0.005029143	1.178706073	0.588195155	0.007115601	1.801071477	0.013201095	0.004159507	1.109439356	0.846274265	0.00726259	1.940474654	0.723790943	0.003385121	1.202859474	1	0	4.289542995	1	0.020432771	3.806489727	1	0	2.776226531	1	0	7.300764807	1	0	7.618129998	1	0	7.9987387	1	0	7.921151755	1	0	7.967314633	1	0	8.09486617	1
ENSBGRG00000003325	ENSBGRG00000003325	0.000155981	-2.80833039	0.00817727	0	0.703455582	1	0.002514571	2.196627981	0.35360049	0	-0.783891024	0.550479662	0.008319015	4.119423445	0.007747159	0.003631295	3.043568147	0.763088489	0.003385121	2.939825068	0.574779668	0	5.921811211	1	0	4.391452228	1	0	4.408494746	1	0	8.933033023	1	0	9.250398214	1	0	9.631006915	1	0	9.55341997	1	0	9.599582848	1	0	9.727134385	1
ENSBGRG00000003329	DYRK1A	0.012322515	-1.305161981	1.18E-05	0.011507352	-0.611240943	1	0.013830143	-0.410702333	0.879385245	0.047868587	1.722461642	9.89E-07	0.041595075	1.235616462	0.129423747	0.010893885	-0.451842769	1	0.033851209	0.954471844	0.431406648	0	1.557238778	1	0	0.026879795	1	0.02067942	1.050942742	1	0	4.568460591	1	0	4.885825781	1	0	5.266434483	1	0	5.188847538	1	0	5.235010416	1	0	5.362561953	1
ENSBGRG00000003372	KCNJ6	0	-1.638405389	0.467428697	0.001643907	5.025383677	1	0	2.61166548	1	0	1.538037071	1	0	3.382457851	1	0	4.213493149	1	0	4.10975007	1	0	8.243739305	1	0	6.713380322	1	0	6.730422841	1	0	11.25496112	1	0	11.57232631	1	0	11.95293501	1	0	11.87534807	1	0	11.92151094	1	0	12.04906248	1
ENSBGRG00000003442	ERG	0.001871774	-5.255378284	1.25E-47	0.018082982	-0.711581917	1	0.003771857	-2.745886525	0.002210047	0.056277933	1.066731352	0.004286711	0.442987548	5.241281788	1.07E-44	0.00726259	-1.563488125	0.780779895	0	-3.260937337	0.115756202	0.061188641	1.877417091	1	0	-0.657307084	1	0	-0.640264565	1	0.866421004	4.888638904	0.839211873	0	4.201638902	1	0	4.582247603	1	0	4.504660658	1	0	4.550823537	1	0	4.678375073	1
ENSBGRG00000003700	ENSBGRG00000003700	0	-2.22336789	0.220172149	0	2.440421177	1	0	2.026702979	1	0.001293746	4.122999572	0.053739644	0	2.79749535	1	0	3.628530648	1	0	3.524787569	1	0	7.658776805	1	0	6.128417822	1	0	6.145460341	1	0	10.66999862	1	0	10.98736381	1	0	11.36797251	1	0	11.29038556	1	0	11.33654844	1	0	11.46409998	1
ENSBGRG00000003702	ENSBGRG00000003702	0	-2.22336789	0.220172149	0	2.440421177	1	0	2.026702979	1	0.000646873	2.538037071	0.420483861	0	2.79749535	1	0	3.628530648	1	0.003385121	5.10975007	0.233574291	0	7.658776805	1	0	6.128417822	1	0	6.145460341	1	0	10.66999862	1	0	10.98736381	1	0	11.36797251	1	0	11.29038556	1	0	11.33654844	1	0	11.46409998	1
ENSBGRG00000003739	ETS2	0.010762703	-3.671513701	3.49E-37	0.034522056	-0.793634162	1	0.018859286	-1.680656153	0.03723158	0.042046732	-0.589996318	0.267603475	0.965005738	5.767811326	6.12E-60	0.003631295	-3.110687398	0.219435853	0.006770242	-2.627215524	0.198582473	0	-0.082690182	1	0.081731083	0.717895804	1	0	-1.596006646	1	0	2.928531631	1	0	3.245896821	1	0	3.626505523	1	0	3.548918578	1	0	3.595081456	1	0	3.722632993	1
ENSBGRG00000003866	PIK3R4	0.053345573	-1.176342555	2.28E-07	0.072331928	-0.119387847	1	0.128243142	0.770689001	0.10109816	0.154602598	1.213706486	3.19E-05	0.11646621	0.600638021	0.458548554	0.061732018	-0.30133047	1	0.115094112	0.584397058	0.569620405	0	-0.470506212	1	0.061298312	0.00429651	1	0.041358839	-0.395421092	1	0	2.5407156	1	0	2.858080791	1	0	3.238689493	1	0	3.161102547	1	0	3.207265426	1	0	3.334816962	1
ENSBGRG00000003956	COL6A5	0	-2.638405389	0.122536676	0.001643907	3.440421177	1	0.002514571	4.196627981	0.099431884	0	0.538037071	1	0	2.382457851	1	0	3.213493149	1	0	3.10975007	1	0	7.243739305	1	0	5.713380322	1	0	5.730422841	1	0	10.25496112	1	0	10.57232631	1	0	10.95293501	1	0	10.87534807	1	0	10.92151094	1	0	11.04906248	1
ENSBGRG00000004003	CAPN7	0.023553162	-0.730327878	0.010898597	0.036165964	0.36407029	1	0.047776857	0.793779891	0.174508304	0.036871749	0.396018066	0.39244777	0.035355814	0.342929487	0.938789465	0.036312952	0.429750784	1	0.047391693	0.792638991	0.541825357	0	0.953720458	1	0.020432771	0.427978104	1	0.02067942	0.445020622	1	0	3.964942271	1	0	4.282307462	1	0	4.662916163	1	0	4.585329218	1	0	4.631492096	1	4.125	5.763660261	0.791363215
ENSBGRG00000004132	SH3BP5	0.306503073	0.642646325	0.004626929	0.228503135	-0.208920552	1	0.16093257	-0.746704611	0.277056008	0.260689736	-0.015031394	1	0.197576606	-0.420058514	1	0.025419066	-3.22061378	0.02597686	0.07108754	-1.857607206	0.175495866	0.244754562	0.129997139	1	0.204327706	-0.259729959	1	0.02067942	-2.70680906	1	0	0.817209045	1	0	1.134574236	1	0	1.515182938	1	0	1.437595993	1	0	1.483758871	1	0	1.611310408	1
ENSBGRG00000004225	ENSBGRG00000004225	0	-1.638405389	0.467428697	0	3.025383677	1	0	2.61166548	1	0.000646873	3.538037071	0.25798353	0	3.382457851	1	0	4.213493149	1	0	4.10975007	1	0	8.243739305	1	0	6.713380322	1	0	6.730422841	1	0	11.25496112	1	0	11.57232631	1	0	11.95293501	1	0	11.87534807	1	0	11.92151094	1	0	12.04906248	1
ENSBGRG00000004234	METTL6	0.056465197	-1.754799476	3.46E-15	0.106853984	-0.012371245	1	0.052806	-1.074509272	0.116306281	0.278802175	1.805084539	2.79E-11	0.070711627	-0.611087127	0.86672661	0.076257198	-0.466626585	1	0.602551528	2.670238362	8.14E-08	0.183565922	1.081347977	1	0.061298312	-0.449011006	1	0.144755937	0.573075906	1	0	2.088798035	1	2.743982495	3.993639133	0.811748348	0	2.786771928	1	0	2.709184982	1	0	2.755347861	1	0	2.882899397	1
ENSBGRG00000004328	EAF1	0.012634478	-1.780699271	1.52E-09	0.032878149	0.498837863	1	0.011315571	-1.0494	0.281952331	0.054984188	1.496696275	3.53E-05	0.014558276	-0.611895586	1	0.010893885	-0.803315139	1	0.169256047	3.054254957	3.18E-07	0	1.210316304	1	0	-0.320042679	1	0.124076517	2.537777763	0.432789816	0	4.221538116	1	0	4.538903307	1	0	4.919512009	1	0	4.841925064	1	0	4.888087942	1	0	5.015639478	1
ENSBGRG00000004392	COLQ	0.000155981	-3.80833039	1.74E-05	0.003287815	1.522883337	1	0.012572857	3.901172097	3.22E-05	0.002587491	0.95307457	0.509993768	0.002079754	1.212532849	1	0	0.965565635	1	0	0.861822556	1	0	4.995811792	1	0	3.465452809	1	0	3.482495328	1	0	8.007033604	1	0	8.324398795	1	0	8.705007497	1	0	8.627420552	1	0	8.67358343	1	0	8.801134967	1
ENSBGRG00000004645	HACL1	0.011074666	-2.015374847	1.97E-11	0.037809871	0.733829231	1	0.045262285	1.026702979	0.078923985	0.036871749	0.744966375	0.077272474	0.024957045	0.140383064	1	0.032681656	0.575419311	0.972997894	0.148945322	2.86013618	5.09E-06	0.183565922	3.249385869	0.679793911	0.040865541	1.298342823	1	0	-0.280804414	1	0	4.243733862	1	0	4.561099053	1	0	4.941707755	1	0	4.86412081	1	0	4.910283688	1	0	5.037835225	1
ENSBGRG00000005474	ANKRD28	0.009982797	-0.593317499	0.109578553	0.008219537	-0.32039116	1	0.010058286	-0.113227282	1	0.010349965	-0.168915954	0.925124884	0.01663803	0.657565089	0.818220927	0.003631295	-0.763786775	1	0.067702419	2.760600506	0.000151331	0	2.255054619	1	0.020432771	1.736100399	1	0.02067942	1.753142918	1	0	5.266276431	1	1.371991247	6.595046385	0.710238171	0	5.964250323	1	0	5.886663378	1	2.799107143	6.94423102	0.373943023	0	6.060377793	1
ENSBGRG00000005826	DPH3	0.102635635	-0.770125761	0.000561068	0.108497892	-0.268276693	1	0.080466285	-0.727910481	0.336955869	0.249692899	1.177124785	2.91E-05	0.11646621	-0.155339542	1	0.068994608	-0.875030108	1	0.372363304	1.593553154	0.009420258	0.244754562	1.139402646	1	0.061298312	-0.713932522	1	0.268832454	1.120980236	1	0	1.824508566	1	0	2.141873757	1	0	2.522482459	1	0	2.444895513	1	0	2.491058392	1	0	2.618609928	1
ENSBGRG00000005867	OXNAD1	0.085633683	0.66398252	0.008031334	0.054248946	-0.416584036	1	0.031432143	-1.232859235	0.068086993	0.056924806	-0.404082013	0.395764454	0.024957045	-1.486958039	0.166561292	0.021787771	-1.560352511	0.569153199	0.169256047	1.286320385	0.069893623	0	-0.348717732	1	0.020432771	-0.877206727	1	0.082717678	0.467388436	1	2.599263012	4.66812133	0.750945495	0	2.979869271	1	0	3.360477973	1	0	3.282891028	1	0	3.329053906	1	0	3.456605443	1
ENSBGRG00000005969	ENSBGRG00000005969	0.009358872	-4.364092915	3.05E-58	0.098634447	0.299696152	1	0.006286429	-3.554916078	3.45E-06	0.390064295	3.732047691	3.26E-45	0.145582762	0.893769056	0.202316436	0.177933463	1.181392305	0.217116055	0.033851209	-1.173969706	0.655658551	0	-0.516148878	1	0.163462165	1.136791003	1	0.02067942	-1.027800373	1	0	2.495072935	1	0	2.812438125	1	0	3.193046827	1	0	3.115459882	1	0	3.16162276	1	0	3.289174297	1
ENSBGRG00000005989	ENSBGRG00000005989	0	-1.638405389	0.467428697	0	3.025383677	1	0	2.61166548	1	0.000646873	3.538037071	0.25798353	0	3.382457851	1	0	4.213493149	1	0	4.10975007	1	0	8.243739305	1	0	6.713380322	1	0	6.730422841	1	0	11.25496112	1	0	11.57232631	1	0	11.95293501	1	0	11.87534807	1	0	11.92151094	1	0	12.04906248	1
ENSBGRG00000000174	ENSBGRG00000000174	0.029636429	-4.786768832	1.57E-86	0.210420153	-0.715351481	1	0.005029143	-5.869326624	4.91E-14	1.838412483	4.489635015	1.36E-77	0.012478522	-4.612299646	2.44E-06	0.010893885	-4.589830771	0.00383702	1.299886443	2.057767868	0.00022273	0.122377281	-0.97502572	1	0	-4.091154081	1	0.268832454	-0.261503858	1	1.732842008	2.036196092	0.860322767	1.371991247	1.768195287	0.957620429	3.048622366	2.148803989	0.913274789	0	1.070813662	1	0	1.11697654	1	0	1.244528077	1
ENSBGRG00000000188	ENSBGRG00000000188	0	-4.22336789	0.000171475	0.001643907	1.565952059	1	0.008801	4.289737385	0.000159119	0.000646873	0.078605452	1	0.004159507	2.645492257	0.345192946	0	1.628530648	1	0	1.524787569	1	0	5.658776805	1	0	4.128417822	1	0	4.145460341	1	0	8.669998617	1	0	8.987363808	1	0	9.36797251	1	0	9.290385564	1	0	9.336548443	1	0	9.464099979	1
ENSBGRG00000000196	ENSBGRG00000000196	0	-3.22336789	0.019472099	0	1.440421177	1	0	1.026702979	1	0.002587491	3.859965166	0.007542572	0	1.79749535	1	0.003631295	3.891565054	0.572391242	0	2.524787569	1	0	6.658776805	1	0	5.128417822	1	0	5.145460341	1	0	9.669998617	1	0	9.987363808	1	0	10.36797251	1	0	10.29038556	1	0	10.33654844	1	0	10.46409998	1
ENSBGRG00000000215	PLCL2	0.005615323	-3.777680177	5.03E-30	0.027946427	-0.235143873	1	0.046519571	0.515297086	0.479813777	0.137783905	3.060335537	7.39E-20	0.022877291	-0.487906869	1	0.116201445	1.891565054	0.039928554	0.006770242	-1.797140526	0.574779668	0.244754562	3.081851623	0.681252033	0.081731083	1.55149264	1	0	-0.769423046	1	0	3.755115231	1	0	4.072480422	1	0	4.453089123	1	0	4.375502178	1	8.397321429	6.433670909	0.223201583	0	4.549216593	1
ENSBGRG00000000227	ENSBGRG00000000227	0.000623925	-0.901439795	0.434604169	0	0.703455582	1	0.002514571	2.196627981	0.35360049	0.001940618	1.730682149	0.253366786	0	1.060529756	1	0	1.891565054	1	0	1.787821975	1	0	5.921811211	1	0	4.391452228	1	0	4.408494746	1	0	8.933033023	1	0	9.250398214	1	0	9.631006915	1	0	9.55341997	1	0	9.599582848	1	0	9.727134385	1
ENSBGRG00000000231	ENSBGRG00000000231	0.036031659	2.049650605	1.76E-10	0.024658612	0.048103754	1	0.002514571	-2.853220569	0.00161914	0.00452811	-2.484330742	9.68E-06	0.006239261	-1.661936269	0.22288932	0.018156476	-0.234967352	1	0.010155363	-0.93464405	0.855317276	0	1.183043374	1	0	-0.347315609	1	0	-0.33027309	1	0	4.194265186	1	0	4.511630377	1	0	4.892239079	1	0	4.814652133	1	0	4.860815012	1	0	4.988366548	1
ENSBGRG00000000433	TBC1D5	0.002651681	-2.534569578	8.48E-09	0.00657563	0.025383677	1	0.012572857	0.861643733	0.393363445	0.022640548	2.093252228	1.33E-05	0.008319015	0.382457851	1	0.018156476	1.494674901	0.527633543	0.020310726	1.631702773	0.254852438	0.061188641	3.868699874	1	0.020432771	2.338340891	1	0	1.338105419	1	0	5.862643695	1	0	6.180008886	1	0	6.560617587	1	0	6.483030642	1	0	6.529193521	1	0	6.656745057	1
ENSBGRG00000001693	ENSBGRG00000001693	0.000623925	-1.486402295	0.191425873	0	0.324943959	1	0.002514571	1.737196362	0.491606896	0.000646873	-0.04692543	1	0.004159507	2.507988733	0.417081066	0.00726259	3.339024031	0.368372642	0.003385121	2.524787569	0.62270507	0	5.543299587	1	0	4.012940604	1	0	4.029983123	1	0	8.5545214	1	0	8.87188659	1	0	9.252495292	1	0	9.174908347	1	0	9.221071225	1	0	9.348622762	1
ENSBGRG00000001708	ENSBGRG00000001708	0.004679436	-0.591099674	0.263199839	0	-1.881506918	1	0.003771857	-0.221224534	1	0.002587491	-0.947389756	0.254186376	0.004159507	0.109439356	1	0.072625903	4.283882476	1.25E-09	0	-0.797140526	0.911239146	0	3.33684871	1	0	1.806489727	1	0	1.823532246	1	0	6.348070522	1	0	6.665435713	1	0	7.046044415	1	0	6.968457469	1	0	7.014620348	1	0	7.142171884	1
ENSBGRG00000001733	ENSBGRG00000001733	0	-2.638405389	0.099583275	0	2.025383677	1	0.001257286	3.026702979	0.451963086	0.000646873	1.95307457	0.545211782	0	2.382457851	1	0	3.213493149	1	0.003385121	4.524787569	0.299593953	0	7.243739305	1	0	5.713380322	1	0	5.730422841	1	0	10.25496112	1	0	10.57232631	1	0	10.95293501	1	0	10.87534807	1	0	10.92151094	1	0	11.04906248	1
ENSBGRG00000001743	KCNH8	0.002027756	-0.638405389	0.467428697	0.003287815	0.966489988	1	0	-1.143222022	0.59815222	0.003234364	0.663567953	0.630172164	0	-0.372429651	1	0.00726259	2.154599459	0.659688095	0.013540484	2.908116209	0.092184287	0	4.488851803	1	0	2.95849282	1	0	2.975535339	1	0	7.500073616	1	0	7.817438806	1	0	8.198047508	1	0	8.120460563	1	0	8.166623441	1	0	8.294174978	1
ENSBGRG00000001755	ENSBGRG00000001755	0.349085943	0.618328186	0.005892786	0.294259433	-0.031585135	1	0.147102428	-1.084064162	0.070540056	0.228992969	-0.452278665	0.264678682	0.255809711	-0.238885086	1	0.294134908	-0.024212328	1	0.240343587	-0.320237771	1	0.061188641	-1.388347107	1	0.163462165	-0.745595828	1	0.041358839	-2.316246464	1	0	0.622420241	1	0	0.939785432	1	0	1.320394134	1	0	1.242807189	1	0	1.288970067	1	0	1.416521603	1
ENSBGRG00000001764	EFHB	0.027608674	-0.207066077	0.558949131	0.041097686	0.576076276	1	0.015087428	-0.902213923	0.468555885	0.023287421	-0.345266704	0.677341712	0.004159507	-2.294674494	0.192842847	0.00726259	-1.463639196	1	0.094783386	1.833304745	0.034546552	1.529716014	5.794431904	0.000594262	0.020432771	0.446593782	1	0	-0.541040187	1	0	3.98349809	1	0	4.300863281	1	0	4.681471982	1	0	4.603885037	1	0	4.650047915	1	0	4.777599452	1
ENSBGRG00000001791	RAB5A	0.029480448	-0.034334065	0.937734209	0.026302519	-0.106322002	1	0.021373857	-0.432728639	0.802161079	0.022640548	-0.41615924	0.460928741	0.01663803	-0.705004991	0.875368509	0.032681656	0.282755811	1	0.115094112	2.10975007	0.001613828	0	0.949118557	1	0.020432771	0.423361475	1	0.082717678	1.776226531	1	0	3.960340369	1	0	4.27770556	1	0	4.658314261	1	0	4.580727316	1	0	4.626890194	1	0	4.754441731	1
ENSBGRG00000001807	ENSBGRG00000001807	0	-2.22336789	0.220172149	0	2.440421177	1	0	2.026702979	1	0.001293746	4.122999572	0.053739644	0	2.79749535	1	0	3.628530648	1	0	3.524787569	1	0	7.658776805	1	0	6.128417822	1	0	6.145460341	1	0	10.66999862	1	0	10.98736381	1	0	11.36797251	1	0	11.29038556	1	0	11.33654844	1	0	11.46409998	1
ENSBGRG00000001845	KAT2B	0.043986701	-0.961352696	6.62E-05	0.06411239	0.125724651	1	0.209966713	2.13053879	2.02E-09	0.068568516	0.229655508	0.572040614	0.058233105	-0.007488668	1	0.010893885	-2.092568541	0.340066563	0.020310726	-1.382103027	0.48824951	0	-0.06914365	1	0.081731083	0.731527669	1	0	-1.582460114	1	0	2.942078163	1	0	3.259443353	1	0	3.640052055	1	0	3.56246511	1	0	3.608627988	1	0	3.736179525	1
ENSBGRG00000001982	SGO1	0.00639523	-3.886332902	7.96E-37	0.037809871	-0.093557395	1	0.007543714	-2.34253083	0.006061546	0.168833799	3.087644295	9.13E-24	0.014558276	-1.375765364	0.398994081	0.014525181	-1.232763081	1	0.280965038	3.022287228	1.33E-07	0	0.462379592	1	0.061298312	0.941890853	1	0.186114776	2.300806877	0.466967874	1.732842008	5.065136559	0.750945495	0	3.790966595	1	0	4.171575297	1	0	4.093988352	1	0	4.14015123	1	0	4.267702766	1
ENSBGRG00000002004	ENSBGRG00000002004	0	-1.638405389	0.467428697	0	3.025383677	1	0	2.61166548	1	0	1.538037071	1	0	3.382457851	1	0	4.213493149	1	0	4.10975007	1	0	8.243739305	1	0	6.713380322	1	0.02067942	8.730422841	0.118058375	0	11.25496112	1	0	11.57232631	1	0	11.95293501	1	0	11.87534807	1	0	11.92151094	1	0	12.04906248	1
ENSBGRG00000002023	ZNF596	0.024333068	-0.601172483	0.038772329	0.031234242	0.167402682	1	0.022631143	-0.325282349	0.949376401	0.059512297	1.31564465	0.000141031	0.014558276	-0.855946889	0.750185232	0.010893885	-1.043894694	1	0.03723633	0.47554405	0.844787871	0.122377281	2.566606961	1	0	-0.558082705	1	0	-0.541040187	1	0	3.98349809	1	0	4.300863281	1	0	4.681471982	1	0	4.603885037	1	0	4.650047915	1	0	4.777599452	1
ENSBGRG00000002063	HSPB7	0	-3.445760311	0.008498884	0.001643907	2.440421177	1	0	0.804310558	1	0	-0.269317851	0.782090116	0.010398769	5.967420351	5.19E-05	0	2.406138226	1	0	2.302395148	1	0	6.436384383	1	0	4.9060254	1	0	4.923067919	1	0	9.447606196	1	0	9.764971387	1	0	10.14558009	1	0	10.06799314	1	0	10.11415602	1	0	10.24170756	1
ENSBGRG00000002080	ENSBGRG00000002080	0	-3.638405389	0.003737222	0.001643907	2.218028755	1	0	0.61166548	1	0.002587491	2.859965166	0.032889785	0	1.382457851	1	0	2.213493149	1	0.006770242	4.10975007	0.102595216	0	6.243739305	1	0	4.713380322	1	0	4.730422841	1	0	9.254961118	1	0	9.572326309	1	0	9.95293501	1	0	9.875348065	1	0	9.921510943	1	0	10.04906248	1
ENSBGRG00000002187	FAM131C	0.004523455	1.946557112	0.004670081	0.001643907	-0.019010442	1	0	-1.475797361	0.446025418	0.001293746	-0.877000428	0.400614027	0	-0.705004991	0.893651897	0.003631295	1.169099029	1	0	0.022287228	1	0	4.156276464	1	0	2.625917481	1	0	2.64296	1	0	7.167498277	1	0	7.484863467	1	0	7.865472169	1	0	7.787885224	1	0	7.834048102	1	0	7.961599639	1
ENSBGRG00000002216	EPHA2	0.029636429	0.415461483	0.197611352	0.021370797	-0.238723763	1	0.002514571	-2.932655036	0.001150896	0.01617182	-0.76714776	0.144920553	0.091509165	1.979493184	0.000245986	0.00726259	-1.330827368	0.890836092	0.006770242	-1.434570447	0.539775587	0	1.104187953	1	0.040865541	1.169059806	1	0.02067942	0.595996521	1	0	4.115409765	1	0	4.432774956	1	0	4.813383658	1	0	4.735796713	1	0	4.781959591	1	0	4.909511128	1
ENSBGRG00000002266	ARHGEF19	0.004991399	-0.17897377	0.793506883	0.004931722	0.297463223	1	0.016344714	1.992755647	0.011824217	0.001940618	-1.189883384	0.256475125	0	-1.424897071	0.652538504	0	-0.593861774	1	0.013540484	1.731238446	0.341368369	0	3.436384383	1	0	1.9060254	1	0	1.923067919	1	0	6.447606196	1	0	6.764971387	1	0	7.145580088	1	0	7.067993143	1	0	7.114156021	1	0	7.241707558	1
ENSBGRG00000002305	CPLANE2	0.000623925	1.683522706	0.232995083	0	1.703455582	1	0	1.289737385	1	0	0.216108976	1	0	2.060529756	1	0	2.891565054	1	0	2.787821975	1	0	6.921811211	1	0	5.391452228	1	0	5.408494746	1	0	9.933033023	1	0	10.25039821	1	0	10.63100692	1	0	10.55341997	1	0	10.59958285	1	0	10.72713439	1
ENSBGRG00000002321	FBXO42	0.039151283	-1.549868714	2.59E-11	0.055892853	-0.277875206	1	0.104354714	0.677553416	0.177484669	0.157190089	1.555885072	6.07E-08	0.103987687	0.656139501	0.408404418	0.065363313	-0.004145743	1	0.135404838	1.047341896	0.184814132	0	-0.258097879	1	0.061298312	0.217525296	1	0.02067942	-0.769423046	1	0.866421004	3.755115231	0.859982931	0	3.070489124	1	0	3.451097825	1	0	3.37351088	1	0	3.419673758	1	0	3.547225295	1
ENSBGRG00000002334	ENSBGRG00000002334	0	-2.638405389	0.102017093	0.001643907	3.440421177	1	0.001257286	3.026702979	0.451963086	0	0.538037071	1	0.002079754	3.79749535	0.428927947	0	3.213493149	1	0	3.10975007	1	0	7.243739305	1	0	5.713380322	1	0	5.730422841	1	0	10.25496112	1	0	10.57232631	1	0	10.95293501	1	0	10.87534807	1	0	10.92151094	1	0	11.04906248	1
ENSBGRG00000002342	ENSBGRG00000002342	0.009514854	-1.439096581	9.12E-06	0.011507352	-0.314466326	1	0.022631143	0.621188254	0.476320744	0.017465565	0.195644873	0.797689067	0.010398769	-0.390131653	1	0.090782379	2.744007865	0.0001639	0.054161935	1.939825068	0.024758245	0	1.842859869	1	0.081731083	2.668986203	0.893225479	0.062038259	2.35538341	0.833006964	1.732842008	6.456219326	0.681813563	0	5.171446872	1	0	5.552055574	1	0	5.474468629	1	0	5.520631507	1	0	5.648183044	1
ENSBGRG00000002351	SZRD1	0.000935887	-1.290482085	0.153898215	0.001643907	1.025383677	1	0.003771857	1.804310558	0.333733355	0.003881237	1.885960374	0.077316804	0	0.294995009	1	0	1.126030307	1	0	1.022287228	1	0	5.156276464	1	0	3.625917481	1	0	3.64296	1	0	8.167498277	1	0	8.484863467	1	0	8.865472169	1	0	8.787885224	1	0	8.834048102	1	0	8.961599639	1
ENSBGRG00000002425	NECAP2	0.128528515	0.472416092	0.057063064	0.110141799	-0.040705513	1	0.103097428	-0.147721409	1	0.045281096	-1.461962929	0.000149385	0.135183994	0.270768894	0.881257815	0.123464036	0.148019311	1	0.138789959	0.315953253	0.852023946	0.367131843	1.822275537	1	0.286058789	1.401102398	1	0.02067942	-1.50439459	1	0	2.018946926	1	0	2.336312117	1	0	2.716920818	1	2.491390728	3.640530634	0.85154412	0	2.685496751	1	0	2.813048288	1
ENSBGRG00000002459	CROCC	0.000623925	-4.199120343	4.90E-11	0.001643907	-0.928812633	1	0.003771857	-0.295225116	1	0.02781553	3.675540595	5.33E-10	0.006239261	0.475567255	1	0	-0.763786775	1	0.016925605	1.836731575	0.298901775	0	3.266459382	1	0	1.736100399	1	0.062038259	3.823532246	0.362435883	0	6.277681194	1	0	6.595046385	1	0	6.975655087	1	0	6.898068142	1	0	6.94423102	1	0	7.071782556	1
ENSBGRG00000002548	MFAP2	0.006083267	-5.566775712	6.73E-88	0.07726365	-0.630445154	1	1.291232421	5.771799978	2.84E-98	0.072449753	-0.80291585	0.053739644	0.012478522	-3.099053301	0.001642948	0.014525181	-2.755749456	0.138672618	0.07108754	-0.70228134	1	0	-1.052029629	1	0	-2.582388612	1	0	-2.565346093	1	0	1.959192183	1	0	2.276557374	1	0	2.657166076	1	0	2.579579131	1	0	2.625742009	1	0	2.753293546	1
ENSBGRG00000002593	ATP13A2	0.000155981	-2.22336789	0.067780941	0	1.218028755	1	0.002514571	2.874699886	0.21573384	0.001293746	1.801071477	0.356428385	0.002079754	2.79749535	0.634088451	0	2.406138226	1	0	2.302395148	1	0	6.436384383	1	0	4.9060254	1	0	4.923067919	1	0	9.447606196	1	0	9.764971387	1	0	10.14558009	1	0	10.06799314	1	0	10.11415602	1	0	10.24170756	1
ENSBGRG00000002755	SDHB	0.471375209	-0.334617184	0.137393091	0.427415937	-0.294054866	1	0.338209855	-0.656369607	0.354062423	0.956077991	1.105186051	4.82E-05	0.303644047	-0.796435614	0.573311879	0.272347137	-0.936253971	0.977868032	0.599166407	0.215341021	0.90969513	0.795452328	0.636937548	1	0.429088184	-0.239228573	1	0.165435356	-1.515129865	1	0	-0.162627723	1	0	0.154737468	1	0	0.53534617	1	2.491390728	1.458022947	1	0	0.503922103	1	0	0.63147364	1
ENSBGRG00000002780	PADI2	0.000467944	-1.960333484	0.047884576	0	0.324943959	1	0.001257286	1.026702979	0.899322957	0.003234364	2.122999572	0.078786247	0	0.682018133	1	0	1.51305343	1	0.006770242	3.235280952	0.237491556	0.061188641	6.658776805	0.379445493	0	4.012940604	1	0	4.029983123	1	0	8.5545214	1	0	8.87188659	1	0	9.252495292	1	0	9.174908347	1	0	9.221071225	1	0	9.348622762	1
ENSBGRG00000002860	PADI1	0	-3.22336789	0.019472099	0	1.440421177	1	0	1.026702979	1	0.003234364	5.122999572	0.0003806	0	1.79749535	1	0	2.628530648	1	0	2.524787569	1	0	6.658776805	1	0	5.128417822	1	0	5.145460341	1	0	9.669998617	1	0	9.987363808	1	0	10.36797251	1	0	10.29038556	1	0	10.33654844	1	0	10.46409998	1
ENSBGRG00000003075	ENSBGRG00000003075	0.000311962	-0.053442888	1	0	2.025383677	1	0	1.61166548	1	0.000646873	1.95307457	0.545211782	0	2.382457851	1	0	3.213493149	1	0	3.10975007	1	0	7.243739305	1	0	5.713380322	1	0	5.730422841	1	0	10.25496112	1	0	10.57232631	1	0	10.95293501	1	0	10.87534807	1	0	10.92151094	1	0	11.04906248	1
ENSBGRG00000003136	RCC2	0.089689194	-1.057195023	1.34E-06	0.124936966	-0.017306136	1	0.030174857	-2.111893081	0.000519158	0.32408327	1.788481436	1.08E-11	0.124785225	-0.014357456	1	0.123464036	-0.013675805	1	0.17941141	0.529247217	0.586082351	0	-1.149651152	1	0.347357101	1.508265893	1	0.062038259	-0.659746115	1	0.866421004	2.862643695	0.877956332	0	2.178935851	1	0	2.559544553	1	0	2.481957608	1	0	2.528120486	1	0	2.655672023	1
ENSBGRG00000003200	ARHGEF10L	0.061144633	-0.467103113	0.06388522	0.098634447	0.544610027	1	0.138301428	1.104585151	0.010549366	0.0879747	0.395277822	0.278905877	0.054073597	-0.344454079	1	0.003631295	-3.317888312	0.077651728	0.023695847	-1.409886183	0.461085659	0.183565922	1.716262299	1	0.081731083	0.509787608	1	0	-1.802906891	1	0	2.721631385	1	0	3.038996576	1	0	3.419605278	1	0	3.342018333	1	2.799107143	4.390129483	0.738758636	0	3.515732748	1
ENSBGRG00000003296	ENSBGRG00000003296	0	-2.638405389	0.099583275	0	2.025383677	1	0	1.61166548	1	0.001293746	3.122999572	0.125146359	0	2.382457851	1	0.003631295	4.628530648	0.43169199	0	3.10975007	1	0	7.243739305	1	0	5.713380322	1	0	5.730422841	1	0	10.25496112	1	0	10.57232631	1	0	10.95293501	1	0	10.87534807	1	0	10.92151094	1	0	11.04906248	1
ENSBGRG00000003302	ACTL8	0.008267004	-4.428482319	3.99E-55	0.078907558	0.08550467	1	0.002514571	-4.443616955	3.91E-07	0.4327579	4.892631355	6.13E-70	0.002079754	-4.259593842	0.000496723	0	-4.430363041	0.033557217	0.084628024	0.212137288	1	0	-0.400116884	1	0	-1.930475867	1	0.02067942	-0.911628852	1	0	2.611104928	1	0	2.928470119	1	0	3.30907882	1	0	3.231491875	1	0	3.277654754	1	0	3.40520629	1
ENSBGRG00000003318	IGSF21	0.000779906	-5.203190008	1.05E-23	0.018082982	0.522883337	1	0.001257286	-2.578159079	0.070930475	0.081505972	5.134404335	3.65E-29	0.006239261	-0.787467151	1	0	-1.986179196	0.967789024	0	-2.089922275	0.765392044	0	2.044066961	1	0	0.513707978	1	0	0.530750497	1	0	5.055288773	1	0	5.372653964	1	0	5.753262665	1	0	5.67567572	1	0	5.721838598	1	0	5.849390135	1
ENSBGRG00000003332	ENSBGRG00000003332	0	-3.22336789	0.019472099	0	1.440421177	1	0.001257286	2.289737385	0.607087081	0	-0.04692543	1	0.002079754	3.060529756	0.573288395	0	2.628530648	1	0.003385121	3.787821975	0.407869835	0	6.658776805	1	0.020432771	6.391452228	0.634578619	0.02067942	6.408494746	0.35548805	0	9.669998617	1	0	9.987363808	1	0	10.36797251	1	0	10.29038556	1	0	10.33654844	1	0	10.46409998	1
ENSBGRG00000003340	PAX7	0	-2.22336789	0.220172149	0	2.440421177	1	0	2.026702979	1	0.001293746	4.122999572	0.053739644	0	2.79749535	1	0	3.628530648	1	0	3.524787569	1	0	7.658776805	1	0	6.128417822	1	0	6.145460341	1	0	10.66999862	1	0	10.98736381	1	0	11.36797251	1	0	11.29038556	1	0	11.33654844	1	0	11.46409998	1
ENSBGRG00000003404	ALDH4A1	0.115582075	0.487479052	0.050149987	0.093702725	-0.116635328	1	0.064121571	-0.696323424	0.368424825	0.119671467	0.26984096	0.458888398	0.041595075	-1.276433667	0.255755374	0.010893885	-2.860648314	0.096384617	0.054161935	-0.859424804	0.820697972	0	-0.834411502	1	0.081731083	-0.037494117	1	0.041358839	-0.760093807	1	0.866421004	3.178145521	0.860322767	0	2.494175501	1	0	2.874784202	1	0	2.797197257	1	0	2.843360136	1	0	2.970911672	1
ENSBGRG00000003470	IFFO2	0.001559812	-1.085864366	0.117673372	0.001643907	0.440421177	1	0.005029143	1.541276152	0.296370138	0.001293746	-0.400562384	0.76354575	0.004159507	1.443858395	0.721605224	0.018156476	3.476527554	0.018155005	0	0.46589388	1	0	4.599883116	1	0	3.069524133	1	0	3.086566652	1	0	7.611104928	1	0	7.928470119	1	0	8.30907882	1	0	8.231491875	1	0	8.277654754	1	0	8.40520629	1
ENSBGRG00000003531	UBR4	0.040555114	-1.88196242	4.32E-17	0.050961131	-0.700834482	1	0.096810999	0.251409267	0.726400913	0.21993675	1.880202637	2.54E-12	0.126864979	0.662461893	0.383447433	0.101676265	0.340155113	1	0.223417982	1.510503343	0.019755812	0	-0.534337824	1	0.040865541	-0.476444236	1	0.227473615	1.555497159	0.830150843	0.866421004	3.478528085	0.860322767	0	2.794249179	1	0	3.174857881	1	0	3.097270936	1	0	3.143433814	1	0	3.27098535	1
ENSBGRG00000003889	EMC1	0.000311962	-3.445760311	2.80E-05	0.003287815	1.218028755	1	0.001257286	0.152233861	1	0.005174982	1.801071477	0.053414682	0.004159507	1.575102929	0.673230686	0	0.689931192	1	0.023695847	4.10975007	0.001768754	0	4.720177349	1	0	3.189818366	1	0	3.206860885	1	0	7.731399162	1	0	8.048764353	1	0	8.429373054	1	0	8.351786109	1	0	8.397948987	1	0	8.525500524	1
ENSBGRG00000004243	MRTO4	0.3228811	0.27704411	0.246018155	0.287683803	-0.062561268	1	0.142073285	-1.13240117	0.056730869	0.385536186	0.430949265	0.167649734	0.178858822	-0.7642498	0.626498293	0.11983274	-1.313293738	0.672090866	0.243728708	-0.296615128	1	0.183565922	-0.384250479	1	0.122596624	-1.105886408	1	0.268832454	-0.085646526	1	0	0.625604498	1	0	0.942969689	1	0	1.32357839	1	0	1.245991445	1	0	1.292154323	1	0	1.41970586	1
ENSBGRG00000004333	ENSBGRG00000004333	0.063016408	2.069176399	2.65E-13	0.054248946	0.354623304	1	0.012572857	-1.761792915	0.014019854	0.006468728	-2.835421325	1.96E-08	0.006239261	-2.472410533	0.026920514	0.003631295	-2.647593757	0.201691759	0.013540484	-1.420070877	0.483463309	0	0.379553161	1	0	-1.150805822	1	0	-1.133763303	1	0	3.390774973	1	0	3.708140164	1	0	4.088748866	1	0	4.01116192	1	0	4.057324799	1	0	4.184876335	1
ENSBGRG00000004473	ENSBGRG00000004473	1.145058045	2.258108174	2.64E-24	0.858119688	0.125867897	1	0.157160713	-2.412814625	8.75E-06	0.127433941	-2.821645946	2.90E-14	0.081110396	-3.312422342	3.27E-05	0.087151084	-3.162067645	0.020394755	0.172641168	-2.204528142	0.07820143	0	-3.779841803	1	0.408655413	-0.914414094	1	0.144755937	-2.291944972	1	0	-0.768619991	1	0	-0.4512548	1	0	-0.070646098	1	0	-0.148233044	1	0	-0.102070165	1	0	0.025481371	1
ENSBGRG00000004495	SLC66A1	0.000311962	-0.638405389	0.719597614	0	1.703455582	1	0.001257286	2.61166548	0.53655962	0	0.216108976	1	0	2.060529756	1	0	2.891565054	1	0	2.787821975	1	0	6.921811211	1	0.020432771	6.713380322	0.548039761	0	5.408494746	1	0	9.933033023	1	0	10.25039821	1	0	10.63100692	1	0	10.55341997	1	0	10.59958285	1	0	10.72713439	1
ENSBGRG00000004529	CAPZB	0.025736899	-0.585294052	0.043264375	0.036165964	0.30577165	1	0.049034143	0.773722238	0.184929252	0.037518622	0.359984189	0.422832683	0.045754582	0.662845823	0.549167787	0.043575542	0.62391402	0.894575587	0.013540484	-0.894751323	0.86924619	0	0.899443398	1	0.040865541	0.962952468	1	0	-0.613873067	1	0	3.91066521	1	0	4.228030401	1	0	4.608639102	1	0	4.531052157	1	0	4.577215035	1	0	4.704766572	1
ENSBGRG00000004609	ENSBGRG00000004609	1.030879801	-0.095175757	0.69363206	1.175393826	0.160747917	1	0.67641971	-0.68692211	0.3180223	1.568019654	0.691528246	0.017456468	0.536576467	-1.011052704	0.358786796	0.708102557	-0.590440257	1	1.073083339	0.020153853	1	1.223772812	0.194539013	1	1.042071303	-0.02367197	1	0.330870712	-1.624150662	1	0.866421004	-0.189018425	1	0	-0.871782688	1	0	-0.491173986	1	0	-0.568760931	1	0	-0.522598053	1	0	-0.395046516	1
ENSBGRG00000004678	ENSBGRG00000004678	0.000155981	-1.960333484	0.129475726	0.001643907	2.703455582	1	0.003771857	4.026702979	0.023384726	0	-0.04692543	1	0	1.79749535	1	0	2.628530648	1	0	2.524787569	1	0	6.658776805	1	0	5.128417822	1	0	5.145460341	1	0	9.669998617	1	0	9.987363808	1	0	10.36797251	1	0	10.29038556	1	0	10.33654844	1	0	10.46409998	1
ENSBGRG00000004686	NBL1	0.000623925	-3.360871413	4.04E-08	0.004931722	0.937920836	1	0.030174857	4.555081952	2.06E-13	0.001293746	-1.006283445	0.315367347	0.002079754	0.212532849	1	0.003631295	1.043568147	1	0	-0.099703296	1	0	4.03428594	1	0.020432771	3.543455321	1	0	2.520969476	1	0	7.045507752	1	0	7.362872943	1	0	7.743481645	1	0	7.665894699	1	0	7.712057578	1	0	7.839609114	1
ENSBGRG00000004751	TMCO4	0.000623925	-1.486402295	0.137195721	0.001643907	1.440421177	1	0.001257286	1.026702979	0.916134001	0.001940618	1.216108976	0.412137428	0.002079754	1.79749535	0.869982376	0.003631295	2.628530648	0.858097935	0.003385121	2.524787569	0.660553953	0	5.543299587	1	0	4.012940604	1	0	4.029983123	1	0	8.5545214	1	0	8.87188659	1	0	9.252495292	1	0	9.174908347	1	0	9.221071225	1	0	9.348622762	1
ENSBGRG00000004823	OTUD3	0.035875678	-3.025061087	2.14E-39	0.095346632	-0.522425825	1	0.057835143	-1.276689164	0.051693478	0.497445179	2.740889306	8.25E-27	0.064472366	-1.075948763	0.417861092	0.076257198	-0.795699276	1	0.907212413	2.988919618	3.31E-10	0.122377281	0.340861772	1	0.040865541	-1.189497211	1	0.165435356	0.418548411	1	0	1.765113157	1	0	2.082478348	1	6.097244733	4.050057477	0.838166745	0	2.385500105	1	0	2.431662983	1	0	2.55921452	1
ENSBGRG00000005071	ENSBGRG00000005071	0	-2.638405389	0.127615753	0	2.025383677	1	0	1.61166548	1	0	0.538037071	1	0	2.382457851	1	0	3.213493149	1	0.003385121	4.524787569	0.291485791	0	7.243739305	1	0.040865541	8.298342823	0.059836186	0	5.730422841	1	0	10.25496112	1	0	10.57232631	1	0	10.95293501	1	0	10.87534807	1	0	10.92151094	1	0	11.04906248	1
ENSBGRG00000005175	ENSBGRG00000005175	0.000779906	1.946557112	0.23840637	0	1.440421177	1	0	1.026702979	1	0	-0.04692543	1	0	1.79749535	1	0	2.628530648	1	0	2.524787569	1	0	6.658776805	1	0	5.128417822	1	0	5.145460341	1	0	9.669998617	1	0	9.987363808	1	0	10.36797251	1	0	10.29038556	1	0	10.33654844	1	0	10.46409998	1
ENSBGRG00000005193	UBXN10	0.015598121	1.932343253	5.59E-06	0.00657563	-0.47286719	1	0	-3.25869924	0.013688704	0.005174982	-1.060222252	0.121841375	0.002079754	-1.475523144	0.456433713	0	-1.656871571	0.775956124	0	-1.76061465	0.579021717	0.183565922	4.410849291	0.260424244	0	0.843015603	1	0	0.860058122	1	0	5.384596398	1	0	5.701961589	1	0	6.082570291	1	0	6.004983346	1	0	6.051146224	1	0	6.17869776	1
ENSBGRG00000005210	VWA5B1	0.000311962	0.946557112	0.605084326	0	2.440421177	1	0	2.026702979	1	0	0.95307457	1	0	2.79749535	1	0	3.628530648	1	0	3.524787569	1	0	7.658776805	1	0	6.128417822	1	0	6.145460341	1	0	10.66999862	1	0	10.98736381	1	0	11.36797251	1	0	11.29038556	1	0	11.33654844	1	0	11.46409998	1
ENSBGRG00000005394	ENSBGRG00000005394	0.07752266	1.244780946	1.09E-06	0.065756298	0.173482316	1	0.061607	0.068169597	1	0.009703092	-2.731089608	4.93E-09	0.027036799	-1.083982826	0.422687256	0.036312952	-0.607846003	1	0.023695847	-1.17796231	0.592465494	0	-0.060041443	1	0	-1.590400426	1	0	-1.573357907	1	0	2.95118037	1	0	3.26854556	1	0	3.649154262	1	0	3.571567317	1	0	3.617730195	1	0	3.745281732	1
ENSBGRG00000005412	ENSBGRG00000005412	0.000155981	-2.22336789	0.067780941	0	1.218028755	1	0	0.804310558	1	0.001293746	1.801071477	0.356428385	0	1.575102929	1	0	2.406138226	1	0.006770242	4.372784476	0.080769957	0	6.436384383	1	0	4.9060254	1	0.02067942	6.145460341	0.404937454	0	9.447606196	1	0	9.764971387	1	0	10.14558009	1	0	10.06799314	1	0	10.11415602	1	0	10.24170756	1
ENSBGRG00000005424	MUL1	0.061612577	-0.492864546	0.043561599	0.075619743	0.114406124	1	0.086752714	0.323095982	0.629195146	0.110615248	0.779426483	0.013392873	0.056153351	-0.314012965	1	0.032681656	-1.003737568	0.976867755	0.091398266	0.413279254	0.780694001	0	-0.312766749	1	0.040865541	-0.254326274	1	0.103397098	0.768490882	1	0.866421004	3.700372266	0.859982931	0	3.015820254	1	0	3.396428956	1	0	3.31884201	1	0	3.365004889	1	0	3.492556425	1
ENSBGRG00000005472	ENSBGRG00000005472	0.000155981	-1.960333484	0.134867591	0	1.440421177	1	0	1.026702979	1	0.001940618	2.95307457	0.067757361	0	1.79749535	1	0	2.628530648	1	0.003385121	3.787821975	0.407789399	0	6.658776805	1	0	5.128417822	1	0	5.145460341	1	0	9.669998617	1	0	9.987363808	1	0	10.36797251	1	0	10.29038556	1	0	10.33654844	1	0	10.46409998	1
ENSBGRG00000005498	FAM43B	0.001403831	-1.775908913	0.00449693	0.003287815	0.752365183	1	0.015087428	3.064177685	7.96E-05	0.00452811	0.95307457	0.356391761	0	-0.57173846	1	0	0.259296838	1	0	0.155553759	1	0	4.289542995	1	0	2.759184012	1	0	2.776226531	1	0	7.300764807	1	0	7.618129998	1	0	7.9987387	1	0	7.921151755	1	0	7.967314633	1	0	8.09486617	1
ENSBGRG00000000172	ENSBGRG00000000172	0	-6.161967345	9.85E-16	0.001643907	-0.466469419	1	0.032689428	4.044624887	2.77E-12	0.01164371	1.978609662	0.000684025	0	-1.141104105	0.735016247	0	-0.310068808	1	0	-0.413811886	1	0	3.720177349	1	0	2.189818366	1	0	2.206860885	1	0	6.731399162	1	0	7.048764353	1	0	7.429373054	1	0	7.351786109	1	0	7.397948987	1	0	7.525500524	1
ENSBGRG00000000179	ENSBGRG00000000179	0.000623925	-0.316477294	0.839743547	0.001643907	2.218028755	1	0	0.61166548	1	0	-0.461962929	1	0	1.382457851	1	0.003631295	3.406138226	0.602143042	0.003385121	3.302395148	0.43432169	0	6.243739305	1	0	4.713380322	1	0	4.730422841	1	0	9.254961118	1	0	9.572326309	1	0	9.95293501	1	0	9.875348065	1	0	9.921510943	1	0	10.04906248	1
ENSBGRG00000000185	PINK1	0.210418649	0.560665958	0.017367481	0.187405449	0.038774882	1	0.221282284	0.297091836	0.611941154	0.100912156	-0.965813981	0.009733283	0.06655212	-1.468723312	0.133054162	0.061732018	-1.523472446	0.543228018	0.196337015	0.116643768	1	0.856640968	2.241486854	0.753545672	0.30649156	0.804987702	1	0.062038259	-1.186949238	1	0	1.335352879	1	2.743982495	3.239170958	0.871364322	0	2.033326772	1	0	1.955739826	1	0	2.001902705	1	0	2.129454241	1
ENSBGRG00000000203	DDOST	0.62517268	-0.907484824	1.07E-05	0.851544058	0.022433202	1	0.836094995	-0.005782681	1	1.615241368	1.19387267	7.80E-06	0.513699175	-0.732124117	0.651416631	0.541062979	-0.642828623	1	2.224024461	1.473456022	0.011442136	0.305943203	-1.280149311	1	0.469953725	-0.807565685	1	1.385521108	0.719195586	1	0	-0.854706326	1	1.371991247	0.462822093	1	0	-0.156732434	1	2.491390728	0.765843849	1	0	-0.188156501	1	0	-0.060604964	1
ENSBGRG00000000228	KIF17	0.002807662	-3.076978403	1.27E-09	0.01315126	0.375129716	1	0.001257286	-2.295225116	0.230008285	0.050456078	3.415553064	9.10E-11	0	-2.536405387	0.537773056	0	-1.705370089	1	0	-1.809113168	1	0.917829609	6.515818851	0.003271565	0	0.794517085	1	0	0.811559604	1	0	5.336097881	1	0	5.653463071	1	0	6.034071773	1	0	5.956484828	1	0	6.002647706	1	0	6.130199243	1
ENSBGRG00000000243	SH2D5	0	-2.960333484	0.044377557	0	1.703455582	1	0.001257286	2.61166548	0.53655962	0.001940618	3.538037071	0.031843728	0	2.060529756	1	0	2.891565054	1	0	2.787821975	1	0	6.921811211	1	0	5.391452228	1	0	5.408494746	1	0	9.933033023	1	0	10.25039821	1	0	10.63100692	1	0	10.55341997	1	0	10.59958285	1	0	10.72713439	1
ENSBGRG00000000283	HP1BP3	0.323816987	-1.362953725	2.70E-11	0.447142826	-0.236108564	1	0.656303139	0.358665449	0.478300509	1.207711508	1.575196785	1.11E-09	0.511619422	-0.030570451	1	0.33044786	-0.666223271	1	1.306656685	1.383448288	0.021842847	0.061188641	-2.183311588	1	0.224760477	-1.126085941	1	0.661741425	0.355910229	1	1.732842008	1.413134724	0.910469223	0	0.145013464	1	0	0.525622166	1	2.491390728	1.448297172	1	0	0.494198099	1	0	0.621749636	1
ENSBGRG00000000349	ENSBGRG00000000349	0.014506252	-1.804915726	5.77E-11	0.023014704	-0.247634817	1	0.056577857	1.118419148	0.029414874	0.063393534	1.480893164	1.28E-05	0.06655212	1.339389129	0.047665401	0.014525181	-0.693397447	1	0.047391693	0.836731575	0.454711537	0	0.995811792	1	0	-0.534547191	1	0.062038259	1.496803165	1	0	4.007033604	1	0	4.324398795	1	0	4.705007497	1	0	4.627420552	1	0	4.67358343	1	0	4.801134967	1
ENSBGRG00000000420	EIF4G3	0.138823275	-1.069144203	7.13E-07	0.151239485	-0.400520268	1	0.186078285	-0.093236185	1	0.493563942	1.740426468	3.09E-11	0.178858822	-0.143985175	1	0.094413674	-1.043545416	0.925270603	0.21664774	0.146987509	1	0.611886406	1.680109674	1	0.081731083	-0.991906468	1	0.124076517	-0.488053905	1	0.866421004	2.225673891	0.910469223	0	1.542348962	1	0	1.922957664	1	0	1.845370719	1	0	1.891533597	1	0	2.019085133	1
ENSBGRG00000000770	ECE1	0.253469462	0.00633834	1	0.341932749	0.470060667	1	0.438792712	0.885457054	0.031397132	0.123552704	-1.149630213	0.001711765	0.517858683	1.109837396	0.035446368	0.068994608	-1.834176103	0.357361981	0.050776814	-2.262026575	0.093572538	0	-2.136180512	1	0.143029395	-0.662745067	1	0	-3.649496976	1	0	0.8750413	1	0	1.192406491	1	3.048622366	2.573556643	0.903260082	0	1.495428247	1	0	1.541591126	1	0	1.669142662	1
ENSBGRG00000000875	ALPL	0.000467944	-4.471295403	1.27E-12	0.01315126	1.494868961	1	0.021373857	2.355325727	0.002183044	0.005821855	0.187539824	0.932380614	0.037435567	3.238067941	9.00E-05	0	-0.693397447	1	0.013540484	1.624323243	0.398108811	0	3.33684871	1	0	1.806489727	1	0	1.823532246	1	0	6.348070522	1	0	6.665435713	1	0	7.046044415	1	0	6.968457469	1	0	7.014620348	1	0	7.142171884	1
ENSBGRG00000000964	RAP1GAP	0.008111023	3.089515066	9.49E-07	0.003287815	-0.144541324	1	0.001257286	-1.169694233	0.493876221	0	-3.269317851	0.002732139	0	-1.424897071	0.608591365	0	-0.593861774	1	0	-0.697604852	1	0	3.436384383	1	0	1.9060254	1	0	1.923067919	1	0	6.447606196	1	0	6.764971387	1	0	7.145580088	1	0	7.067993143	1	0	7.114156021	1	0	7.241707558	1
ENSBGRG00000001116	USP48	0.033223997	-1.420500358	4.96E-09	0.052605038	-0.030884542	1	0.060349714	0.168383601	0.911126175	0.131315177	1.648219989	2.35E-08	0.03327606	-0.672186365	0.8417419	0.076257198	0.54364175	0.878824485	0.128634596	1.310343901	0.085838559	0.061188641	1.063830215	1	0.102163853	1.128417822	1	0.041358839	0.137965804	1	0	3.072566764	1	0	3.389931955	1	3.048622366	4.77302592	0.838166745	0	3.692953712	1	0	3.73911659	1	0	3.866668127	1
ENSBGRG00000001776	ENSBGRG00000001776	0	-5.496386384	2.15E-09	0	-0.832597318	1	0.008801	2.152233861	0.051693478	0.001293746	-0.631887931	0.650882288	0.039515321	5.382457851	8.38E-11	0	0.355512153	1	0	0.251769075	1	0	4.38575831	1	0	2.855399327	1	0	2.872441846	1	0	7.396980123	1	0	7.714345313	1	0	8.094954015	1	0	8.01736707	1	0	8.063529948	1	0	8.191081485	1
ENSBGRG00000003230	ENSBGRG00000003230	0	-1.638405389	0.467428697	0	3.025383677	1	0	2.61166548	1	0	1.538037071	1	0	3.382457851	1	0	4.213493149	1	0	4.10975007	1	0.061188641	10.24373931	0.074063353	0	6.713380322	1	0	6.730422841	1	0	11.25496112	1	0	11.57232631	1	0	11.95293501	1	0	11.87534807	1	0	11.92151094	1	0	12.04906248	1
ENSBGRG00000003236	ENSBGRG00000003236	0.000155981	0.361594611	1	0	3.025383677	1	0	2.61166548	1	0	1.538037071	1	0	3.382457851	1	0	4.213493149	1	0	4.10975007	1	0	8.243739305	1	0	6.713380322	1	0	6.730422841	1	0	11.25496112	1	0	11.57232631	1	0	11.95293501	1	0	11.87534807	1	0	11.92151094	1	0	12.04906248	1
ENSBGRG00000003260	ENSBGRG00000003260	0.013258403	-0.855996824	0.00663346	0.016439074	0.033604184	1	0.031432143	0.990177103	0.118059868	0.014231201	-0.287129127	0.709286487	0.031196306	0.973066915	0.306254416	0.068994608	2.160381812	0.009162015	0.020310726	0.433289214	1	0	1.712357845	1	0	0.181998862	1	0.041358839	1.799685504	1	0	4.723579657	1	0	5.040944848	1	0	5.42155355	1	0	5.343966605	1	0	5.390129483	1	0	5.517681019	1
ENSBGRG00000003276	CDC42	0.352361548	-0.338648675	0.134854288	0.389606065	0.006564013	1	0.296719427	-0.4136026	0.696449004	0.520085727	0.506571733	0.092748025	0.343159368	-0.182816315	1	0.363129516	-0.092275157	1	0.849665357	1.178637372	0.06660316	0	-2.755908431	1	0.510819266	0.423006961	1	0.351550132	-0.093298217	1	0	0.255313381	1	0	0.572678572	1	0	0.953287274	1	0	0.875700329	1	0	0.921863207	1	0	1.049414743	1
ENSBGRG00000003297	WNT4	0	-1.638405389	0.467428697	0	3.025383677	1	0	2.61166548	1	0.000646873	3.538037071	0.25798353	0	3.382457851	1	0	4.213493149	1	0	4.10975007	1	0	8.243739305	1	0	6.713380322	1	0	6.730422841	1	0	11.25496112	1	0	11.57232631	1	0	11.95293501	1	0	11.87534807	1	0	11.92151094	1	0	12.04906248	1
ENSBGRG00000003315	ZBTB40	0.011386628	-1.028864865	0.001061452	0.016439074	0.162887201	1	0.021373857	0.524202639	0.590857117	0.025228039	0.826542164	0.057772467	0.012478522	-0.167739232	1	0.010893885	-0.170211144	1	0.023695847	0.761021915	0.752876602	0	1.834348369	1	0.020432771	1.312500886	1	0.248153034	4.127081811	0.002133241	0.866421004	5.854081682	0.798329699	0	5.162935372	1	0	5.543544074	1	0	5.465957129	1	0	5.512120007	1	0	5.639671544	1
ENSBGRG00000003384	EPHA8	0.000311962	-0.053442888	1	0	2.025383677	1	0	1.61166548	1	0.000646873	1.95307457	0.545211782	0	2.382457851	1	0	3.213493149	1	0	3.10975007	1	0	7.243739305	1	0	5.713380322	1	0	5.730422841	1	0	10.25496112	1	0	10.57232631	1	0	10.95293501	1	0	10.87534807	1	0	10.92151094	1	0	11.04906248	1
ENSBGRG00000003422	C1QA	0.008578966	-5.365353349	2.29E-41	0.09041491	-0.701564283	1	0.011315571	-3.644779116	0.002643102	0.005174982	-4.871353865	1.59E-09	0	-6.204381937	0.004100935	0.014525181	-3.047661524	0.817997918	0.010155363	-3.474272871	0.4187911	0	-1.343100483	1	28.66717721	11.09189195	1.35E-74	0	-2.856416947	1	0	1.66812133	1	0	1.985486521	1	0	2.366095222	1	0	2.288508277	1	0	2.334671155	1	0	2.462222692	1
ENSBGRG00000003430	C1QC	0.004679436	-5.521837012	2.14E-39	0.052605038	-0.764693253	1	0.011315571	-2.936771145	0.018611342	0.006468728	-3.871353865	6.96E-07	0.004159507	-3.913693609	0.070813285	0.010893885	-2.666090101	0.951846954	0	-4.774420449	0.232089402	0	-0.640431214	1	17.53131721	11.01695115	2.97E-69	0	-2.153747678	1	0	2.370790599	1	0	2.688155789	1	0	3.068764491	1	0	2.991177546	1	0	3.037340424	1	0	3.164891961	1
ENSBGRG00000003435	ENSBGRG00000003435	0	-4.22336789	0.000629975	0	0.440421177	1	0	0.026702979	1	0	-1.04692543	0.627514576	0	0.79749535	1	0	1.628530648	1	0	1.524787569	1	0	5.658776805	1	0.224760477	11.29834282	1.57E-09	0	4.145460341	1	0	8.669998617	1	0	8.987363808	1	0	9.36797251	1	0	9.290385564	1	0	9.336548443	1	0	9.464099979	1
ENSBGRG00000003451	C1QB	0.004055511	-5.76921426	2.69E-42	0.050961131	-0.852667235	1	0.012572857	-2.838795985	0.020304506	0.003234364	-4.794372508	7.81E-09	0	-5.542354653	0.010902049	0.010893885	-2.706859707	0.918975281	0	-4.815062434	0.204687741	0	-0.681073198	1	18.28732973	11.2539487	1.91E-74	0.02067942	-1.192904644	1	0	2.330148614	1	0	2.647513805	1	0	3.028122507	1	0	2.950535561	1	0	2.99669844	1	0	3.124249976	1
ENSBGRG00000003473	EPHB2	0.000155981	-3.960333484	8.45E-05	0.001643907	0.703455582	1	0.007543714	2.512129807	0.077005266	0.007762474	3.068551788	0.001833814	0	-0.009859572	1	0	0.821175726	1	0	0.717432647	1	0	4.851421883	1	0	3.3210629	1	0	3.338105419	1	0	7.862643695	1	0	8.180008886	1	0	8.560617587	1	0	8.483030642	1	0	8.529193521	1	0	8.656745057	1
ENSBGRG00000003569	LACTBL1	0	-3.22336789	0.019472099	0	1.440421177	1	0	1.026702979	1	0.003234364	5.122999572	0.0003806	0	1.79749535	1	0	2.628530648	1	0	2.524787569	1	0	6.658776805	1	0	5.128417822	1	0	5.145460341	1	0	9.669998617	1	0	9.987363808	1	0	10.36797251	1	0	10.29038556	1	0	10.33654844	1	0	10.46409998	1
ENSBGRG00000003651	KDM1A	0.081890134	-2.560212394	1.63E-32	0.24494221	0.044139885	1	0.17853457	-0.442782304	0.689070275	0.740022477	2.275002665	7.55E-19	0.141423255	-0.767583726	0.662305914	0.101676265	-1.210455883	0.795650492	1.408210313	2.776106689	4.56E-09	0.489509125	1.120192658	1	0.143029395	-0.580665991	1	0.558344327	1.255268457	0.951629662	0.866421004	1.957471617	0.928476176	1.371991247	2.274836807	0.937023106	3.048622366	2.655445509	0.898013959	0	1.577285497	1	0	1.623448376	1	0	1.750999912	1
ENSBGRG00000003910	LUZP1	0.011386628	-3.709722793	1.59E-45	0.050961131	-0.349655754	1	0.121956714	1.00237365	0.030296377	0.107380884	0.874617451	0.007787137	0.499140899	3.465624452	2.61E-20	0.010893885	-2.221135079	0.33900159	0.257269192	2.102741011	0.000420633	0.061188641	0.804947453	1	0.061298312	0.278752095	1	0.041358839	-0.1213262	1	0	2.81409195	1	1.371991247	4.133534456	0.871364322	0	3.512065843	1	2.491390728	4.436556213	0.79785368	0	3.480641776	1	0	3.608193312	1
ENSBGRG00000003962	ENSBGRG00000003962	0	-2.22336789	0.220172149	0	2.440421177	1	0	2.026702979	1	0.000646873	2.538037071	0.420483861	0.002079754	4.382457851	0.334928529	0	3.628530648	1	0	3.524787569	1	0	7.658776805	1	0	6.128417822	1	0	6.145460341	1	0	10.66999862	1	0	10.98736381	1	0	11.36797251	1	0	11.29038556	1	0	11.33654844	1	0	11.46409998	1
ENSBGRG00000003976	HNRNPR	0.176258765	-0.96058858	6.29E-06	0.228503135	-0.077154484	1	0.27534557	0.210010193	0.759310804	0.470276522	1.218489007	6.19E-06	0.153901777	-0.659018785	0.752281507	0.236034186	-0.017655288	1	0.42991036	0.870748312	0.237491556	0.305943203	0.518657127	1	0.224760477	-0.008288539	1	0.930573879	1.966849611	0.35548805	0	0.942078163	1	0	1.259443353	1	3.048622366	2.640619264	0.903260082	0	1.56246511	1	0	1.608627988	1	0	1.736179525	1
ENSBGRG00000004113	ZNF436	0.001715793	-0.960333484	0.238220134	0.003287815	1.025383677	1	0.001257286	-0.03219071	1	0.001293746	-0.461962929	0.803752531	0.008319015	2.244954327	0.229266777	0.003631295	1.569636959	1	0.006770242	2.10975007	0.481035731	0	4.543299587	1	0.020432771	4.069524133	1	0.02067942	4.086566652	0.879873307	0	7.5545214	1	0	7.87188659	1	0	8.252495292	1	0	8.174908347	1	0	8.221071225	1	0	8.348622762	1
ENSBGRG00000004156	TCEA3	0.01294644	-2.494015479	6.84E-19	0.037809871	0.102551538	1	0.011315571	-1.628648849	0.053551942	0.165599435	3.510238619	4.18E-31	0.018717784	-0.857856479	0.738428352	0	-3.382696608	0.192376246	0.020310726	-0.656542196	1	0	0.647549549	1	0	-0.882809434	1	0	-0.865766915	1	0	3.658771362	1	0	3.976136552	1	0	4.356745254	1	0	4.279158309	1	0	4.325321187	1	0	4.452872724	1
ENSBGRG00000004358	ASAP3	0.000155981	-1.638405389	0.407464987	0	1.703455582	1	0	1.289737385	1	0.001940618	3.538037071	0.031843728	0	2.060529756	1	0	2.891565054	1	0	2.787821975	1	0	6.921811211	1	0	5.391452228	1	0	5.408494746	1	0	9.933033023	1	0	10.25039821	1	0	10.63100692	1	0	10.55341997	1	0	10.59958285	1	0	10.72713439	1
ENSBGRG00000004509	E2F2	0.000935887	-1.000975468	0.309459273	0.001643907	1.218028755	1	0	-0.295225116	1	0.003234364	1.801071477	0.130998882	0.002079754	1.575102929	0.902264437	0.003631295	2.406138226	0.888881054	0	1.202859474	1	0	5.33684871	1	0	3.806489727	1	0	3.823532246	1	0	8.348070522	1	0	8.665435713	1	0	9.046044415	1	0	8.968457469	1	0	9.014620348	1	0	9.142171884	1
ENSBGRG00000004562	ID3	0	-4.097837007	0.000313865	0	0.565952059	1	0.005029143	3.126238653	0.029973706	0	-0.921394548	0.552708561	0.012478522	4.867884678	9.19E-05	0	1.75406153	1	0	1.650318451	1	0	5.784307687	1	0	4.253948704	1	0	4.270991223	1	0	8.795529499	1	0	9.11289469	1	0	9.493503392	1	0	9.415916446	1	0	9.462079325	1	0	9.589630861	1
ENSBGRG00000004602	ELOA	6.826985495	0.353344889	0.117257681	5.717510105	-0.137103902	1	6.150641677	-0.025653868	1	3.000196022	-1.18219373	0.000337165	9.086444119	0.569712926	0.476962183	12.00143051	0.973418967	0.334510321	2.589617523	-1.297489956	0.407869835	2.569922904	-1.334391991	1	7.437528515	0.22782116	1	3.163951187	-1.004748515	1	0	-3.750356405	1	4.115973742	-1.432925414	1	0	-3.052382513	1	0	-3.129969458	1	0	-3.083806579	1	0	-2.956255043	1
ENSBGRG00000004830	PITHD1	0.007019154	-0.472395437	0.381538655	0.016439074	1.236887782	1	0.008801	0.307884732	0.954779779	0.01164371	0.698501743	0.340222849	0	-2.043806904	0.473803956	0	-1.212771606	1	0.013540484	1.07412616	0.610972518	0	2.817474551	1	0.020432771	2.303989386	1	0	1.304158087	1	0	5.828696363	1	0	6.146061554	1	0	6.526670256	1	0	6.44908331	1	0	6.495246189	1	0	6.622797725	1
ENSBGRG00000004874	ENSBGRG00000004874	0.005459342	-0.790408482	0.094160053	0.009863445	0.724214143	1	0.008801	0.524202639	0.779821846	0.010349965	0.742856863	0.306210424	0.008319015	0.554638826	1	0.00726259	0.60863109	1	0.006770242	0.504888012	1	0.061188641	4.03428594	1	0	1.484561632	1	0.02067942	2.520969476	1	0	6.026142427	1	0	6.343507618	1	0	6.72411632	1	0	6.646529375	1	0	6.692692253	1	0	6.820243789	1
ENSBGRG00000005007	GALE	0.032912035	0.697197643	0.026938601	0.029590334	0.159569025	1	0.026403	-0.026934984	1	0.016818693	-0.77853779	0.144920553	0.010398769	-1.212488739	0.500984837	0.025419066	0.043568147	1	0.006770242	-1.500044284	0.580598872	0.061188641	2.044066961	1	0.061298312	1.523555764	1	0	-0.474148303	1	0	4.050389974	1	0	4.367755164	1	0	4.748363866	1	0	4.670776921	1	0	4.716939799	1	0	4.844491336	1
ENSBGRG00000005125	HMGCL	0.215410048	1.532041666	4.07E-11	0.149595578	-0.092202964	1	0.050291428	-1.717283043	0.00346529	0.057571679	-1.613064056	1.54E-05	0.093588919	-0.776096958	0.634088451	0.065363313	-1.244211725	0.756065807	0.044006572	-1.792840388	0.219816936	0	-1.477359883	1	0.081731083	-0.682368006	1	0.124076517	-0.178184227	1	0	1.533861929	1	0	1.85122712	1	0	2.231835822	1	0	2.154248876	1	0	2.200411755	1	0	2.327963291	1
ENSBGRG00000005227	FUCA1	0.013102421	0.127129358	0.796424454	0.019726889	0.795086058	1	0.015087428	0.381367861	0.833703662	0.005821855	-1.105819119	0.095254772	0.018717784	0.738601661	0.635470782	0.010893885	0.180070147	1	0.003385121	-0.945532366	0.960246695	0	2.177650115	1	0.061298312	2.679957321	1	0	0.664333651	1	0	5.188871927	1	0	5.506237118	1	0	5.88684582	1	0	5.809258875	1	0	5.855421753	1	0	5.98297329	1
ENSBGRG00000005315	ENSBGRG00000005315	0.033379978	-0.299603475	0.31321898	0.036165964	0.049099746	1	0.059092428	0.8000232	0.14592709	0.012290583	-1.651787488	0.000580267	0.093588919	1.500878344	0.011486743	0.068994608	1.02366859	0.443877513	0.044006572	0.381829615	0.933536554	0	0.658776805	1	0.061298312	1.139733135	1	0.02067942	0.149222259	1	0	3.669998617	1	0	3.987363808	1	0	4.36797251	1	0	4.290385564	1	0	4.336548443	1	0	4.464099979	1
ENSBGRG00000005344	PNRC2	0.021681388	0.03144601	0.97630907	0.026302519	0.39174733	1	0.035204	0.833021855	0.184927282	0.005174982	-2.066824987	0.000323834	0.037435567	0.923026232	0.322238918	0.050838132	1.385674124	0.232925571	0.003385121	-1.710428893	0.49197872	0	1.417190818	1	0.020432771	0.89320136	1	0.02067942	0.910243879	1	0	4.42841263	1	0	4.745777821	1	0	5.126386523	1	0	5.048799578	1	0	5.094962456	1	0	5.222513993	1
ENSBGRG00000005382	ENSBGRG00000005382	0.113242357	-0.465749185	0.045336711	0.106853984	-0.281161385	1	0.091781857	-0.520955822	0.579249887	0.205058676	0.809260875	0.00695312	0.09982818	-0.372429651	1	0.090782379	-0.480529828	1	0.236958466	0.914091942	0.235230775	0.122377281	0.409795075	1	0.040865541	-1.120563908	1	0.86853562	2.780562207	0.057436689	0	1.833948262	1	0	2.151313453	1	0	2.531922154	1	0	2.454335209	1	0	2.500498088	1	0	2.628049624	1
ENSBGRG00000005605	MYOM3	0	-3.445760311	0.008498884	0.001643907	2.440421177	1	0.006286429	5.196627981	0.000234758	0	-0.269317851	0.782090116	0	1.575102929	1	0	2.406138226	1	0	2.302395148	1	0	6.436384383	1	0	4.9060254	1	0	4.923067919	1	0	9.447606196	1	0	9.764971387	1	0	10.14558009	1	0	10.06799314	1	0	10.11415602	1	0	10.24170756	1
ENSBGRG00000006200	GRHL3	0.000311962	-5.161967345	3.01E-15	0.008219537	0.565952059	1	0	-2.538081639	0.167269587	0.029109276	3.361159309	6.12E-10	0	-1.767289269	0.642234673	0.00726259	0.689931192	1	0.050776814	3.302395148	0.001005517	0.061188641	4.114456288	0.948061637	0	1.563633203	1	0	1.580675722	1	0	6.105213998	1	0	6.422579189	1	0	6.803187891	1	0	6.725600946	1	0	6.771763824	1	0	6.89931536	1
ENSBGRG00000006515	STPG1	0.005927286	-0.053442888	0.982768366	0.001643907	-0.951896246	1	0	-2.38833452	0.308881653	0.013584329	1.571203935	0.030617315	0	-1.617542149	0.93094354	0	-0.786506851	1	0.003385121	0.132470146	1	0.122377281	4.874505496	0.442115009	0	1.713380322	1	0	1.730422841	1	0	6.254961118	1	0	6.572326309	1	0	6.95293501	1	0	6.875348065	1	0	6.921510943	1	0	7.04906248	1
ENSBGRG00000006640	NIPAL3	0.005459342	-0.275835309	0.645064596	0.008219537	0.752365183	1	0.005029143	0.050950526	1	0.007115601	0.422559853	0.705746744	0.008319015	0.821742896	0.852503293	0.010893885	1.306602553	0.80425684	0	-0.867529854	0.925336303	0	3.266459382	1	0	1.736100399	1	0	1.753142918	1	0	6.277681194	1	0	6.595046385	1	0	6.975655087	1	0	6.898068142	1	0	6.94423102	1	0	7.071782556	1
ENSBGRG00000006726	RCAN3	0.009670835	-2.340605565	5.33E-16	0.009863445	-1.195167397	1	0.038975857	0.729022431	0.266098625	0.085387209	2.516503909	2.36E-15	0.01663803	-0.464425436	1	0.050838132	1.137390169	0.431169551	0.020310726	-0.110801005	1	0.183565922	3.199345186	0.679793911	0.040865541	1.248494274	1	0.02067942	0.675140406	1	0.866421004	5.199678682	0.839211873	0	4.511630377	1	0	4.892239079	1	0	4.814652133	1	0	4.860815012	1	0	4.988366548	1
ENSBGRG00000006848	ENSBGRG00000006848	1.218369213	0.308296385	0.182575172	1.048812952	-0.109500546	1	1.003313994	-0.180129035	1	1.130733645	0.006000323	1	0.906772633	-0.326338001	1	0.508381323	-1.164132752	0.765364122	0.737956366	-0.623009774	1	0.428320484	-1.289712107	1	0.674281431	-0.729441237	1	0.703100264	-0.670456595	1	0	-1.279341765	1	0	-0.961976574	1	0	-0.581367872	1	0	-0.658954817	1	0	-0.612791939	1	0	-0.485240402	1
ENSBGRG00000006877	ENSBGRG00000006877	0	-2.22336789	0.220172149	0	2.440421177	1	0	2.026702979	1	0.000646873	2.538037071	0.420483861	0	2.79749535	1	0	3.628530648	1	0.003385121	5.10975007	0.233574291	0	7.658776805	1	0	6.128417822	1	0	6.145460341	1	0	10.66999862	1	0	10.98736381	1	0	11.36797251	1	0	11.29038556	1	0	11.33654844	1	0	11.46409998	1
ENSBGRG00000006897	ENSBGRG00000006897	0.146466354	-1.190248615	2.45E-08	0.189049357	-0.221234081	1	0.227568713	0.058764189	1	0.445695356	1.299604638	1.44E-06	0.19965636	-0.134622985	1	0.181564758	-0.260650185	1	0.575470561	1.459496109	0.017041269	0	-1.934303023	1	0.224760477	0.127166025	1	1.282124011	2.568791047	0.095237313	0	1.076918789	1	1.371991247	2.394906771	0.936477435	0	1.774892681	1	0	1.697305736	1	0	1.743468614	1	0	1.871020151	1
ENSBGRG00000007301	CLIC4	0.066915938	-2.270673604	1.10E-25	0.185761542	0.170898008	1	0.536860997	1.97050844	5.03E-09	0.193414966	0.252141707	0.480973193	0.586490557	1.995734633	3.21E-06	0.021787771	-2.757229059	0.097671311	0.666868826	2.127159748	7.09E-05	0.061188641	-0.538439888	1	0.081731083	-0.744410938	1	0.02067942	-2.051756352	1	0	1.471962909	1	0	1.7893281	1	0	2.169936801	1	0	2.092349856	1	0	2.138512734	1	0	2.266064271	1
ENSBGRG00000007375	ENSBGRG00000007375	0.000155981	-4.960333484	7.97E-11	0.008219537	1.440421177	1	0.001257286	-0.710262615	0.923286848	0.009056219	1.690040164	0.018544001	0	-0.975094154	0.957815162	0.065363313	4.937858706	4.37E-08	0	-0.247801935	1	0	3.886187301	1	0	2.355828318	1	0	2.372870837	1	0	6.897409113	1	1.371991247	8.250398214	0.534973784	0	7.595383006	1	0	7.51779606	1	0	7.563958939	1	0	7.691510475	1
ENSBGRG00000007394	RUNX3	0.000935887	-5.886332902	3.91E-46	0.00657563	-1.718777418	1	0.001257286	-3.470483561	0.00080152	0.053043569	1.343220894	0.000315549	0.002079754	-2.699691191	0.069857126	0.635476653	6.073011925	2.37E-45	0.006770242	-1.382103027	0.717400945	0	1.156276464	1	0	-0.374082519	1	0	-0.35704	1	0	4.167498277	1	0	4.484863467	1	0	4.865472169	1	0	4.787885224	1	0	4.834048102	1	0	4.961599639	1
ENSBGRG00000007540	ENSBGRG00000007540	0.225548826	-0.538299874	0.015110291	0.205488431	-0.38050066	1	0.306777712	0.230890805	0.717537763	0.338961344	0.424463564	0.179481596	0.351478383	0.432648302	0.605308838	0.297766203	0.182327574	1	0.233573345	-0.174065898	1	0.183565922	-0.203860553	1	0.143029395	-0.732151897	1	2.60560686	3.336483502	0.003005122	0	0.805812472	1	0	1.123177663	1	0	1.503786365	1	0	1.42619942	1	0	1.472362298	1	0	1.599913835	1
ENSBGRG00000007651	ENSBGRG00000007651	0.000311962	-1.638405389	0.186484068	0	1.025383677	1	0.002514571	2.61166548	0.261425191	0.000646873	0.730682149	1	0	1.382457851	1	0.003631295	3.406138226	0.676146759	0.003385121	3.302395148	0.497296366	0	6.243739305	1	0	4.713380322	1	0	4.730422841	1	0	9.254961118	1	0	9.572326309	1	0	9.95293501	1	0	9.875348065	1	0	9.921510943	1	0	10.04906248	1
ENSBGRG00000007668	ENSBGRG00000007668	0.324440912	-0.276231409	0.231028319	0.32878149	-0.096291581	1	0.792089995	1.329608745	0.000187913	0.172715036	-1.140707576	0.00127842	0.673840214	1.006081972	0.058524233	0.468437076	0.434152603	0.876284821	0.101553628	-1.777224809	0.20125821	0.061188641	-1.608790204	1	0.715146973	1.044101536	1	0.041358839	-2.536753986	1	0	0.402041533	1	0	0.719406723	1	0	1.100015425	1	0	1.02242848	1	0	1.068591358	1	0	1.196142895	1
ENSBGRG00000007916	MACO1	0.048354174	-2.810905253	2.72E-34	0.106853984	-0.615847043	1	0.176019999	0.13283133	0.92104039	0.593829226	2.748962925	2.11E-26	0.226693158	0.517258854	0.535291914	0.108938855	-0.548272531	1	0.355437699	1.187516311	0.09817225	1.652093296	3.332561351	0.214909243	0.081731083	-0.702783842	1	0	-3.011044145	1	0	1.513494131	1	1.371991247	2.831702264	0.897932346	0	2.211468024	1	2.491390728	3.134724021	0.86656965	2.799107143	3.180886899	0.84744822	0	2.307595494	1
ENSBGRG00000008061	LDLRAP1	0.000779906	-2.86079781	8.23E-06	0.00657563	1.489330777	1	0.002514571	0.24243167	1	0.007115601	1.663567953	0.024927206	0.004159507	1.013224041	0.877428296	0.00726259	1.844259339	0.763088489	0.020310726	3.16221749	0.013543727	0	4.199345186	1	0	2.668986203	1	0	2.686028722	1	0	7.210566998	1	0	7.527932189	1	0	7.908540891	1	0	7.830953946	1	0	7.877116824	1	0	8.004668361	1
ENSBGRG00000008298	MAN1C1	0.001715793	-4.704494579	1.22E-31	0.036165964	0.979090025	1	0.114412999	3.216364199	4.82E-14	0.034931131	1.015616036	0.019970094	0.058233105	1.71687689	0.015934108	0.010893885	-0.493865984	1	0.006770242	-1.019532947	1	0	1.515818851	1	0	-0.014540132	1	0	0.002502387	1	0	4.527040663	1	0	4.844405854	1	0	5.225014556	1	0	5.147427611	1	0	5.193590489	1	0	5.321142025	1
ENSBGRG00000008460	ENSBGRG00000008460	0	-2.638405389	0.099583275	0.001643907	3.440421177	1	0.002514571	4.196627981	0.070540056	0	0.538037071	1	0	2.382457851	1	0	3.213493149	1	0	3.10975007	1	0	7.243739305	1	0	5.713380322	1	0	5.730422841	1	0	10.25496112	1	0	10.57232631	1	0	10.95293501	1	0	10.87534807	1	0	10.92151094	1	0	11.04906248	1
ENSBGRG00000008512	ENSBGRG00000008512	0.000623925	-2.316477294	0.003045094	0.001643907	0.777456164	1	0.011315571	3.474161956	0.000351469	0.001940618	0.45057423	0.925094905	0.004159507	1.79749535	0.59722226	0	0.891565054	1	0	0.787821975	1	0	4.921811211	1	0	3.391452228	1	0	3.408494746	1	0	7.933033023	1	0	8.250398214	1	0	8.631006915	1	0	8.55341997	1	0	8.599582848	1	0	8.727134385	1
ENSBGRG00000008545	ENSBGRG00000008545	0	-2.638405389	0.099583275	0	2.025383677	1	0.002514571	4.196627981	0.070540056	0.000646873	1.95307457	0.545211782	0	2.382457851	1	0	3.213493149	1	0	3.10975007	1	0	7.243739305	1	0	5.713380322	1	0	5.730422841	1	0	10.25496112	1	0	10.57232631	1	0	10.95293501	1	0	10.87534807	1	0	10.92151094	1	0	11.04906248	1
ENSBGRG00000008577	MTFR1L	0.244266571	0.578779294	0.012455957	0.207132338	-0.031691297	1	0.099325571	-1.143889782	0.060102274	0.19212122	-0.166864594	0.820525842	0.089429411	-1.259429685	0.219594936	0.050838132	-1.999854133	0.271347552	0.338512094	0.704566471	0.369017819	0.244754562	0.438962927	1	0.102163853	-0.827716293	1	0.103397098	-0.810673774	1	0	1.125678101	1	0	1.443043292	1	0	1.823651993	1	0	1.746065048	1	0	1.792227926	1	0	1.919779463	1
ENSBGRG00000008672	ENSBGRG00000008672	0.003119624	-2.846000808	2.74E-13	0.008219537	-0.197008744	1	0.003771857	-1.221224534	0.319261047	0.036871749	2.48912747	1.25E-09	0	-2.487906869	0.211775953	0	-1.656871571	0.940497068	0.094783386	3.491997634	2.39E-07	0.122377281	3.983211755	0.607380219	0	0.843015603	1	0.02067942	1.872441846	1	0	5.384596398	1	0	5.701961589	1	0	6.082570291	1	0	6.004983346	1	0	6.051146224	1	0	6.17869776	1
ENSBGRG00000008716	ENSBGRG00000008716	0.001715793	-0.638405389	0.498352358	0.003287815	1.218028755	1	0.002514571	0.804310558	0.755764093	0.001940618	0.216108976	0.972496643	0.002079754	0.923026232	0.999854099	0	0.689931192	1	0.010155363	2.787821975	0.24680186	0	4.720177349	1	0	3.189818366	1	0	3.206860885	1	0	7.731399162	1	0	8.048764353	1	0	8.429373054	1	0	8.351786109	1	0	8.397948987	1	0	8.525500524	1
ENSBGRG00000008727	ENSBGRG00000008727	0.054437441	0.183449103	0.526928138	0.050961131	0.014156422	1	0.027660286	-0.900946176	0.25008105	0.071156007	0.560963468	0.118891555	0.020797537	-1.226888809	0.352936356	0.029050361	-0.690723313	1	0.054161935	0.14464486	1	0	0.148342283	1	0	-1.3820167	1	0	-1.364974181	1	0	3.159564095	1	0	3.476929286	1	0	3.857537987	1	0	3.779951042	1	0	3.826113921	1	0	3.953665457	1
ENSBGRG00000008769	PAFAH2	0.003119624	0.053472316	1	0	-1.019010442	1	0.005029143	1.07561258	0.608330975	0.003234364	0.31564465	0.974872203	0	-0.661936269	1	0.00726259	1.844259339	0.76260525	0.003385121	1.10975007	1	0	4.199345186	1	0	2.668986203	1	0	2.686028722	1	0	7.210566998	1	0	7.527932189	1	0	7.908540891	1	0	7.830953946	1	0	7.877116824	1	0	8.004668361	1
ENSBGRG00000008937	EXTL1	0.000155981	-1.22336789	0.673851136	0	2.025383677	1	0.002514571	4.196627981	0.100259584	0	0.538037071	1	0	2.382457851	1	0	3.213493149	1	0	3.10975007	1	0	7.243739305	1	0	5.713380322	1	0	5.730422841	1	0	10.25496112	1	0	10.57232631	1	0	10.95293501	1	0	10.87534807	1	0	10.92151094	1	0	11.04906248	1
ENSBGRG00000009039	SLC30A2	0.000311962	0.946557112	0.605084326	0	2.440421177	1	0	2.026702979	1	0	0.95307457	1	0	2.79749535	1	0	3.628530648	1	0	3.524787569	1	0	7.658776805	1	0	6.128417822	1	0	6.145460341	1	0	10.66999862	1	0	10.98736381	1	0	11.36797251	1	0	11.29038556	1	0	11.33654844	1	0	11.46409998	1
ENSBGRG00000005620	TRIM63	0	-1.638405389	0.467428697	0	3.025383677	1	0.001257286	4.61166548	0.218228819	0	1.538037071	1	0	3.382457851	1	0	4.213493149	1	0	4.10975007	1	0	8.243739305	1	0	6.713380322	1	0	6.730422841	1	0	11.25496112	1	0	11.57232631	1	0	11.95293501	1	0	11.87534807	1	0	11.92151094	1	0	12.04906248	1
ENSBGRG00000005649	PDIK1L	0.006707192	-1.368798329	0.000127855	0.004931722	-0.794795285	1	0.013830143	0.482382463	0.77359061	0.016818693	0.801071477	0.132031815	0.006239261	-0.437721112	1	0.00726259	-0.034434365	1	0.091398266	3.441371561	6.09E-08	0	2.38575831	1	0	0.855399327	1	0	0.872441846	1	0	5.396980123	1	0	5.714345313	1	0	6.094954015	1	0	6.01736707	1	0	6.063529948	1	0	6.191081485	1
ENSBGRG00000005660	FAM110D	0.000155981	-4.338845107	2.68E-08	0	-0.729503825	1	0.007543714	2.026702979	0.068702607	0	-2.216850431	0.076586165	0.039515321	5.704385946	1.67E-14	0	0.458605646	1	0	0.354862568	1	0	4.488851803	1	0	2.95849282	1	0	2.975535339	1	0	7.500073616	1	0	7.817438806	1	0	8.198047508	1	0	8.120460563	1	0	8.166623441	1	0	8.294174978	1
ENSBGRG00000005674	C1orf232	0.000155981	-1.22336789	0.64130432	0	2.025383677	1	0	1.61166548	1	0.000646873	1.95307457	0.545211782	0	2.382457851	1	0	3.213493149	1	0.003385121	4.524787569	0.299593953	0	7.243739305	1	0	5.713380322	1	0	5.730422841	1	0	10.25496112	1	0	10.57232631	1	0	10.95293501	1	0	10.87534807	1	0	10.92151094	1	0	11.04906248	1
ENSBGRG00000005708	ZNF593	0.202151645	1.069562178	3.30E-06	0.175898097	0.149094124	1	0.123213999	-0.398318609	0.731577228	0.077624735	-1.162402647	0.001726235	0.051993844	-1.621006005	0.08505967	0.065363313	-1.248524718	0.738034739	0.088013145	-0.838400817	0.833890818	0	-1.481626952	1	0.040865541	-1.425318121	1	0	-2.994943417	1	0	1.52959486	1	0	1.846960051	1	0	2.227568752	1	0	2.149981807	1	0	2.196144685	1	0	2.323696222	1
ENSBGRG00000005760	CNKSR1	0.002339718	0.039666516	1	0.00657563	1.954994349	1	0	-1.03219071	0.774406008	0.001940618	0.078605452	1	0	-0.261398339	1	0.00726259	2.274893693	0.619380075	0	0.46589388	1	0	4.599883116	1	0	3.069524133	1	0	3.086566652	1	0	7.611104928	1	0	7.928470119	1	0	8.30907882	1	0	8.231491875	1	0	8.277654754	1	0	8.40520629	1
ENSBGRG00000005907	CATSPER4	0.003431587	-0.284768434	0.774976835	0.00657563	1.177386771	1	0.002514571	-0.051299533	1	0.007115601	1.265018576	0.145675608	0	-0.939470244	1	0	-0.108434946	1	0	-0.212178025	1	0	3.921811211	1	0	2.391452228	1	0	2.408494746	1	0	6.933033023	1	0	7.250398214	1	0	7.631006915	1	0	7.55341997	1	0	7.599582848	1	0	7.727134385	1
ENSBGRG00000006005	CEP85	0.060052765	-1.610097842	1.47E-12	0.100278354	-0.09857082	1	0.023888428	-2.199548637	0.000730186	0.340901963	2.31798859	3.49E-18	0.018717784	-2.4415462	0.013619596	0.032681656	-1.610510902	0.585389311	0.412984755	2.057911138	0.000328387	0.183565922	1.090187274	1	0.040865541	-0.856475286	1	0.02067942	-1.425660235	1	0.866421004	3.098878041	0.860322767	1.371991247	3.416243232	0.872749811	3.048622366	3.796851934	0.839913903	0	2.71800113	1	0	2.764164008	1	0	2.891715545	1
ENSBGRG00000006098	SH3BGRL3	0.051473799	-0.278945237	0.294884618	0.046029409	-0.245918345	1	0.100582857	0.962830796	0.036591512	0.025228039	-1.240697173	0.003298169	0.091509165	0.786848106	0.295329621	0.210615119	2.046287648	0.001283128	0.016925605	-1.492639503	0.423205481	0	0.044066961	1	0.040865541	0.103585969	1	0.02067942	-0.466793852	1	0	3.055288773	1	0	3.372653964	1	0	3.753262665	1	0	3.67567572	1	0	3.721838598	1	0	3.849390135	1
ENSBGRG00000006137	UBXN11	0.026048862	-0.531490185	0.104301857	0.029590334	0.020645758	1	0.007543714	-1.889318628	0.046552198	0.071156007	1.597743317	1.57E-05	0.004159507	-2.359009136	0.125163455	0.010893885	-1.108434946	1	0.023695847	-0.194030678	1	0.428320484	3.939958557	0.226777576	0	-0.622010032	1	0.02067942	0.399505963	1	0	3.919570763	1	0	4.236935954	1	0	4.617544656	1	0	4.53995771	1	0	4.586120589	1	0	4.713672125	1
ENSBGRG00000006279	ENSBGRG00000006279	0.000311962	-3.638405389	9.65E-07	0.001643907	0.381527487	1	0.002514571	0.61166548	1	0.006468728	1.997468689	0.010502801	0	-0.317981867	1	0.032681656	4.447958402	1.89E-05	0	0.409310352	1	0	4.543299587	1	0	3.012940604	1	0.02067942	4.086566652	0.933599619	0	7.5545214	1	0	7.87188659	1	0	8.252495292	1	0	8.174908347	1	0	8.221071225	1	0	8.348622762	1
ENSBGRG00000006631	ENSBGRG00000006631	0	-6.130258485	1.97E-15	0	-1.466469419	1	0	-1.880187616	0.27697443	0	-2.953816025	0.013143988	0	-1.109395246	0.732531796	0.159776987	10.70534624	2.03E-43	0	-0.382103027	1	0	3.751886209	1	0	2.221527226	1	0	2.238569745	1	0	6.763108021	1	0	7.080473212	1	0	7.461081914	1	0	7.383494969	1	0	7.429657847	1	0	7.557209384	1
ENSBGRG00000006645	ENSBGRG00000006645	0	-2.638405389	0.099583275	0	2.025383677	1	0	1.61166548	1	0.000646873	1.95307457	0.545211782	0	2.382457851	1	0.003631295	4.628530648	0.43169199	0	3.10975007	1	0	7.243739305	1	0.020432771	7.128417822	0.451783791	0	5.730422841	1	0	10.25496112	1	0	10.57232631	1	0	10.95293501	1	0	10.87534807	1	0	10.92151094	1	0	11.04906248	1
ENSBGRG00000006684	DHDDS	0.009514854	0.186507905	0.740221766	0.00657563	-0.176250184	1	0.018859286	1.271815477	0.089353717	0.005821855	-0.58297833	0.508357491	0.006239261	-0.15670096	1	0.003631295	-0.35636246	1	0.006770242	0.140123719	1	0	2.658776805	1	0	1.128417822	1	0	1.145460341	1	0	5.669998617	1	0	5.987363808	1	0	6.36797251	1	0	6.290385564	1	0	6.336548443	1	0	6.464099979	1
ENSBGRG00000006850	ENSBGRG00000006850	0.198096134	-4.303579142	1.77E-76	1.441706832	-0.208203245	1	0.106869285	-4.041304522	5.00E-10	5.087007658	2.261007622	1.63E-17	0.091509165	-4.208337095	5.79E-06	0.159776987	-3.377301798	0.039200575	23.24224041	4.493270544	2.66E-30	0.183565922	-2.842313966	1	0.122596624	-3.565069136	1	6.762170185	2.02905298	0.349964524	0	-1.831341001	1	1.371991247	-0.513892866	1	18.2917342	1.674485552	0.844316304	0	-1.210954054	1	0	-1.164791175	1	0	-1.037239639	1
ENSBGRG00000006878	HMGN2	0.177662595	-0.240143602	0.312170874	0.17425419	-0.123413613	1	0.170990856	-0.157581177	1	0.184358747	-0.049445422	1	0.160141038	-0.244280787	1	0.283241023	0.605881909	0.68590895	0.375748425	1.030646296	0.145639826	0	-1.724927488	1	0.224760477	0.337616828	1	1.240765172	2.736347675	0.053443543	0	1.286294325	1	0	1.603659515	1	0	1.984268217	1	0	1.906681272	1	0	1.95284415	1	0	2.080395687	1
ENSBGRG00000007015	RPS6KA1	0.012790459	-1.64707025	6.07E-09	0.023014704	0.055757326	1	0.020116571	-0.165057823	1	0.029109276	0.389173685	0.417430521	0.018717784	-0.20250465	1	0.246928071	3.822171718	4.68E-14	0.003385121	-1.844446241	0.391945788	0	1.283737373	1	0.224760477	3.40352506	0.05516133	0.02067942	0.776226531	1	0	4.294959186	1	0	4.612324377	1	0	4.992933078	1	0	4.915346133	1	0	4.961509011	1	4.125	6.09486617	0.750469152
ENSBGRG00000008100	ENSBGRG00000008100	0.000467944	-0.960333484	0.54649493	0	1.025383677	1	0	0.61166548	1	0.002587491	2.859965166	0.041161084	0	1.382457851	1	0	2.213493149	1	0	2.10975007	1	0	6.243739305	1	0	4.713380322	1	0	4.730422841	1	0	9.254961118	1	0	9.572326309	1	0	9.95293501	1	0	9.875348065	1	0	9.921510943	1	0	10.04906248	1
ENSBGRG00000008144	ARID1A	0.067383882	-1.149308853	2.58E-07	0.07726365	-0.358320615	1	0.128243142	0.410945392	0.466243414	0.175302527	1.021873567	0.000496051	0.164300546	0.782545009	0.249153288	0.283241023	1.593946411	0.025104299	0.084628024	-0.189810212	1	0	-0.791059657	1	0.245193248	1.395619862	1	0.041358839	-0.716660385	1	0	2.220162155	1	0	2.537527346	1	0	2.918136048	1	0	2.840549103	1	0	2.886711981	1	0	3.014263517	1
ENSBGRG00000008647	PIGV	0.000467944	-1.960333484	0.039757456	0.001643907	1.440421177	1	0.003771857	2.289737385	0.203429408	0.001940618	1.216108976	0.412169229	0.002079754	1.79749535	0.869572167	0	1.51305343	1	0.003385121	2.524787569	0.660553953	0	5.543299587	1	0	4.012940604	1	0	4.029983123	1	0	8.5545214	1	0	8.87188659	1	0	9.252495292	1	0	9.174908347	1	0	9.221071225	1	0	9.348622762	1
ENSBGRG00000008689	ZDHHC18	0.003119624	-1.800676818	3.55E-05	0.001643907	-1.019010442	1	0.011315571	1.07561258	0.259504231	0.018112438	2.110615847	1.50E-05	0.012478522	1.259075435	0.376253646	0.003631295	0.169099029	1	0.003385121	0.06535595	1	0	3.177650115	1	0	1.647291132	1	0	1.664333651	1	0	6.188871927	1	0	6.506237118	1	0	6.88684582	1	0	6.809258875	1	0	6.855421753	1	0	6.98297329	1
ENSBGRG00000008777	GPN2	0.10715909	0.87497003	0.000325525	0.100278354	0.219691804	1	0.026403	-1.753861642	0.005399166	0.074390371	-0.271093476	0.612356907	0.027036799	-1.64781516	0.1018345	0.014525181	-2.316327798	0.217143071	0.064317298	-0.39645832	1	0.061188641	0.387313777	1	0	-2.144600673	1	0.103397098	0.465198504	1	0.866421004	3.398535589	0.860322767	0	2.714345313	1	0	3.094954015	1	0	3.01736707	1	0	3.063529948	1	0	3.191081485	1
ENSBGRG00000008880	GPATCH3	0.007487098	0.11832346	0.826994049	0.00657563	0.157487213	1	0.002514571	-1.03219071	0.515397859	0.009703092	0.58384076	0.415556618	0.002079754	-0.865469663	0.915788153	0	-1.053293392	1	0.010155363	0.900296704	0.965347288	0	2.976952765	1	0	1.446593782	1	0.062038259	3.520969476	0.304174557	0	5.988174577	1	0	6.305539768	1	0	6.68614847	1	0	6.608561524	1	0	6.654724403	1	0	6.782275939	1
ENSBGRG00000008953	ENSBGRG00000008953	0.029168486	2.108828541	6.93E-10	0.024658612	0.381527487	1	0.001257286	-3.129801506	0.00161914	0.005821855	-1.826535361	0.001145445	0.002079754	-2.359009136	0.091079589	0	-2.534699701	0.336876112	0.003385121	-1.631716917	0.454297734	0	1.495546456	1	0	-0.034812527	1	0	-0.017770008	1	0	4.506768268	1	0	4.824133459	1	0	5.204742161	1	0	5.127155216	1	0	5.173318094	1	0	5.30086963	1
ENSBGRG00000008992	NUDC	1.215249589	0.453716882	0.042807545	1.124432695	0.051685264	1	0.494113283	-1.198433078	0.034510995	1.318973628	0.332871519	0.320263701	0.409711488	-1.445694665	0.10515003	0.439386715	-1.322992944	0.636350066	0.602551528	-0.866378001	0.771124654	0.428320484	-1.237934011	1	0.490386495	-1.122291157	1	0.124076517	-2.944021668	1	0.866421004	-0.227468725	1	4.115973742	1.090148597	0.942913505	0	-0.529620881	1	2.491390728	0.392918223	1	0	-0.561044948	1	0	-0.433493412	1
ENSBGRG00000009143	ENSBGRG00000009143	0.000155981	-2.638405389	0.016783349	0	0.855458676	1	0.008801	5.61166548	4.16E-06	0	-0.631887931	0.789975269	0	1.212532849	1	0	2.043568147	1	0	1.939825068	1	0	6.073814304	1	0	4.543455321	1	0	4.56049784	1	0	9.085036116	1	0	9.402401307	1	0	9.783010009	1	0	9.705423064	1	0	9.751585942	1	0	9.879137479	1
ENSBGRG00000009168	TENT5B	0.000155981	-1.22336789	0.64130432	0	2.025383677	1	0.001257286	3.026702979	0.451963086	0.000646873	1.95307457	0.545211782	0	2.382457851	1	0	3.213493149	1	0	3.10975007	1	0	7.243739305	1	0	5.713380322	1	0	5.730422841	1	0	10.25496112	1	0	10.57232631	1	0	10.95293501	1	0	10.87534807	1	0	10.92151094	1	0	11.04906248	1
ENSBGRG00000009191	SLC9A1	0.000155981	-2.22336789	0.067780941	0	1.218028755	1	0.001257286	2.026702979	0.671395573	0.001940618	2.538037071	0.102667721	0	1.575102929	1	0.003631295	3.628530648	0.624517849	0	2.302395148	1	0	6.436384383	1	0	4.9060254	1	0	4.923067919	1	0	9.447606196	1	0	9.764971387	1	0	10.14558009	1	0	10.06799314	1	0	10.11415602	1	0	10.24170756	1
ENSBGRG00000009375	WDTC1	0.005303361	-0.757049885	0.100205848	0.008219537	0.544256988	1	0.003771857	-0.496858977	0.879897927	0.01164371	1.031077082	0.092912043	0.006239261	0.273933394	1	0	-0.956431853	1	0.023695847	2.087382257	0.08931313	0	3.073814304	1	0.020432771	2.563633203	1	0	1.56049784	1	0	6.085036116	1	0	6.402401307	1	0	6.783010009	1	0	6.705423064	1	0	6.751585942	1	0	6.879137479	1
ENSBGRG00000009602	ENSBGRG00000009602	0.138511312	0.340650597	0.173571425	0.116717429	-0.113030351	1	0.108126571	-0.236561723	0.999291259	0.128727686	0.027075152	1	0.110226949	-0.191329574	1	0.072625903	-0.759418278	1	0.047391693	-1.355135979	0.422299008	0.122377281	0.443918056	1	0.061298312	-0.67032397	1	0.041358839	-1.069398408	1	0	1.868020872	1	0	2.185386063	1	0	2.565994765	1	0	2.48840782	1	0	2.534570698	1	0	2.662122235	1
ENSBGRG00000009724	SYTL1	0.003431587	-0.758699623	0.151843954	0	-1.529205174	1	0	-1.942923372	0.21093737	0.005821855	0.612037652	0.50667734	0	-1.172131001	0.738428352	0.050838132	4.075989625	6.04E-07	0	-0.444838782	1	0	3.689150454	1	0.020432771	3.189818366	1	0	2.17583399	1	0	6.700372266	1	0	7.017737457	1	0	7.398346159	1	0	7.320759213	1	0	7.366922092	1	0	7.494473628	1
ENSBGRG00000009866	MAP3K6	0.005459342	-1.053442888	0.012731515	0.009863445	0.565952059	1	0.035204	2.688286762	1.58E-06	0.003234364	-1.162402647	0.140317956	0.010398769	0.682018133	0.948874135	0	-1.161546283	1	0.003385121	-0.247801935	1	0	2.868699874	1	0.040865541	2.95849282	1	0	1.35538341	1	0	5.879921686	1	0	6.197286877	1	0	6.577895579	1	0	6.500308634	1	0	6.546471512	1	0	6.674023049	1
ENSBGRG00000011089	CD164L2	0	-4.22336789	0.000985757	0	0.440421177	1	0	0.026702979	1	0.003234364	2.31564465	0.084218436	0.004159507	2.645492257	0.390131933	0	1.628530648	1	0.003385121	2.650318451	0.586212511	0	5.658776805	1	0.040865541	5.976414728	0.294286887	0.02067942	5.270991223	0.529127071	0	8.669998617	1	0	8.987363808	1	0	9.36797251	1	0	9.290385564	1	0	9.336548443	1	0	9.464099979	1
ENSBGRG00000011448	WASF2	0.143190749	-1.593765959	3.04E-14	0.207132338	-0.315727974	1	0.181049142	-0.528097551	0.53655962	0.774306735	2.21081997	1.79E-18	0.432588779	0.80672863	0.181415804	0.108938855	-1.214934568	0.763774563	0.145560201	-0.806400824	0.853382965	0.244754562	0.169062619	1	0.143029395	-0.681618192	1	0.45494723	0.867044552	1	0	0.856217426	1	0	1.173582617	1	0	1.554191318	1	0	1.476604373	1	0	1.522767251	1	0	1.650318788	1
ENSBGRG00000011636	AHDC1	0.004523455	-1.86079781	2.98E-06	0.01315126	0.687514038	1	0.047776857	2.966330361	6.80E-09	0.009056219	0.03553673	1	0.012478522	0.650653962	0.870922395	0	-1.415863472	1	0.010155363	0.524787569	1	0	2.614382685	1	0	1.084023702	1	0	1.101066221	1	0	5.625604498	1	0	5.942969689	1	0	6.32357839	1	0	6.245991445	1	0	6.292154323	1	0	6.41970586	1
ENSBGRG00000011695	FGR	0.002963643	-2.886332902	7.68E-14	0.01315126	0.467388224	1	0	-3.221224534	0.012137784	0.005821855	-0.854280352	0.243104815	0.08319015	3.53055649	1.85E-11	0.098044969	3.577904575	6.51E-08	0	-1.723139944	0.569421341	0	2.410849291	1	0.204327706	4.472372223	0.00213268	0	0.897532827	1	0	5.422071104	1	0	5.739436294	1	0	6.120044996	1	0	6.042458051	1	0	6.088620929	1	0	6.216172466	1
ENSBGRG00000011996	IFI6	0.068943694	-3.385916453	6.51E-49	0.440567196	0.476167998	1	1.766486418	3.094631769	9.31E-24	0.009703092	-5.194130355	4.45E-24	1.507821466	2.491820894	1.16E-09	0.653633129	1.052897385	0.252211877	0.027080968	-3.455457813	0.0155694	0.061188641	-1.494352954	1	7.580557909	4.679838907	7.54E-08	0.02067942	-3.007669418	1	0	0.516446585	1	0	0.833811776	1	0	1.214420478	1	0	1.136833533	1	0	1.182996411	1	0	1.310547948	1
ENSBGRG00000012076	FAM76A	0.026828768	-1.049267212	4.79E-05	0.039453779	0.106997443	1	0.061607	0.791997297	0.149814242	0.069862262	1.106549051	0.00095328	0.039515321	0.123185364	1	0.014525181	-1.101203377	0.943001857	0.081242903	1.191363835	0.176598347	0.061188641	1.596280879	1	0	-0.937671369	1	0	-0.92062885	1	0	3.603909427	1	0	3.921274617	1	0	4.301883319	1	0	4.224296374	1	0	4.270459252	1	0	4.398010789	1
ENSBGRG00000012364	ENSBGRG00000012364	0.000155981	-1.960333484	0.134854288	0	1.440421177	1	0.002514571	3.196627981	0.172184601	0.000646873	1.216108976	0.718249521	0	1.79749535	1	0.003631295	3.891565054	0.572391242	0	2.524787569	1	0	6.658776805	1	0	5.128417822	1	0	5.145460341	1	0	9.669998617	1	0	9.987363808	1	0	10.36797251	1	0	10.29038556	1	0	10.33654844	1	0	10.46409998	1
ENSBGRG00000012395	STX12	0.115270112	1.151509085	1.86E-06	0.096990539	0.128143252	1	0.040233143	-1.190997747	0.068222447	0.043340477	-1.165662976	0.002877293	0.037435567	-1.238437191	0.272724115	0.025419066	-1.672203225	0.497702294	0.081242903	-0.105928527	1	0.061188641	0.348921542	1	0.081731083	0.14504414	1	0.02067942	-1.164394922	1	0	2.358628714	1	0	2.675993905	1	0	3.056602606	1	0	2.979015661	1	0	3.025178539	1	0	3.152730076	1
ENSBGRG00000012519	PPP1R8	0.013570365	-1.245062961	2.61E-05	0.018082982	-0.10389934	1	0.016344714	-0.281419316	1	0.045281096	1.449379451	8.13E-05	0.004159507	-1.807366708	0.216329037	0.010893885	-0.554691176	1	0.094783386	2.375274028	0.000532746	0	1.455836746	1	0.020432771	0.932020609	1	0.103397098	2.56049784	0.453945157	0	4.467058558	1	0	4.784423749	1	0	5.165032451	1	0	5.087445506	1	0	5.133608384	1	0	5.261159921	1
ENSBGRG00000012596	THEMIS2	0.000779906	-0.053442888	1	0	0.855458676	1	0	0.441740479	1	0.001940618	1.95307457	0.200137567	0	1.212532849	1	0	2.043568147	1	0	1.939825068	1	0	6.073814304	1	0	4.543455321	1	0	4.56049784	1	0	9.085036116	1	0	9.402401307	1	0	9.783010009	1	0	9.705423064	1	0	9.751585942	1	0	9.879137479	1
ENSBGRG00000012726	ENSBGRG00000012726	0.003587568	-2.561237528	8.78E-11	0.008219537	-0.157838147	1	0.006286429	-0.571556344	0.803680625	0.028462403	1.90060715	1.94E-05	0.008319015	-0.076973768	1	0	-1.619396866	0.943001857	0.084628024	3.334456357	4.80E-06	0	2.410849291	1	0	0.880490308	1	0.144755937	3.988955855	0.039641717	0	5.422071104	1	0	5.739436294	1	0	6.120044996	1	0	6.042458051	1	0	6.088620929	1	0	6.216172466	1
ENSBGRG00000012884	SMPDL3B	0	-3.960333484	0.000712078	0	0.703455582	1	0.002514571	2.196627981	0.35360049	0.001293746	1.122999572	0.803752531	0.004159507	2.967420351	0.267847408	0	1.891565054	1	0.010155363	4.302395148	0.022467903	0	5.921811211	1	0	4.391452228	1	0	4.408494746	1	0	8.933033023	1	0	9.250398214	1	0	9.631006915	1	0	9.55341997	1	0	9.599582848	1	0	9.727134385	1
ENSBGRG00000013224	XKR8	0.008422985	-0.944508517	0.009922339	0.011507352	0.179893626	1	0.023888428	1.247093048	0.070540056	0.020053057	1.030242431	0.03456909	0.008319015	-0.178257104	1	0.018156476	0.92809093	0.944355783	0	-1.820987268	0.475126119	0.061188641	3.324876068	1	0	0.782642985	1	0	0.799685504	1	0	5.32422378	1	0	5.641588971	1	0	6.022197673	1	0	5.944610728	1	0	5.990773606	1	0	6.118325142	1
ENSBGRG00000013293	EYA3	0.007175136	-1.253741539	0.001059532	0.011507352	0.230967811	1	0.003771857	-1.233824571	0.337247042	0.025228039	1.556184418	0.000665063	0.004159507	-0.890560644	0.936695983	0.014525181	0.702531229	1	0.030466089	1.66349384	0.156426637	0.061188641	3.373374586	1	0	0.830737273	1	0.103397098	3.49520638	0.170269885	0	5.372318068	1	0	5.689683259	1	0	6.070291961	1	0	5.992705016	1	0	6.038867894	1	4.125	7.17869776	0.576066257
ENSBGRG00000013806	DNAJC8	0.392760681	-0.191519023	0.432109382	0.355084009	-0.231960711	1	0.494113283	0.277704221	0.620146296	0.496151434	0.309619185	0.334801711	0.378515182	-0.132509447	1	0.355866926	-0.216494692	1	0.484072295	0.235622539	0.88804105	0.673075046	0.740244803	1	0.429088184	0.087671479	1	0.330870712	-0.268914003	1	0	0.162864703	1	0	0.480229894	1	0	0.860838595	1	0	0.78325165	1	0	0.829414528	1	0	0.956966065	1
ENSBGRG00000013915	ATP5IF1	1.66494341	1.10873201	2.15E-07	1.239506216	-0.09156268	1	1.208251564	-0.132741811	1	0.435345391	-1.751530355	4.02E-07	0.811103961	-0.723336813	0.650442016	0.584638521	-1.18780779	0.747990278	0.64317298	-1.050913362	0.602042613	0.489509125	-1.343517326	1	0.592550349	-1.134720942	1	0.227473615	-2.441483669	1	0.866421004	-0.502949701	1	0	-1.18568865	1	0	-0.805079948	1	0	-0.882666893	1	2.799107143	0.163600124	1	0	-0.708952479	1
ENSBGRG00000014010	SESN2	0.064108276	1.003701019	0.000166	0.059180668	0.248995106	1	0.023888428	-1.099829427	0.15100805	0.03945924	-0.420655955	0.417189529	0.010398769	-2.104042011	0.054768208	0.010893885	-1.863322449	0.484159761	0.016925605	-1.376749792	0.503179739	0.061188641	1.161590264	1	0	-1.371428065	1	0.02067942	-0.3517262	1	0	3.17015273	1	0	3.487517921	1	0	3.868126622	1	0	3.790539677	1	0	3.836702556	1	0	3.964254092	1
ENSBGRG00000014253	MED18	0.005303361	-0.463318682	0.348351318	0.003287815	-0.366933746	1	0.003771857	-0.34253083	0.984009666	0.012937456	1.438501397	0.011165056	0.008319015	0.773648608	0.863555486	0.003631295	0.213493149	1	0	-0.912617743	0.921502792	0	3.221371492	1	0	1.691012509	1	0	1.708055028	1	0	6.232593305	1	0	6.549958496	1	0	6.930567197	1	0	6.852980252	1	0	6.89914313	1	0	7.026694667	1
ENSBGRG00000014359	PHACTR4	0.045546513	-0.466016347	0.085462992	0.060824576	0.264882569	1	0.049034143	-0.069221441	1	0.074390371	0.624528596	0.083455829	0.058233105	0.207015844	1	0.043575542	-0.16288273	1	0.081242903	0.70921214	0.491584959	0.061188641	1.137830797	1	0.061298312	0.612717983	1	0	-1.378101615	1	0	3.146436661	1	0	3.463801852	1	0	3.844410553	1	0	3.766823608	1	0	3.812986487	1	0	3.940538023	1
ENSBGRG00000014736	SNORA73	0	-1.638405389	0.467428697	0.001643907	5.025383677	1	0	2.61166548	1	0	1.538037071	1	0	3.382457851	1	0	4.213493149	1	0	4.10975007	1	0	8.243739305	1	0	6.713380322	1	0	6.730422841	1	0	11.25496112	1	0	11.57232631	1	0	11.95293501	1	0	11.87534807	1	0	11.92151094	1	0	12.04906248	1
ENSBGRG00000014744	SNORA73	0	-2.22336789	0.220172149	0	2.440421177	1	0	2.026702979	1	0.001293746	4.122999572	0.053739644	0	2.79749535	1	0	3.628530648	1	0	3.524787569	1	0	7.658776805	1	0	6.128417822	1	0	6.145460341	1	0	10.66999862	1	0	10.98736381	1	0	11.36797251	1	0	11.29038556	1	0	11.33654844	1	0	11.46409998	1
ENSBGRG00000014760	RCC1	0.000155981	-2.445760311	0.059449932	0.001643907	2.218028755	1	0.001257286	1.804310558	0.681331091	0.002587491	2.859965166	0.06291138	0	1.382457851	1	0	2.213493149	1	0	2.10975007	1	0	6.243739305	1	0	4.713380322	1	0	4.730422841	1	0	9.254961118	1	0	9.572326309	1	0	9.95293501	1	0	9.875348065	1	0	9.921510943	1	0	10.04906248	1
ENSBGRG00000014936	TRNAU1AP	0.118545718	-0.172561254	0.479135694	0.124936966	0.021874891	1	0.072922571	-0.79686217	0.26626604	0.189533729	0.74618757	0.014091861	0.072791381	-0.765029762	0.661179797	0.072625903	-0.728462714	1	0.17941141	0.567721365	0.548029875	0.489509125	2.066042938	0.936483998	0.061298312	-0.639766503	1	0.082717678	-0.29969249	1	0	1.898509148	1	0	2.215874338	1	0	2.59648304	1	0	2.518896095	1	0	2.565058973	1	0	2.69261051	1
ENSBGRG00000015211	RAB42	0.000779906	-0.86079781	0.469941596	0.003287815	2.288418083	1	0.001257286	1.152233861	0.874865032	0.000646873	0.078605452	1	0	0.79749535	1	0	1.628530648	1	0.003385121	2.650318451	0.624779057	0	5.658776805	1	0.020432771	5.253948704	1	0	4.145460341	1	0	8.669998617	1	0	8.987363808	1	0	9.36797251	1	0	9.290385564	1	0	9.336548443	1	0	9.464099979	1
ENSBGRG00000015289	TAF12	0.026048862	-1.672352721	2.57E-11	0.049317223	0.069686904	1	0.018859286	-1.34253083	0.076989241	0.130668305	1.93190996	8.04E-11	0.022877291	-0.998363933	0.549420675	0.029050361	-0.59099644	1	0.243728708	2.521497499	9.03E-06	0.183565922	2.255054619	1	0	-1.283799159	1	0.041358839	0.323863496	1	0	3.257781637	1	0	3.575146828	1	0	3.955755529	1	0	3.878168584	1	0	3.924331462	1	0	4.051882999	1
ENSBGRG00000015337	ENSBGRG00000015337	0.000467944	-2.545295984	0.003238225	0	-0.144541324	1	0.005029143	2.126238653	0.159399043	0.001940618	0.631146475	0.909899669	0.004159507	1.967420351	0.540423597	0.00726259	2.798455649	0.458894158	0.010155363	3.202859474	0.115567643	0	5.073814304	1	0	3.543455321	1	0	3.56049784	1	0	8.085036116	1	0	8.402401307	1	0	8.783010009	1	0	8.705423064	1	0	8.751585942	1	0	8.879137479	1
ENSBGRG00000015362	GMEB1	0.011542609	-1.137507153	0.000270902	0.011507352	-0.40924455	1	0.006286429	-1.254583131	0.205960801	0.031049894	1.108352796	0.005985602	0.010398769	-0.48379076	1	0.029050361	0.957153395	0.721329512	0.101553628	2.83512769	9.22E-06	0.061188641	2.759923528	1	0	0.221527226	1	0.02067942	1.246607064	1	0	4.763108021	1	0	5.080473212	1	0	5.461081914	1	0	5.383494969	1	0	5.429657847	1	0	5.557209384	1
ENSBGRG00000015523	ENSBGRG00000015523	0.000311962	-0.053442888	1	0	2.025383677	1	0	1.61166548	1	0	0.538037071	1	0	2.382457851	1	0	3.213493149	1	0.003385121	4.524787569	0.299593953	0	7.243739305	1	0	5.713380322	1	0	5.730422841	1	0	10.25496112	1	0	10.57232631	1	0	10.95293501	1	0	10.87534807	1	0	10.92151094	1	0	11.04906248	1
ENSBGRG00000015573	YTHDF2	0.046638381	-1.771530472	1.28E-15	0.065756298	-0.457842242	1	0.116927571	0.41136683	0.459984499	0.177890019	1.232933599	1.49E-05	0.187177837	1.130364308	0.042527992	0.10530756	0.262402749	1	0.365593062	2.148313651	7.58E-05	0.061188641	0.342872497	1	0.061298312	-0.184465134	1	0.372229551	2.103369007	0.35548805	0	2.352586003	1	0	2.669951194	1	0	3.050559896	1	0	2.972972951	1	0	3.019135829	1	0	3.146687365	1
ENSBGRG00000015780	ENSBGRG00000015780	0.000467944	-1.960333484	0.034200486	0	0.324943959	1	0.002514571	1.737196362	0.483451262	0.001940618	1.216108976	0.581141065	0.006239261	3.060529756	0.107507462	0	1.51305343	1	0	1.409310352	1	0	5.543299587	1	0.020432771	5.128417822	1	0	4.029983123	1	0	8.5545214	1	0	8.87188659	1	0	9.252495292	1	0	9.174908347	1	0	9.221071225	1	0	9.348622762	1
ENSBGRG00000015787	ENSBGRG00000015787	0.000311962	0.946557112	0.605084326	0	2.440421177	1	0	2.026702979	1	0	0.95307457	1	0	2.79749535	1	0	3.628530648	1	0	3.524787569	1	0	7.658776805	1	0	6.128417822	1	0	6.145460341	1	0	10.66999862	1	0	10.98736381	1	0	11.36797251	1	0	11.29038556	1	0	11.33654844	1	0	11.46409998	1
ENSBGRG00000016000	EPB41	0.011854572	-2.459081689	1.97E-20	0.032878149	0.060149095	1	0.064121571	1.097786077	0.025188745	0.078271608	1.642225921	1.82E-07	0.060312859	0.971935833	0.20829145	0.134357921	2.180649892	0.001276501	0.027080968	-0.129715865	1	0	0.80079581	1	0.081731083	1.609043663	1	0.02067942	0.291630989	1	0	3.812017622	1	0	4.129382813	1	0	4.509991514	1	0	4.432404569	1	0	4.478567447	1	0	4.606118984	1
ENSBGRG00000021675	TMEM200B	0	-2.960333484	0.047806415	0	1.703455582	1	0.002514571	3.61166548	0.123694929	0.000646873	1.538037071	0.638971723	0.002079754	3.382457851	0.506538967	0	2.891565054	1	0	2.787821975	1	0	6.921811211	1	0	5.391452228	1	0	5.408494746	1	0	9.933033023	1	0	10.25039821	1	0	10.63100692	1	0	10.55341997	1	0	10.59958285	1	0	10.72713439	1
ENSBGRG00000021699	SRSF4	0.01684597	-1.549701164	1.51E-08	0.014795167	-0.900615741	1	0.046519571	0.751068537	0.214557366	0.064040407	1.440426274	2.05E-05	0.045754582	0.721144464	0.477573685	0.025419066	-0.043894694	1	0.064317298	1.23200582	0.179893785	0	0.953720458	1	0.081731083	1.763845389	1	0.144755937	2.473034999	0.384479303	0	3.964942271	1	0	4.282307462	1	0	4.662916163	1	0	4.585329218	1	0	4.631492096	1	0	4.759043633	1
ENSBGRG00000021789	MECR	0.064108276	1.433385294	7.38E-08	0.041097686	-0.193039842	1	0.021373857	-1.160924024	0.113521373	0.018112438	-1.513875018	0.000555532	0.031196306	-0.565909381	0.918059882	0.010893885	-1.769500426	0.508496067	0.027080968	-0.688991722	0.9770823	0	0.252217459	1	0	-1.278141524	1	0.02067942	-0.258261845	1	0	3.263439272	1	0	3.580804463	1	0	3.961413164	1	0	3.883826219	1	0	3.929989097	1	0	4.057540634	1
ENSBGRG00000021855	PTPRU	0.001559812	-0.638405389	0.467428697	0	-0.366933746	1	0.003771857	1.441740479	0.436126869	0.002587491	0.772502324	0.715305444	0.002079754	1.060529756	1	0	0.821175726	1	0.006770242	2.446785057	0.370946209	0	4.851421883	1	0	3.3210629	1	0	3.338105419	1	0	7.862643695	1	0	8.180008886	1	0	8.560617587	1	0	8.483030642	1	0	8.529193521	1	0	8.656745057	1
ENSBGRG00000022057	MATN1	0.000467944	1.361594611	0.383755342	0	2.025383677	1	0	1.61166548	1	0	0.538037071	1	0	2.382457851	1	0	3.213493149	1	0	3.10975007	1	0	7.243739305	1	0	5.713380322	1	0	5.730422841	1	0	10.25496112	1	0	10.57232631	1	0	10.95293501	1	0	10.87534807	1	0	10.92151094	1	0	11.04906248	1
ENSBGRG00000022099	LAPTM5	0.000935887	-5.524537424	3.78E-37	0.009863445	-0.860748358	1	0.001257286	-3.116254975	0.004620335	0.000646873	-4.189883384	2.74E-07	0.060312859	1.76578649	0.010483083	0.533800389	6.378552395	4.47E-44	0	-2.624959551	0.293003476	0	1.509029685	1	0.449520954	4.65951345	0.000160019	0	-0.004286779	1	0	4.520251498	1	0	4.837616688	1	0	5.21822539	1	0	5.140638445	1	0	5.186801323	1	0	5.31435286	1
ENSBGRG00000022187	SDC3	0.000311962	-2.375370983	0.033109572	0.001643907	1.565952059	1	0.005029143	2.933593575	0.063118992	0.001293746	0.801071477	0.851120526	0.004159507	2.645492257	0.365828556	0	1.628530648	1	0	1.524787569	1	0	5.658776805	1	0	4.128417822	1	0	4.145460341	1	0	8.669998617	1	0	8.987363808	1	0	9.36797251	1	0	9.290385564	1	0	9.336548443	1	0	9.464099979	1
ENSBGRG00000022335	PUM1	0.034783809	-1.602539936	4.51E-12	0.032878149	-0.904226995	1	0.135786856	1.271325348	0.001951656	0.090562191	0.65522061	0.049695719	0.108147195	0.862450792	0.210565413	0.11257015	0.916576942	0.43169199	0.172641168	1.55989137	0.018632643	0	-0.122582909	1	0.061298312	0.353630762	1	0.620382586	3.385411133	0.006716361	0	2.888638904	1	0	3.206004094	1	0	3.586612796	1	2.491390728	4.51121341	0.801334218	0	3.555188729	1	0	3.682740266	1
ENSBGRG00000007212	ENSBGRG00000007212	0	-2.638405389	0.099583275	0	2.025383677	1	0.001257286	3.026702979	0.451963086	0	0.538037071	1	0	2.382457851	1	0	3.213493149	1	0.003385121	4.524787569	0.299593953	0	7.243739305	1	0	5.713380322	1	0.02067942	7.145460341	0.259181817	0	10.25496112	1	0	10.57232631	1	0	10.95293501	1	0	10.87534807	1	0	10.92151094	1	0	11.04906248	1
ENSBGRG00000007229	ENSBGRG00000007229	0	-4.097837007	0.000313865	0	0.565952059	1	0.001257286	1.289737385	0.858646647	0.005821855	4.859965166	3.96E-06	0	0.923026232	1	0	1.75406153	1	0	1.650318451	1	0	5.784307687	1	0	4.253948704	1	0	4.270991223	1	0	8.795529499	1	0	9.11289469	1	0	9.493503392	1	0	9.415916446	1	0	9.462079325	1	0	9.589630861	1
ENSBGRG00000007293	SNRNP40	0.008890929	-0.613314408	0.132286229	0.016439074	0.784375578	1	0.006286429	-0.571556344	0.794774836	0.010349965	0.010790068	1	0.006239261	-0.411958016	1	0.00726259	-0.008899273	1	0.047391693	2.372784476	0.008869519	0	2.410849291	1	0.020432771	1.89320136	1	0.062038259	2.936006975	0.548870861	0	5.422071104	1	1.371991247	6.752147346	0.691429201	0	6.120044996	1	2.491390728	7.055169103	0.706994472	0	6.088620929	1	0	6.216172466	1
ENSBGRG00000007511	ENSBGRG00000007511	1.887216631	1.822338367	4.85E-17	1.213203697	-0.172148929	1	0.179791856	-3.007331722	3.94E-08	0.487742087	-1.62688983	2.36E-06	0.143503009	-3.284704391	2.84E-05	0.214246415	-2.677075142	0.058143585	1.232184024	-0.144715583	1	0.550697765	-1.236848965	1	0.32692433	-2.000966221	1	0.930573879	-0.544891971	1	0	-1.548463714	1	0	-1.231098523	1	0	-0.850489821	1	0	-0.928076766	1	0	-0.881913888	1	0	-0.754362352	1
ENSBGRG00000007849	H-FABP	0.032444091	-1.767096612	1.92E-13	0.050961131	-0.282955353	1	0.006286429	-3.169694233	2.98E-05	0.20829304	2.451362659	7.35E-19	0.004159507	-3.405444709	0.002260269	0.290503613	2.361050337	7.32E-05	0.033851209	-0.786169408	0.947757338	0.367131843	2.686959572	0.682439386	0	-1.663830208	1	0	-1.646787689	1	0	2.877750587	1	0	3.195115778	1	0	3.57572448	1	0	3.498137535	1	0	3.544300413	1	0	3.67185195	1
ENSBGRG00000007968	SERINC2	0.006551211	1.787859366	0.00214656	0.004931722	0.470794826	1	0	-2.03219071	0.230008285	0.001940618	-1.016551781	0.263571309	0	-1.261398339	0.766844519	0	-0.430363041	1	0.003385121	0.495040226	1	0	3.599883116	1	0	2.069524133	1	0	2.086566652	1	0	6.611104928	1	0	6.928470119	1	0	7.30907882	1	0	7.231491875	1	0	7.277654754	1	0	7.40520629	1
ENSBGRG00000008317	TINAGL1	0.000155981	-6.081348885	9.58E-25	0.008219537	0.235306747	1	0.006286429	-0.178411451	1	0.000646873	-2.904906425	0.00099002	0.155981531	6.929945646	3.29E-44	0	-1.24593847	1	0	-1.349681549	0.796848251	0	2.784307687	1	0	1.253948704	1	0	1.270991223	1	0	5.795529499	1	0	6.11289469	1	0	6.493503392	1	0	6.415916446	1	0	6.462079325	1	0	6.589630861	1
ENSBGRG00000008440	HCRTR1	0	-1.638405389	0.467428697	0	3.025383677	1	0	2.61166548	1	0	1.538037071	1	0.002079754	5.382457851	0.211422559	0	4.213493149	1	0	4.10975007	1	0	8.243739305	1	0	6.713380322	1	0	6.730422841	1	0	11.25496112	1	0	11.57232631	1	0	11.95293501	1	0	11.87534807	1	0	11.92151094	1	0	12.04906248	1
ENSBGRG00000008534	PEF1	0.019653632	0.795690446	0.020429665	0.01315126	-0.171013536	1	0.011315571	-0.42395843	0.821731869	0.01164371	-0.490159821	0.436014169	0.006239261	-1.026933085	0.64780103	0.010893885	-0.195897788	1	0.016925605	0.302395148	1	0	1.809111078	1	0	0.278752095	1	0	0.295794614	1	0	4.82033289	1	0	5.137698081	1	0	5.518306783	1	0	5.440719837	1	0	5.486882716	1	0	5.614434252	1
ENSBGRG00000008612	COL16A1	0.004523455	-4.826911816	1.71E-58	0.039453779	-0.43928459	1	0.638701139	6.515724485	2.52E-100	0.001940618	-4.624354258	1.20E-13	0.01663803	-1.597364267	0.193389592	0.00726259	-2.366451277	0.320909413	0.003385121	-3.057668076	0.07073835	0	0.073814304	1	0	-1.456544679	1	0	-1.43950216	1	0	3.085036116	1	0	3.402401307	1	0	3.783010009	1	0	3.705423064	1	0	3.751585942	1	0	3.879137479	1
ENSBGRG00000009144	ADGRB2	0	-4.22336789	0.000795548	0.001643907	1.565952059	1	0.006286429	3.389273059	0.029279209	0.003234364	2.31564465	0.078663586	0	0.79749535	1	0	1.628530648	1	0	1.524787569	1	0	5.658776805	1	0	4.128417822	1	0	4.145460341	1	0	8.669998617	1	0	8.987363808	1	0	9.36797251	1	0	9.290385564	1	0	9.336548443	1	0	9.464099979	1
ENSBGRG00000010336	SPOCD1	0.00514738	-4.505138858	2.49E-52	0.019726889	-1.288197075	1	0.006286429	-2.836795021	0.000285647	0.298208358	5.302323271	5.90E-76	0.004159507	-3.0742388	0.009668876	0.003631295	-2.830900971	0.204375224	0.033851209	-0.45040904	1	0	0.196615393	1	0	-1.33374359	1	0.062038259	0.691503852	1	0	3.207837206	1	0	3.525202396	1	0	3.905811098	1	2.491390728	4.830953946	0.759086131	0	3.874387031	1	0	4.001938568	1
ENSBGRG00000010487	PTP4A2	0.140383087	-0.813126057	0.000170998	0.212064061	0.243620469	1	0.152131571	-0.268168817	0.953638464	0.38424244	1.385185583	2.34E-07	0.110226949	-0.726840792	0.685192767	0.10530756	-0.762259305	1	0.247113829	0.470580495	0.635076548	0	-1.660895316	1	0.32692433	0.908300347	1	0.02067942	-2.173459004	1	0	1.350326496	1	0	1.667691687	1	0	2.048300389	1	0	1.970713443	1	0	2.016876322	1	0	2.144427858	1
ENSBGRG00000010792	ENSBGRG00000010792	0.002183737	-0.979442307	0.140318809	0.004931722	1.118493082	1	0.007543714	1.6641329	0.142999823	0.003881237	0.590504491	0.658027309	0.002079754	0.382457851	1	0	0.169099029	1	0.006770242	1.74051626	0.585683396	0	4.199345186	1	0	2.668986203	1	0	2.686028722	1	0	7.210566998	1	0	7.527932189	1	0	7.908540891	1	0	7.830953946	1	0	7.877116824	1	0	8.004668361	1
ENSBGRG00000010825	KHDRBS1	0.052409686	-0.976510228	2.33E-05	0.07068802	-0.005032665	1	0.158417999	1.287467212	0.001376733	0.086034082	0.307210054	0.415182647	0.089429411	0.352041509	0.80473788	0.072625903	0.070535195	1	0.176026289	1.36599531	0.046506723	0	-0.329907882	1	0.122596624	0.95849282	1	0.041358839	-0.254470266	1	0	2.68131393	1	0	2.998679121	1	0	3.379287823	1	0	3.301700878	1	0	3.347863756	1	0	3.475415292	1
ENSBGRG00000011031	TMEM39B	0.019029707	-2.254311597	8.91E-18	0.041097686	-0.162919854	1	0.065378857	0.535454913	0.395901424	0.124846449	1.88056207	1.23E-09	0.147662516	1.810915866	0.000693936	0.072625903	0.701928726	0.749174996	0.030466089	-0.504959774	1	0.122377281	1.871599765	1	0.081731083	1.084023702	1	0	-1.232473164	1	0	3.292065112	1	0	3.609430303	1	0	3.990039005	1	0	3.91245206	1	0	3.958614938	1	0	4.086166475	1
ENSBGRG00000011110	KPNA6	0.005459342	-0.597763404	0.194383152	0.004931722	-0.040705513	1	0.006286429	0.174260168	1	0.008409346	0.512501979	0.537344277	0.010398769	0.945052538	0.699305298	0.014525181	1.491027124	0.590104013	0.010155363	1.043660879	0.704049675	0	3.114456288	1	0	1.584097305	1	0.02067942	2.621898385	1	0	6.125678101	1	0	6.443043292	1	0	6.823651993	1	0	6.746065048	1	0	6.792227926	1	0	6.919779463	1
ENSBGRG00000011364	ENSBGRG00000011364	0.001871774	0.062034329	1	0.001643907	0.777456164	1	0.005029143	1.933593575	0.222348332	0.000646873	-0.709890443	0.746041086	0	0.060529756	1	0.003631295	1.965565635	0.985731466	0	0.787821975	1	0	4.921811211	1	0	3.391452228	1	0	3.408494746	1	0	7.933033023	1	0	8.250398214	1	0	8.631006915	1	0	8.55341997	1	0	8.599582848	1	0	8.727134385	1
ENSBGRG00000011469	TXLNA	0.010918685	-1.371301319	9.06E-06	0.018082982	0.142740628	1	0.028917571	0.830305767	0.222235257	0.034284258	1.216108976	0.00191154	0.022877291	0.499814801	0.877831908	0.00726259	-0.740703162	1	0.040621451	1.350758169	0.181445036	0	1.689150454	1	0.020432771	1.166485863	1	0.082717678	2.52878898	0.556739239	0	4.700372266	1	0	5.017737457	1	0	5.398346159	1	0	5.320759213	1	0	5.366922092	1	0	5.494473628	1
ENSBGRG00000011550	CCDC28B	0.036655584	-0.816458271	0.000974693	0.047673316	0.0465779	1	0.164704428	2.120784223	4.01E-09	0.028462403	-0.809313621	0.066627819	0.11646621	1.414447965	0.011015512	0.003631295	-2.755173645	0.188339816	0.010155363	-1.853145936	0.293003476	0	0.272195751	1	0.040865541	0.332558538	1	0	-1.241120713	1	0	3.283417564	1	0	3.600782755	1	0	3.981391456	1	0	3.903804511	1	0	3.949967389	1	0	4.077518926	1
ENSBGRG00000011655	IQCC	0.005459342	-0.512874507	0.30659406	0.008219537	0.633066254	1	0.006286429	0.219348057	1	0.010349965	0.925060194	0.135908348	0.012478522	1.235616462	0.388609559	0	-0.873969693	1	0	-0.977712772	0.929349755	0	3.156276464	1	0	1.625917481	1	0	1.64296	1	0	6.167498277	1	0	6.484863467	1	0	6.865472169	1	0	6.787885224	1	0	6.834048102	1	0	6.961599639	1
ENSBGRG00000011819	TMEM234	0.001559812	0.82102623	0.379878783	0.001643907	1.324943959	1	0	-0.195689442	0.949382427	0.000646873	-0.162402647	0.880870126	0	0.575102929	1	0.003631295	2.51305343	0.889808108	0	1.302395148	1	0	5.436384383	1	0	3.9060254	1	0	3.923067919	1	0	8.447606196	1	0	8.764971387	1	0	9.145580088	1	0	9.067993143	1	0	9.114156021	1	0	9.241707558	1
ENSBGRG00000011926	EIF3I	0.343002676	0.320224177	0.175991558	0.356727916	0.189014773	1	0.237626999	-0.435946377	0.666371261	0.299502104	-0.089811243	1	0.197576606	-0.692575541	0.703085196	0.177933463	-0.823010185	1	0.297890643	-0.077629808	1	0	-2.458000333	1	0.245193248	-0.282712874	1	0.351550132	0.205989956	1	0.866421004	1.553654656	0.985705838	0	0.87058667	1	0	1.251195372	1	0	1.173608426	1	0	1.219771305	1	0	1.347322841	1
ENSBGRG00000012165	ENSBGRG00000012165	0.000467944	-5.960333484	7.24E-35	0.011507352	-0.260018542	1	0.064121571	2.504750276	1.03E-07	0.014231201	-0.077952325	1	0.112306702	3.395633239	2.55E-11	0.076257198	2.523177648	0.002441828	0.010155363	-0.212178025	1	0	1.895011151	1	0.020432771	1.37353032	1	0	0.381694687	1	0	4.906232964	1	0	5.223598154	1	0	5.604206856	1	0	5.526619911	1	0	5.572782789	1	0	5.700334326	1
ENSBGRG00000012218	FAM167B	0	-4.72586823	2.39E-06	0	-0.062079164	1	0	-0.475797361	0.956024547	0	-1.54942577	0.284215906	0.029116552	6.704385946	3.68E-13	0.00726259	2.891565054	0.414641949	0	1.022287228	1	0	5.156276464	1	0	3.625917481	1	0	3.64296	1	0	8.167498277	1	0	8.484863467	1	0	8.865472169	1	0	8.787885224	1	0	8.834048102	1	0	8.961599639	1
ENSBGRG00000012273	LCK	0	-4.097837007	0.000313865	0	0.565952059	1	0	0.152233861	1	0	-0.921394548	0.552708561	0	0.923026232	1	0.036312952	8.672924767	1.66E-12	0	1.650318451	1	0	5.784307687	1	0	4.253948704	1	0	4.270991223	1	0	8.795529499	1	0	9.11289469	1	0	9.493503392	1	0	9.415916446	1	0	9.462079325	1	0	9.589630861	1
ENSBGRG00000012575	HDAC1	0.170955404	-1.550983645	8.88E-14	0.290971618	-0.041914712	1	0.320607855	0.106846492	0.949382427	0.693447636	1.576874655	2.34E-09	0.239171681	-0.332261381	1	0.461174486	0.646487778	0.62491898	0.998610679	1.834380541	0.000838401	0.550697765	0.943615581	1	0.143029395	-0.909586622	1	0.144755937	-0.892544103	1	0	0.628795798	1	0	0.946160989	1	0	1.32676969	1	0	1.249182745	1	0	1.295345623	1	0	1.42289716	1
ENSBGRG00000012858	MARCKSL1	0.026828768	0.730133648	0.024891798	0.032878149	0.64291404	1	0.016344714	-0.40115856	0.867187116	0.009703092	-1.269317851	0.017094039	0.01663803	-0.299366189	1	0.021787771	0.156661926	1	0.010155363	-0.77289298	1	0	1.342872497	1	0.020432771	0.818562559	1	0	-0.170443967	1	0	4.35409431	1	0	4.671459501	1	0	5.052068202	1	0	4.974481257	1	0	5.020644135	1	0	5.148195672	1
ENSBGRG00000012900	FAM229A	0.384025733	2.514053358	2.50E-26	0.220283598	-0.244868383	1	0.033946714	-2.986121061	3.87E-07	0.031049894	-3.241179761	1.25E-15	0.062392612	-2.066890517	0.015529976	0.058100723	-2.110025277	0.217116055	0.050776814	-2.301760918	0.078266042	0.061188641	-1.175167426	1	0.061298312	-1.704472192	1	0.041358839	-2.102994377	1	0	0.835527567	1	0	1.152892758	1	0	1.53350146	1	0	1.455914514	1	0	1.502077393	1	0	1.629628929	1
ENSBGRG00000012978	TSSK3	0.013414384	1.556610594	0.000253585	0.009863445	0.203381979	1	0	-3.102580038	0.018294881	0.006468728	-0.572386919	0.466290764	0	-2.331787667	0.219506417	0	-1.500752369	0.88819365	0.006770242	0.008212043	1	0	2.529493788	1	0	0.999134805	1	0	1.016177324	1	0	5.5407156	1	0	5.858080791	1	0	6.238689493	1	0	6.161102547	1	0	6.207265426	1	0	6.334816962	1
ENSBGRG00000013022	BSDC1	0.002963643	-1.52593066	0.005539139	0.00657563	0.646872054	1	0.003771857	-0.116254975	1	0.013584329	1.868185673	0.002982366	0.008319015	1.003946227	0.668735327	0.003631295	0.432133435	1	0.003385121	0.328390356	1	0	3.436384383	1	0	1.9060254	1	0.041358839	3.56049784	0.591177743	0	6.447606196	1	0	6.764971387	1	0	7.145580088	1	0	7.067993143	1	0	7.114156021	1	0	7.241707558	1
ENSBGRG00000013452	ENSBGRG00000013452	0.002339718	-0.545295984	0.547653882	0.001643907	0.167402682	1	0	-1.295225116	0.864283844	0.003881237	0.760429492	0.567082045	0	-0.524432745	1	0.00726259	1.991100727	0.722333247	0.003385121	1.251769075	0.914101889	0.244754562	6.865227682	0.045994212	0	2.806489727	1	0	2.823532246	1	0	7.348070522	1	0	7.665435713	1	0	8.046044415	1	0	7.968457469	1	0	8.014620348	1	0	8.142171884	1
ENSBGRG00000013499	ZBTB8A	0.008578966	-1.020875026	0.003370019	0.008219537	-0.332168327	1	0.008801	-0.307197757	0.994011264	0.03234364	1.925060194	9.09E-07	0.010398769	0.024905846	1	0	-1.786506851	0.793255584	0.016925605	0.752198065	0.773953673	0	2.243739305	1	0	0.713380322	1	0	0.730422841	1	0	5.254961118	1	0	5.572326309	1	0	5.95293501	1	0	5.875348065	1	0	5.921510943	1	0	6.04906248	1
ENSBGRG00000013592	ZBTB8OS	0.358912759	1.258803701	1.69E-08	0.233434858	-0.254056448	1	0.080466285	-1.845241737	0.001042447	0.157190089	-0.917087992	0.011232222	0.074871135	-1.901443905	0.026843398	0.090782379	-1.58491634	0.479455582	0.284350159	0.050007986	1	0.489509125	0.906365183	1	0.204327706	-0.33349564	1	0.103397098	-1.19339982	1	0	0.743702622	1	0	1.061067813	1	0	1.441676515	1	0	1.36408957	1	0	1.410252448	1	0	1.537803984	1
ENSBGRG00000013759	RBBP4	0.069567619	0.377823073	0.172145046	0.087127095	0.518176334	1	0.035204	-0.850025646	0.290410784	0.058218552	-0.126595798	0.94587445	0.029116552	-1.061590735	0.44775928	0.018156476	-1.572231758	0.61320641	0.074472661	0.300156675	0.902773956	0.244754562	2.19280234	1	0.020432771	-0.665998045	1	0.062038259	0.35538341	1	0	2.873418167	1	0	3.190783357	1	0	3.571392059	1	0	3.493805114	1	0	3.539967992	1	0	3.667519529	1
ENSBGRG00000014170	SYNC	0.02714073	0.905915127	0.005688429	0.027946427	0.433757446	1	0.037718571	0.893436448	0.153397745	0.002587491	-2.985524885	3.19E-06	0.004159507	-1.890560644	0.211422559	0	-2.656871571	0.339269768	0.020310726	0.084214978	1	0	1.373374586	1	0	-0.156984397	1	0	-0.139941878	1	0	4.384596398	1	0	4.701961589	1	0	5.082570291	1	0	5.004983346	1	0	5.051146224	1	0	5.17869776	1
ENSBGRG00000014294	ENSBGRG00000014294	0.000779906	-1.22336789	0.2321727	0.003287815	2.025383677	1	0.001257286	0.911225762	1	0.001940618	1.078605452	0.604329559	0.004159507	2.382457851	0.413023868	0	1.406138226	1	0	1.302395148	1	0	5.436384383	1	0	3.9060254	1	0	3.923067919	1	0	8.447606196	1	0	8.764971387	1	0	9.145580088	1	0	9.067993143	1	0	9.114156021	1	0	9.241707558	1
ENSBGRG00000014343	ENSBGRG00000014343	0	-2.22336789	0.220172149	0	2.440421177	1	0	2.026702979	1	0.000646873	2.538037071	0.420483861	0.002079754	4.382457851	0.334928529	0	3.628530648	1	0	3.524787569	1	0	7.658776805	1	0	6.128417822	1	0	6.145460341	1	0	10.66999862	1	0	10.98736381	1	0	11.36797251	1	0	11.29038556	1	0	11.33654844	1	0	11.46409998	1
ENSBGRG00000014391	YARS1	0.012790459	-0.963805676	0.002380454	0.018082982	0.159135066	1	0.013830143	-0.254583131	1	0.03945924	1.526449097	6.32E-05	0.014558276	-0.101357927	1	0.021787771	0.528994974	1	0.013540484	-0.076116476	1	0	1.704580494	1	0	0.174221511	1	0.062038259	2.214723003	0.90681561	0	4.715802307	1	0	5.033167497	1	0	5.413776199	1	0	5.336189254	1	0	5.382352132	1	0	5.509903669	1
ENSBGRG00000014680	S100PBP	0.013570365	-1.562678063	1.90E-07	0.023014704	0.025383677	1	0.016344714	-0.493868934	0.794774836	0.059512297	1.737345879	1.23E-06	0.01663803	-0.390131653	1	0.025419066	0.265125917	1	0.084628024	1.970986	0.011632442	0.244754562	3.599883116	0.442115009	0.020432771	0.730386748	1	0.041358839	1.338105419	1	0	4.266276431	1	0	4.583641622	1	0	4.964250323	1	0	4.886663378	1	0	4.932826257	1	0	5.060377793	1
ENSBGRG00000014793	FNDC5	0.000311962	-2.638405389	0.003276922	0.001643907	1.324943959	1	0	-0.195689442	0.949382427	0.006468728	3.997468689	1.29E-05	0	0.575102929	1	0	1.406138226	1	0	1.302395148	1	0	5.436384383	1	0	3.9060254	1	0	3.923067919	1	0	8.447606196	1	0	8.764971387	1	0	9.145580088	1	0	9.067993143	1	0	9.114156021	1	0	9.241707558	1
ENSBGRG00000015001	HPCA	0	-1.638405389	0.467428697	0	3.025383677	1	0	2.61166548	1	0.000646873	3.538037071	0.25798353	0	3.382457851	1	0	4.213493149	1	0	4.10975007	1	0	8.243739305	1	0	6.713380322	1	0	6.730422841	1	0	11.25496112	1	0	11.57232631	1	0	11.95293501	1	0	11.87534807	1	0	11.92151094	1	0	12.04906248	1
ENSBGRG00000015118	TMEM54	0	-2.22336789	0.245946537	0.001643907	4.025383677	1	0.001257286	3.61166548	0.345829442	0	0.95307457	1	0	2.79749535	1	0	3.628530648	1	0	3.524787569	1	0	7.658776805	1	0	6.128417822	1	0	6.145460341	1	0	10.66999862	1	0	10.98736381	1	0	11.36797251	1	0	11.29038556	1	0	11.33654844	1	0	11.46409998	1
ENSBGRG00000015458	RNF19B	0.041802964	-0.980570955	8.32E-05	0.037809871	-0.584410676	1	0.065378857	0.218052417	0.821356484	0.054984188	-0.069121176	1	0.051993844	-0.10692699	1	0.130726626	1.260555185	0.197995812	0.247113829	2.253114245	0.000140279	0.611886406	3.476758731	0.246461081	0.224760477	2.074341149	0.877826267	0.475626649	3.120628488	0.037078186	0	3.0046627	1	0	3.322027891	1	0	3.702636592	1	0	3.625049647	1	0	3.671212525	1	8.25	5.388472274	0.704533338
ENSBGRG00000016106	AK2	0.197472209	0.055926923	0.865892507	0.151239485	-0.369885552	1	0.184820999	-0.072182685	1	0.203118058	0.076525142	0.861500233	0.176779068	-0.130856609	1	0.10530756	-0.859755834	1	0.301275764	0.664965227	0.416850013	0.122377281	-0.170593581	1	0.388222642	1.048044405	1	0.103397098	-0.681794139	1	0	1.254256849	1	0	1.57162204	1	0	1.952230741	1	0	1.874643796	1	0	1.920806674	1	0	2.048358211	1
ENSBGRG00000016701	AZIN2	0.001871774	-0.107890672	1	0.001643907	0.703455582	1	0	-0.780651943	1	0.001293746	-0.124927942	1	0.008319015	2.616923104	0.148691831	0	0.821175726	1	0.003385121	1.787821975	0.817437683	0	4.851421883	1	0	3.3210629	1	0	3.338105419	1	0	7.862643695	1	0	8.180008886	1	0	8.560617587	1	0	8.483030642	1	0	8.529193521	1	0	8.656745057	1
ENSBGRG00000016821	TRIM62	0.008111023	0.231534071	0.633678438	0.014795167	1.177386771	1	0.010058286	0.591765923	0.76572884	0.003881237	-0.883426698	0.243642615	0.008319015	0.437599405	1	0	-1.126356854	0.975566888	0.003385121	-0.212178025	1	0	2.903889303	1	0	1.37353032	1	0	1.390572838	1	0	5.915111115	1	0	6.232476306	1	0	6.613085007	1	0	6.535498062	1	0	6.58166094	1	0	6.709212477	1
ENSBGRG00000016873	ENSBGRG00000016873	0	-1.638405389	0.467428697	0	3.025383677	1	0	2.61166548	1	0	1.538037071	1	0.002079754	5.382457851	0.211422559	0	4.213493149	1	0	4.10975007	1	0	8.243739305	1	0	6.713380322	1	0	6.730422841	1	0	11.25496112	1	0	11.57232631	1	0	11.95293501	1	0	11.87534807	1	0	11.92151094	1	0	12.04906248	1
ENSBGRG00000016893	ZNF362	0.026672787	0.218003758	0.517174426	0.008219537	-1.417559819	1	0.042747714	0.882967502	0.123908643	0.014231201	-0.869138311	0.09215344	0.054073597	1.230454757	0.080788707	0.021787771	-0.001519742	1	0.003385121	-1.94009848	0.356957197	0	1.18845687	1	0	-0.341902113	1	0	-0.324859594	1	0	4.199678682	1	0	4.517043873	1	0	4.897652575	1	0	4.82006563	1	0	4.866228508	1	0	4.993780044	1
ENSBGRG00000017093	ENSBGRG00000017093	0.000467944	-0.22336789	1	0	1.440421177	1	0	1.026702979	1	0	-0.04692543	1	0	1.79749535	1	0	2.628530648	1	0.003385121	3.787821975	0.375323262	0.061188641	7.921811211	0.205459413	0	5.128417822	1	0	5.145460341	1	0	9.669998617	1	0	9.987363808	1	0	10.36797251	1	0	10.29038556	1	0	10.33654844	1	0	10.46409998	1
ENSBGRG00000017122	PHC2	0.280766174	0.537741163	0.020286365	0.23836658	-0.044535028	1	0.17853457	-0.489970492	0.586166108	0.22446486	-0.154728719	0.845106578	0.218374143	-0.172710048	1	0.076257198	-1.657992111	0.435735742	0.07108754	-1.76173519	0.221455499	0.489509125	1.075485057	1	0.061298312	-1.627582442	1	0.041358839	-2.026133481	1	0.866421004	1.91288645	0.948236337	0	1.22969601	1	0	1.610304712	1	0	1.532717766	1	0	1.578880645	1	0	1.706432181	1
ENSBGRG00000017352	ENSBGRG00000017352	0.000311962	-1.053442888	0.53546365	0	1.440421177	1	0	1.026702979	1	0.001293746	2.122999572	0.307105505	0	1.79749535	1	0	2.628530648	1	0.003385121	3.787821975	0.374446506	0	6.658776805	1	0	5.128417822	1	0	5.145460341	1	0	9.669998617	1	0	9.987363808	1	0	10.36797251	1	0	10.29038556	1	0	10.33654844	1	0	10.46409998	1
ENSBGRG00000017390	ENSBGRG00000017390	0.040711095	-0.270318304	0.336474105	0.039453779	-0.112119847	1	0.031432143	-0.465971931	0.717357209	0.063393534	0.651693853	0.068373183	0.035355814	-0.251748169	1	0.036312952	-0.15362372	1	0.077857782	0.910077725	0.31458848	0	0.38575831	1	0.081731083	1.189818366	1	0.02067942	-0.124445542	1	0	3.396980123	1	0	3.714345313	1	0	4.094954015	1	0	4.01736707	1	0	4.063529948	1	0	4.191081485	1
ENSBGRG00000018237	PRSS56	0.000155981	-3.445760311	0.000943358	0.003287815	1.90990646	1	0	-0.295225116	1	0.00452811	2.538037071	0.022769009	0	0.475567255	1	0.010893885	3.628530648	0.170361006	0.003385121	2.302395148	0.676499607	0	5.33684871	1	0	3.806489727	1	0	3.823532246	1	0	8.348070522	1	0	8.665435713	1	0	9.046044415	1	0	8.968457469	1	0	9.014620348	1	0	9.142171884	1
ENSBGRG00000018392	ECEL1	0.004211493	-0.531490185	0.411783437	0.001643907	-0.675056041	1	0.001257286	-1.088774238	0.685283853	0.014231201	2.107402717	0.000864479	0	-1.345462604	0.842679934	0	-0.514427306	1	0.003385121	0.409310352	1	0	3.515818851	1	0	1.985459868	1	0	2.002502387	1	0	6.527040663	1	0	6.844405854	1	0	7.225014556	1	0	7.147427611	1	0	7.193590489	1	0	7.321142025	1
ENSBGRG00000018978	ENSBGRG00000018978	0	-1.638405389	0.467428697	0	3.025383677	1	0	2.61166548	1	0	1.538037071	1	0	3.382457851	1	0	4.213493149	1	0.003385121	6.10975007	0.145639826	0	8.243739305	1	0	6.713380322	1	0	6.730422841	1	0	11.25496112	1	0	11.57232631	1	0	11.95293501	1	0	11.87534807	1	0	11.92151094	1	0	12.04906248	1
ENSBGRG00000019933	DIS3L2	0.003743549	-0.518111155	0.364457767	0	-1.529205174	1	0.005029143	0.50732882	0.930496923	0.007115601	0.95307457	0.227383468	0.008319015	1.278121191	0.511833548	0.003631295	0.689931192	1	0.003385121	0.586188114	1	0	3.689150454	1	0	2.158791471	1	0.02067942	3.206860885	1	0	6.700372266	1	0	7.017737457	1	0	7.398346159	1	0	7.320759213	1	0	7.366922092	1	0	7.494473628	1
ENSBGRG00000020160	COPS7B	0.005615323	-1.657770714	9.89E-06	0.004931722	-0.729503825	1	0.007543714	-0.295225116	1	0.029109276	2.017204908	2.05E-06	0.008319015	-0.037081041	1	0.018156476	1.070535195	0.742724947	0.027080968	1.593174544	0.186826055	0	2.449323439	1	0	0.918964456	1	0.062038259	2.975535339	0.516196171	0	5.460545251	1	0	5.777910442	1	0	6.158519144	1	0	6.080932199	1	0	6.127095077	1	0	6.254646614	1
ENSBGRG00000020756	NPPC	0.001403831	-1.123832216	0.18945258	0.003287815	1.218028755	1	0.001257286	0.152233861	1	0.003234364	0.95307457	0.436431236	0	-0.141104105	1	0.00726259	2.406138226	0.58560666	0.010155363	2.787821975	0.196341034	0	4.720177349	1	0	3.189818366	1	0	3.206860885	1	0	7.731399162	1	0	8.048764353	1	0	8.429373054	1	0	8.351786109	1	0	8.397948987	1	0	8.525500524	1
ENSBGRG00000020792	PDE6D	0.042894832	-1.472395437	5.56E-10	0.073975835	0.053090606	1	0.067893428	-0.084733073	1	0.111262121	0.75591944	0.022312286	0.110226949	0.657565089	0.421743697	0.065363313	-0.087401247	1	0.453606207	2.880503977	1.44E-08	0.428320484	2.673883697	0.657309965	0.061298312	0.135951494	1	0.082717678	0.476811689	1	0.866421004	3.673760536	0.859982931	0	2.989243541	1	0	3.369852243	1	0	3.292265298	1	0	3.338428176	1	0	3.465979712	1
ENSBGRG00000020955	ENSBGRG00000020955	0.000155981	-1.638405389	0.257488667	0	1.703455582	1	0.001257286	2.61166548	0.527004074	0	0.216108976	1	0	2.060529756	1	0.003631295	4.213493149	0.499074428	0.003385121	4.10975007	0.351594186	0	6.921811211	1	0	5.391452228	1	0	5.408494746	1	0	9.933033023	1	0	10.25039821	1	0	10.63100692	1	0	10.55341997	1	0	10.59958285	1	0	10.72713439	1
ENSBGRG00000020966	PTMA	1.46466354	-1.577932977	2.32E-15	2.291606983	-0.195179284	1	3.468851265	0.453286299	0.389004536	4.869011526	1.137493334	1.91E-05	7.693009108	1.703046226	9.04E-05	5.047500275	0.988565608	0.326315722	3.090615423	0.252749129	1	0.367131843	-2.690530756	1	5.741608551	1.125862117	1	0.765138522	-1.76164116	1	3.465684017	-0.164841092	1	0	-2.169614616	1	0	-1.789005915	1	0	-1.86659286	1	0	-1.820429982	1	0	-1.692878445	1
ENSBGRG00000021016	NMUR1	0	-2.638405389	0.099583275	0	2.025383677	1	0	1.61166548	1	0.001293746	3.122999572	0.125146359	0	2.382457851	1	0	3.213493149	1	0.003385121	4.524787569	0.299593953	0	7.243739305	1	0	5.713380322	1	0	5.730422841	1	0	10.25496112	1	0	10.57232631	1	0	10.95293501	1	0	10.87534807	1	0	10.92151094	1	0	11.04906248	1
ENSBGRG00000021053	ENSBGRG00000021053	0.857740661	-1.167385796	8.44E-09	1.234574494	-0.050749633	1	0.743055853	-0.827688104	0.195430015	3.121161235	1.702851749	1.26E-11	0.677999721	-0.942665339	0.428449815	1.194696108	-0.098124454	1	2.941670101	1.257383796	0.041168024	0.061188641	-3.469862008	1	1.001205762	-0.351200787	1	3.90841029	1.607009307	0.55384251	0	-1.458747583	1	2.743982495	0.443794891	1	0	-0.760773691	1	7.474172185	1.16196155	0.989802387	0	-0.792197758	1	0	-0.664646221	1
ENSBGRG00000021242	SNORA75	0.000155981	0.361594611	1	0	3.025383677	1	0	2.61166548	1	0	1.538037071	1	0	3.382457851	1	0	4.213493149	1	0	4.10975007	1	0	8.243739305	1	0	6.713380322	1	0	6.730422841	1	0	11.25496112	1	0	11.57232631	1	0	11.95293501	1	0	11.87534807	1	0	11.92151094	1	0	12.04906248	1
ENSBGRG00000021246	B3GNT7	0	-1.638405389	0.467428697	0	3.025383677	1	0	2.61166548	1	0	1.538037071	1	0	3.382457851	1	0.003631295	6.213493149	0.217116055	0	4.10975007	1	0	8.243739305	1	0	6.713380322	1	0	6.730422841	1	0	11.25496112	1	0	11.57232631	1	0	11.95293501	1	0	11.87534807	1	0	11.92151094	1	0	12.04906248	1
ENSBGRG00000021327	ARMC9	0.009826816	-0.867224079	0.025168654	0.014795167	0.336084517	1	0.008801	-0.421757521	0.957208576	0.028462403	1.475301316	0.001749469	0.006239261	-0.694357746	1	0.003631295	-0.884538934	1	0.010155363	0.032934473	1	0.367131843	5.006700108	0.074063353	0.020432771	1.615348239	1	0	0.621898385	1	0	5.146436661	1	0	5.463801852	1	0	5.844410553	1	0	5.766823608	1	0	5.812986487	1	0	5.940538023	1
ENSBGRG00000022636	PSMD1	0.446262235	-0.9058857	1.33E-05	0.552352903	-0.121526758	1	0.426219855	-0.521733645	0.5351109	1.075749458	1.057635223	0.000120119	0.470024347	-0.36084927	1	0.290503613	-1.05074671	0.886352751	2.356044178	2.10097986	3.62E-05	0.673075046	0.208711144	1	0.347357101	-0.735309596	1	1.509597625	1.33416521	0.810696092	0	-0.367548337	1	1.371991247	0.950045653	1	0	0.330425556	1	4.982781457	1.838258746	0.942200158	0	0.299001489	1	0	0.426553025	1
ENSBGRG00000022997	HTR2B	0.000155981	-1.22336789	0.64130432	0	2.025383677	1	0.001257286	3.026702979	0.451963086	0.000646873	1.95307457	0.545211782	0	2.382457851	1	0	3.213493149	1	0	3.10975007	1	0	7.243739305	1	0	5.713380322	1	0	5.730422841	1	0	10.25496112	1	0	10.57232631	1	0	10.95293501	1	0	10.87534807	1	0	10.92151094	1	0	11.04906248	1
ENSBGRG00000023040	C2orf72	0.002027756	-0.638405389	0.46280189	0.001643907	0.324943959	1	0	-1.143222022	0.581341504	0.005174982	1.460034559	0.134862092	0	-0.372429651	1	0	0.458605646	1	0.013540484	2.908116209	0.080702167	0	4.488851803	1	0	2.95849282	1	0	2.975535339	1	0	7.500073616	1	0	7.817438806	1	0	8.198047508	1	0	8.120460563	1	0	8.166623441	1	0	8.294174978	1
ENSBGRG00000023080	SPATA3	0.000155981	-1.22336789	0.456886112	0	2.025383677	1	0	1.61166548	1	0.000646873	1.95307457	0.517564455	0	2.382457851	1	0	3.213493149	1	0	3.10975007	1	0	7.243739305	1	0	5.713380322	1	0	5.730422841	1	0	10.25496112	1	0	10.57232631	1	0	10.95293501	1	0	10.87534807	1	2.799107143	12.33654844	0.037733057	0	11.04906248	1
ENSBGRG00000007191	ENSBGRG00000007191	0.000311962	0.946557112	0.605084326	0	2.440421177	1	0	2.026702979	1	0	0.95307457	1	0	2.79749535	1	0	3.628530648	1	0	3.524787569	1	0	7.658776805	1	0	6.128417822	1	0	6.145460341	1	0	10.66999862	1	0	10.98736381	1	0	11.36797251	1	0	11.29038556	1	0	11.33654844	1	0	11.46409998	1
ENSBGRG00000007373	ITM2C	0.010450741	-0.251382266	0.524214261	0.01315126	0.400892812	1	0.022631143	1.201381511	0.079464769	0.012937456	0.300997874	0.701643346	0.004159507	-0.902944368	0.789923079	0.003631295	-0.669149901	1	0.006770242	-0.175652149	1	0	2.348921542	1	0	0.818562559	1	0	0.835605078	1	0	5.360143354	1	0	5.677508545	1	0	6.058117247	1	0	5.980530302	1	0	6.02669318	1	0	6.154244717	1
ENSBGRG00000007648	CAB39	0.007643079	-1.814728161	4.60E-08	0.008219537	-0.684274571	1	0.016344714	0.199851882	1	0.038165495	1.758427139	7.95E-06	0.01663803	0.285596311	1	0.054469427	2.013820804	0.044543036	0.033851209	1.321254175	0.241651969	0	1.903889303	1	0	0.37353032	1	0.02067942	1.399505963	1	0.866421004	5.92404424	0.797542759	0	5.232476306	1	0	5.613085007	1	0	5.535498062	1	0	5.58166094	1	0	5.709212477	1
ENSBGRG00000007873	ENSBGRG00000007873	0.000311962	-4.60803174	1.24E-13	0	-1.589326167	1	0.031432143	3.727142697	1.03E-10	0	-3.076672773	0.006766119	0.031196306	3.294995009	7.21E-06	0.021787771	2.594583316	0.064489845	0	-0.504959774	1	0	3.629029461	1	0	2.098670478	1	0	2.115712997	1	0	6.640251274	1	0	6.957616464	1	0	7.338225166	1	0	7.260638221	1	0	7.306801099	1	0	7.434352636	1
ENSBGRG00000007929	ENSBGRG00000007929	0	-5.282261579	9.56E-09	0.001643907	0.440421177	1	0.018859286	4.289737385	4.62E-08	0	-2.105819119	0.119283616	0.002079754	0.79749535	1	0.025419066	4.043568147	0.001102544	0	0.46589388	1	0	4.599883116	1	0	3.069524133	1	0	3.086566652	1	0	7.611104928	1	0	7.928470119	1	0	8.30907882	1	0	8.231491875	1	0	8.277654754	1	0	8.40520629	1
ENSBGRG00000008056	ENSBGRG00000008056	0.005615323	-3.317695272	8.18E-29	0.01315126	-0.854539871	1	0.126985856	2.857826067	5.15E-15	0.00452811	-2.517245365	6.18E-06	0.103987687	2.253983293	7.02E-06	0.167039577	2.941533513	3.37E-07	0.010155363	-0.967065527	0.774119913	0	1.150982165	1	0.408655413	4.122704171	0.000462386	0.02067942	0.64296	1	0	4.162203977	1	0	4.479569168	1	0	4.860177869	1	0	4.782590924	1	0	4.828753802	1	0	4.956305339	1
ENSBGRG00000008249	ENSBGRG00000008249	0.003587568	-3.697299078	9.26E-29	0.01315126	-0.552884171	1	0.076694428	2.226011788	2.08E-07	0.007762474	-1.4826224	0.007832085	0.143503009	3.244954327	9.98E-13	0.163408282	3.261321674	2.17E-08	0.003385121	-1.684665797	0.487047091	0	1.442839406	1	0.061298312	1.932020609	1	0	-0.070477059	1	0	4.454061218	1	0	4.771426409	1	0	5.15203511	1	0	5.074448165	1	0	5.120611043	1	0	5.24816258	1
[truncated: 17,360 more rows]
[truncated: 3 more columns]
