# Supplementary material for: Single-cell transcriptome analysis and in vitro differentiation of testicular cells reveal novel insights into male sterility of the interspecific hybrid cattle-yak
Source: BMC Genomics. 2023 Mar 27;24:149. doi: 10.1186/s12864-023-09251-2 (PMC10045231; doi:10.1186/s12864-023-09251-2)
Supplement: Supplementary file 3 — Additional file 3: Table S3. DEGs between the identified 17 testicular cell clusters in yak. [file 12864_2023_9251_MOESM3_ESM.csv]

Feature ID	Feature Name	Cluster 1 Mean Counts	Cluster 1 Log2 fold change	Cluster 1 Adjusted p value	Cluster 2 Mean Counts	Cluster 2 Log2 fold change	Cluster 2 Adjusted p value	Cluster 3 Mean Counts	Cluster 3 Log2 fold change	Cluster 3 Adjusted p value	Cluster 4 Mean Counts	Cluster 4 Log2 fold change	Cluster 4 Adjusted p value	Cluster 5 Mean Counts	Cluster 5 Log2 fold change	Cluster 5 Adjusted p value	Cluster 6 Mean Counts	Cluster 6 Log2 fold change	Cluster 6 Adjusted p value	Cluster 7 Mean Counts	Cluster 7 Log2 fold change	Cluster 7 Adjusted p value	Cluster 8 Mean Counts	Cluster 8 Log2 fold change	Cluster 8 Adjusted p value	Cluster 9 Mean Counts	Cluster 9 Log2 fold change	Cluster 9 Adjusted p value	Cluster 10 Mean Counts	Cluster 10 Log2 fold change	Cluster 10 Adjusted p value	Cluster 11 Mean Counts	Cluster 11 Log2 fold change	Cluster 11 Adjusted p value	Cluster 12 Mean Counts	Cluster 12 Log2 fold change	Cluster 12 Adjusted p value	Cluster 13 Mean Counts	Cluster 13 Log2 fold change	Cluster 13 Adjusted p value	Cluster 14 Mean Counts	Cluster 14 Log2 fold change	Cluster 14 Adjusted p value	Cluster 15 Mean Counts	Cluster 15 Log2 fold change	Cluster 15 Adjusted p value	Cluster 16 Mean Counts	Cluster 16 Log2 fold change	Cluster 16 Adjusted p value
ENSBGRG00000000003	CHMP2B	0.027215041	-0.374368021	0.824664617	0.019322687	-1.004628785	2.90E-05	0.040193038	0.331617309	0.043717905	0.042068847	0.267741694	0.432769019	0.057755482	0.8091565	0.000461731	0.004527998	-2.834223666	2.83E-07	0.032964179	-0.047058137	1	0.026391056	-0.26191916	1	0.010086793	-0.851220225	1	0.023667179	0.363150027	1	0.023847088	-0.025096339	1	0	0.001304592	1	0.044038188	0.688461853	1	0.02041518	0.154114682	1	0	3.621374833	1	0	3.564195968	1
ENSBGRG00000000004	VGLL3	0.156486488	0.245413722	0.746293372	0.018380117	-3.073299674	7.14E-39	0.082179679	-1.139344035	1.16E-19	0.75485799	3.51949002	9.92E-116	0.009683554	-3.89851153	8.12E-35	0.079994626	-0.759998439	0.049452491	0.017451624	-2.81405046	0.000258197	0.011310452	-3.167543678	0.019348393	0.685901947	2.388848142	0.005838535	0.355007687	1.472061287	0.601879703	0.011923544	-2.508639624	1	0.485475563	1.918294333	0.590720265	0.044038188	-1.210848892	1	0.02041518	-1.742893682	1	0	1.725515274	1	0	1.668336409	1
ENSBGRG00000000005	ENSBGRG00000000005	0	2.789065653	1	0	0.744453095	1	0	-1.467002803	0.617241554	0.000396876	3.193386249	0.333793869	0	1.386465428	1	0	2.607929961	1	0	4.015037984	1	0	4.986008354	1	0	6.406167618	1	0.023667179	9.20550037	0.078609975	0	6.645756583	1	0	8.260263143	1	0	6.94270314	1	0	7.411502525	1	0	11.88033338	1	0	11.82315452	1
ENSBGRG00000000006	ENSBGRG00000000006	0	3.374028154	1	0	1.329415596	1	0	-0.882040302	1	0	2.193386249	1	0	1.971427929	1	0	3.192892462	1	0	4.600000485	1	0	5.570970854	1	0	6.991130119	1	0.023667179	10.20550037	0.04964974	0	7.230719084	1	0	8.845225643	1	0	7.527665641	1	0	7.996465025	1	0	12.46529588	1	0	12.40811702	1
ENSBGRG00000000008	CADM2	0.00085047	-0.911374065	0.698155207	0.000706928	-1.918511917	0.004467325	0.003750263	0.62815443	0.106554343	0.00873127	1.884058191	6.47E-05	0.000345841	-2.31397429	0.009006844	0.003773331	0.568401597	0.947223223	0	-0.703780263	0.804053375	0	0.267190106	1	0	1.687349371	1	0	2.901719622	1	0	1.926938336	1	0	3.541444895	1	0	2.223884893	1	0	2.692684277	1	0	7.161515136	1	0	7.104336271	1
ENSBGRG00000000009	ENSBGRG00000000009	0.00170094	1.004794344	0.870345119	0.000471285	-1.039818214	0.296142784	0.000733747	-1.145074708	0.077391324	0.003968759	2.129255912	0.00587843	0	-2.07296619	0.132909122	0.001509333	0.823658652	1	0.001939069	1.600000485	0.824040249	0.015080603	4.034917954	0.0158911	0	2.946735999	1	0.047334358	5.836266561	0.099148668	0	3.186324964	1	0	4.800831524	1	0	3.483271521	1	0	3.952070906	1	0	8.420901765	1	0	8.3637229	1
ENSBGRG00000000011	ENSBGRG00000000011	0	1.204103152	1	0	-0.840509405	0.533197323	0.000244582	-0.467002803	0.831346904	0.000396876	1.193386249	0.799952754	0	-0.198497072	0.825403569	0	1.02296746	1	0	2.430075483	1	0	3.401045853	1	0.03026038	7.406167618	0.000299108	0.023667179	7.20550037	0.186226613	0	5.060794082	1	0	6.675300642	1	0	5.357740639	1	0	5.826540024	1	0	10.29537088	1	0	10.23819202	1
ENSBGRG00000000012	GBE1	0.018710341	0.593809361	0.507020473	0.018144475	0.586911818	0.040824727	0.004728593	-2.12868027	1.45E-20	0.046831358	2.306844299	9.39E-19	0.005533459	-1.272026108	0.003323376	0.018111991	0.542127902	0.371109895	0.017451624	0.559984806	0.792133279	0.011310452	0.182953569	1	0.070607553	2.620442712	0.087143032	0	0.804620934	1	0	-0.170160352	1	0.037344274	2.448620862	1	0.014679396	1.13106086	1	0	0.595585589	1	0	5.064416448	1	0	5.007237583	1
ENSBGRG00000000013	ENSBGRG00000000013	0.847918633	-0.879442791	0.024354456	0.45926729	-1.921157352	5.44E-28	2.167407518	1.208777314	6.79E-27	1.579963018	0.054055894	0.977827812	1.574269192	0.049093809	0.958115442	0.467893095	-1.75924149	3.78E-08	0.201663215	-2.935571141	2.17E-06	0.180967239	-3.066208485	0.003623349	0.887637814	-0.783545909	1	1.396363567	-0.139091445	1	0.274241512	-2.437131657	1	1.0082954	-0.600084867	1	0.24954973	-2.555444286	1	0.244982155	-2.556314897	1	0	-1.788366969	1	2.956727919	0.476529983	1
ENSBGRG00000000014	ROBO1	0.00765423	0.825591529	0.592488299	0.01767319	2.904917767	6.85E-22	0.000407637	-4.215941038	8.36E-24	0.004365635	-0.067141301	1	0.004150095	-0.161022367	0.902391397	0.000754666	-1.772891823	0.080238888	0.007756277	0.991191242	0.683329575	0	-0.406309069	1	0	1.013850195	1	0	2.228220447	1	0	1.25343916	1	0	2.86794572	1	0.102755771	4.632847877	0.000395801	0	2.019185102	1	0	6.488015961	1	0	6.430837095	1
ENSBGRG00000000015	ENSBGRG00000000015	0	2.052100059	1	0	0.007487501	1	0.000163055	0.117959698	1	0.000793752	3.193386249	0.113355994	0	0.649499834	1	0	1.870964367	1	0	3.27807239	1	0	4.249042759	1	0	5.669202024	1	0	6.883572275	1	0	5.908790989	1	0	7.523297548	1	0	6.205737546	1	0	6.674536931	1	0	11.14336779	1	0	11.08618892	1
ENSBGRG00000000017	ROBO2	0	-0.795896848	0.864494215	0.001413855	0.229879922	1	0.000815275	-1.123048401	0.051342971	0.00198438	0.82415244	0.611292725	0.000345841	-1.157855088	0.32840116	0.001509333	0.690392121	1	0.009695347	3.230766675	0.006006346	0	1.401045853	1	0.010086793	3.861847102	0.678394591	0	4.035575369	1	0.023847088	4.728218743	0.124318518	0	4.675300642	1	0.044038188	5.483271521	0.010621757	0	3.826540024	1	0	8.295370883	1	0	8.238192018	1
ENSBGRG00000000018	ENSBGRG00000000018	0	2.374028154	1	0	0.329415596	1	0.000163055	0.702922199	0.720131833	0	1.193386249	1	0	0.971427929	1	0	2.192892462	1	0	3.600000485	1	0	4.570970854	1	0	5.991130119	1	0	7.20550037	1	0	6.230719084	1	0	7.845225643	1	0	6.527665641	1	0.02041518	8.411502525	0.128980213	0	11.46529588	1	0	11.40811702	1
ENSBGRG00000000020	ENSBGRG00000000020	0.039972092	-0.318296746	0.842100899	0.039587945	-0.398987985	0.072621887	0.058862826	0.471153292	0.000946931	0.045243854	-0.158340393	0.771104279	0.041500945	-0.299533393	0.342104975	0.058109304	0.236311531	0.639779266	0.048476734	-0.002198721	1	0.030161206	-0.581032239	1	0.020173587	-0.752582308	1	0	-1.125416508	1	0.023847088	-0.512993343	1	0.037344274	0.515429305	1	0	-1.803251237	1	0.02041518	-0.333331313	1	0	3.134379006	1	0	3.077200141	1
ENSBGRG00000000021	LIPI	0.010205641	-1.37674324	0.0292092	0.005419778	-2.513982076	3.14E-17	0.039296236	1.188349026	1.54E-13	0.021431299	-0.387197811	0.30858903	0.044613516	0.806443669	0.000769528	0.003773331	-2.687711443	2.59E-06	0.001939069	-2.873705265	0.00648465	0	-2.904762577	0.115339975	0.03026038	0.521488302	1	0.023667179	0.731794621	1	0	-1.245014347	1	0.037344274	1.371519894	1	0	-0.94806779	1	0	-0.479268405	1	0	3.989562453	1	0	3.932383588	1
ENSBGRG00000000023	RBM11	0.070589014	0.472873928	0.331610488	0.071635329	0.568060558	0.001810288	0.057069222	0.253817718	0.094760235	0.048418862	-0.112026759	0.917470226	0.031125709	-0.80617965	0.002428767	0.008301329	-2.596097693	3.17E-08	0.038781387	-0.371816747	1	0.003770151	-2.813812896	0.059777616	0.010086793	-1.393653631	1	0.047334358	0.406758578	1	0	-2.155143317	1	0.037344274	0.460441893	1	0.029358792	-0.271076151	1	0	-1.389397375	1	0	3.079433483	1	0	3.022254618	1
ENSBGRG00000000024	ENSBGRG00000000024	0.029766452	0.8160327	0.144663051	0.002120783	-3.1624375	7.50E-16	0.00578845	-2.312028143	2.08E-28	0.111125256	3.843996792	6.04E-70	0.001729206	-3.270158058	3.91E-11	0.030186651	0.839638032	0.040779086	0.007756277	-0.907794155	0.53472917	0	-2.271379489	0.3628351	0.09078114	2.499277022	0.069330018	0.071001537	2.372610356	0.589081474	0.011923544	0.391515296	1	0.037344274	2.006021855	1	0	-0.314684703	1	0	0.154114682	1	0	4.622945541	1	0	4.565766676	1
ENSBGRG00000000025	HSPA13	0.013607521	-0.85139196	0.228885017	0.021679113	-0.26070861	0.365591883	0.011903009	-1.665361532	1.97E-22	0.022225051	-0.192892257	0.735675551	0.08576862	2.273218378	1.01E-30	0.056599971	1.268392466	4.10E-05	0.011634416	-0.928034948	0.4147192	0.011310452	-0.771103814	1	0.040347173	0.973208211	1	0.023667179	0.858986637	1	0.023847088	0.471385677	1	0.037344274	1.49871191	1	0.014679396	0.181151908	1	0	-0.352263129	1	0	4.11656773	1	0	4.059388865	1
ENSBGRG00000000026	SAMSN1	0.00085047	0.619140651	1	0	-2.477939326	0.045513721	8.15E-05	-3.636927804	5.41E-06	0	-1.613968673	0.242940957	0	-1.835926993	0.169140738	0	-0.614462461	0.979182191	0	0.792645563	1	0.071632865	7.722973948	1.28E-18	0	3.183775197	1	0	4.398145448	1	0.05961772	6.292119629	0.000233403	0.037344274	6.090338141	0.358734075	0	3.720310719	1	0	4.189110103	1	0	8.657940962	1	0	8.600762097	1
ENSBGRG00000000027	NRIP1	0.034869272	-0.712424043	0.216836798	0.029219674	-1.097117542	1.79E-07	0.079244691	1.090059382	1.30E-15	0.046434482	-0.323782661	0.328812747	0.053259546	-0.112197226	0.84320737	0.005282664	-3.319848001	4.38E-11	0.038781387	-0.507527979	0.771825487	0.003770151	-2.947682301	0.045103359	0.06052076	0.284757445	1	0.023667179	-0.313152785	1	0.131158984	1.306896423	0.682233489	0	-0.67441061	1	0.102755771	1.014925178	1	0.122491078	1.290092352	1	0	2.945659631	1	0	2.888480766	1
ENSBGRG00000000029	ENSBGRG00000000029	0	0.566673232	1	0.000235643	-0.371024122	0.893450645	0.000407637	-0.467002803	0.699408321	0	-0.613968673	0.866285375	0.000345841	0.270988211	1	0.000754666	1.492452743	0.785027515	0	1.792645563	1	0.015080603	5.570970854	0.000326531	0	4.183775197	1	0.023667179	6.505060652	0.251441336	0	4.423364162	1	0	6.037870721	1	0	4.720310719	1	0	5.189110103	1	0	9.657940962	1	0	9.600762097	1
ENSBGRG00000000030	ENSBGRG00000000030	0.00085047	3.374028154	0.498663155	0	0.007487501	1	8.15E-05	-0.882040302	0.732016972	0	0.871458155	1	0	0.649499834	1	0	1.870964367	1	0	3.27807239	1	0	4.249042759	1	0	5.669202024	1	0	6.883572275	1	0	5.908790989	1	0.074688548	9.845225643	0.001811921	0	6.205737546	1	0	6.674536931	1	0	11.14336779	1	0	11.08618892	1
ENSBGRG00000000031	USP25	0.035719742	0.566673232	0.332330947	0.024035538	-0.066232918	0.981988247	0.003831791	-3.518664922	1.64E-62	0.049609489	1.151075445	4.08E-06	0.021442155	-0.23616749	0.602269937	0.156970587	3.132067269	5.55E-37	0.027146971	0.207683062	1	0.030161206	0.4280129	1	0.171475487	2.868733487	0.004441977	0.047334358	1.464033384	1	0.011923544	-0.097955843	1	0.112032822	2.521045097	0.700621457	0.058717583	1.527665641	1	0.081660718	1.996465025	0.832593684	0.792752702	5.136620957	1	0.73918198	5.079442092	1
ENSBGRG00000000034	ENSBGRG00000000034	0.00085047	-2.109787624	0.098477589	0.007304918	0.110247076	0.99314023	0.001141384	-3.350189138	2.58E-22	0.027781314	2.561773655	2.38E-14	0.001037524	-2.496177621	0.000204404	0.003018665	-0.944611062	0.3730444	0.001939069	-0.883815292	0.86566631	0	-0.920882242	1	0.06052076	3.355541545	0.040252684	0.331340508	5.737351534	1.15E-05	0.05961772	3.364470473	0.092065031	0.597508385	6.57513648	8.06E-07	0.190832146	4.95131627	2.44E-05	0.02041518	2.512649248	1	0	5.973442788	1	0	5.916263923	1
ENSBGRG00000000037	CXADR	0.00085047	-1.420387713	0.3147991	0.003063353	-0.492586102	0.363243485	0.001141384	-2.58985955	5.72E-13	0.000396876	-2.601029617	0.001640268	0.020404631	3.15039807	7.19E-21	0.008301329	1.11964348	0.09661328	0.007756277	1.167041078	0.449054842	0	-0.236384068	1	0	1.183775197	1	0.023667179	3.411084504	0.874790457	0.035770632	3.462534759	0.172631399	0	3.037870721	1	0.014679396	2.733249774	1	0.061245539	4.228280701	0.101139053	0	6.657940962	1	0	6.600762097	1
ENSBGRG00000000038	BTG3	0.875984145	1.248147485	5.41E-06	1.526256663	3.195926375	3.66E-144	0.046307597	-3.937684905	2.26E-189	0.055959504	-2.928475555	3.39E-29	0.46550227	0.282818054	0.185124592	0.073957296	-2.455619465	2.71E-12	0.568147326	0.550411203	0.245954006	0.064092564	-2.548690809	0.022760051	0.221909453	-0.774173999	1	0.071001537	-2.086102037	1	0.131158984	-1.474769315	1	0.112032822	-1.446376764	1	0.161473355	-1.177822758	1	0.183736616	-0.972345742	1	0	0.173261899	1	0	0.116083033	1
ENSBGRG00000000039	ENSBGRG00000000039	0	3.374028154	1	0	1.329415596	1	0	-0.882040302	1	0	2.193386249	1	0	1.971427929	1	0	3.192892462	1	0	4.600000485	1	0	5.570970854	1	0.010086793	8.991130119	0.053276539	0	8.20550037	1	0	7.230719084	1	0	8.845225643	1	0	7.527665641	1	0	7.996465025	1	0	12.46529588	1	0	12.40811702	1
ENSBGRG00000000041	ENSBGRG00000000041	0	2.052100059	1	0	0.007487501	1	8.15E-05	-0.882040302	0.732016972	0.000793752	3.193386249	0.113355994	0	0.649499834	1	0	1.870964367	1	0	3.27807239	1	0	4.249042759	1	0	5.669202024	1	0	6.883572275	1	0	5.908790989	1	0	7.523297548	1	0	6.205737546	1	0	6.674536931	1	0	11.14336779	1	0.73918198	12.40811702	0.196007534
ENSBGRG00000000042	C21orf91	0.075691834	1.000147979	0.007325478	0.026391963	-0.680128177	0.003035283	0.023806018	-1.199036101	3.44E-15	0.100012731	1.587665189	1.65E-14	0.025938091	-0.667865173	0.021225122	0.119991939	1.761603807	2.10E-11	0.023268832	-0.679699375	0.630883534	0.04524181	0.291270995	1	0.100867933	1.467568163	0.408660499	0.071001537	1.212562034	1	0	-1.766460397	1	0.037344274	0.849458492	1	0.044038188	0.534727305	1	0.02041518	0.000697875	1	0	3.468116403	1	0	3.410937538	1
ENSBGRG00000000043	CHODL	0.00085047	3.052100059	0.544301007	0.000235643	1.007487501	0.755687457	0	-2.467002803	0.138499095	0	0.608423749	1	0	0.386465428	1	0	1.607929961	1	0	3.015037984	1	0	3.986008354	1	0	5.406167618	1	0	6.620537869	1	0	5.645756583	1	0	7.260263143	1	0.044038188	8.94270314	0.002891406	0	6.411502525	1	0	10.88033338	1	0	10.82315452	1
ENSBGRG00000000044	TMPRSS15	0.00425235	-0.775718966	0.555223083	0.001649498	-2.391683593	1.52E-07	0.013044394	1.590895581	1.05E-10	0.012303153	0.64649179	0.131540833	0.002075047	-1.949137604	0.000305102	0.001509333	-1.97703254	0.013055125	0	-2.16818384	0.162278437	0.003770151	-0.190580378	1	0	0.222945794	1	0.071001537	3.457307521	0.22638363	0	0.462534759	1	0.037344274	3.083674411	1	0.014679396	1.766114408	1	0	1.228280701	1	0	5.697111559	1	0	5.639932694	1
ENSBGRG00000000047	NCAM2	0.012757051	1.286565312	0.102901182	0.00094257	-2.548328654	1.16E-05	0.00032611	-4.759784552	7.20E-27	0.005953139	0.105923408	1	0.00276673	-1.018518406	0.109348232	0.070938631	4.929858056	4.11E-42	0.015512555	1.61005415	0.106036704	0	-0.667433885	1	0	0.752725379	1	0.047334358	3.57129435	0.411561121	0	0.992314345	1	0	2.606820904	1	0	1.289260901	1	0	1.758060286	1	0	6.226891145	1	0	6.16971228	1
ENSBGRG00000000051	ENSBGRG00000000051	0	3.374028154	1	0	1.329415596	1	0	-0.882040302	1	0	2.193386249	1	0	1.971427929	1	0	3.192892462	1	0	4.600000485	1	0	5.570970854	1	0	6.991130119	1	0.023667179	10.20550037	0.04964974	0	7.230719084	1	0	8.845225643	1	0	7.527665641	1	0	7.996465025	1	0	12.46529588	1	0	12.40811702	1
ENSBGRG00000000052	ENSBGRG00000000052	0	2.789065653	1	0	0.744453095	1	8.15E-05	0.117959698	1	0	1.608423749	1	0	1.386465428	1	0	2.607929961	1	0	4.015037984	1	0	4.986008354	1	0	6.406167618	1	0.023667179	9.20550037	0.078609975	0	6.645756583	1	0	8.260263143	1	0	6.94270314	1	0	7.411502525	1	0	11.88033338	1	0	11.82315452	1
ENSBGRG00000000053	ENSBGRG00000000053	0	1.566673232	1	0	-0.477939326	1	0.000163055	-0.619005896	0.828081742	0.000396876	1.608423749	0.645606102	0.000691682	2.234462335	0.286459267	0	1.385537539	1	0	2.792645563	1	0	3.763615932	1	0	5.183775197	1	0.023667179	7.620537869	0.149155004	0	5.423364162	1	0	7.037870721	1	0	5.720310719	1	0	6.189110103	1	0	10.65794096	1	0	10.6007621	1
ENSBGRG00000000058	MRPL39	0.39121622	-0.098290446	1	0.431461471	0.055202773	0.883857048	0.495197791	0.513263561	1.11E-05	0.332185141	-0.362593858	0.160915436	0.408784311	-0.035719033	1	0.0649013	-2.736893096	1.52E-14	0.321885516	-0.378101956	0.907745248	0.064092564	-2.641187734	0.016494197	0.110954727	-1.806801549	1	0.142003075	-1.370714011	1	0.107311896	-1.830517082	1	0.149377096	-1.216685531	1	0.088076375	-2.048548741	1	0.061245539	-2.387509207	1	0	0.080916836	1	0	0.023737971	1
ENSBGRG00000000059	JAM2	0.125019096	0.924377556	0.00844773	0.266747343	3.171566994	1.59E-101	0.007989691	-3.954856367	4.68E-119	0.050403241	-0.483452357	0.10393839	0.03423828	-1.086022343	2.88E-05	0.019621323	-1.815432403	1.19E-05	0.081440914	0.276395812	0.808349059	0.011310452	-2.21120834	0.151203866	0.080694347	0.382977991	1	0.071001537	0.423321176	1	0	-2.553915762	1	0.112032822	1.063046449	1	0.029358792	-0.670370067	1	1.49030811	4.482257447	2.38E-08	0	2.680661039	1	0	2.623482173	1
ENSBGRG00000000060	ENSBGRG00000000060	1.245938613	0.117167835	1	1.377094941	0.312972351	0.052965374	1.233021302	0.192035585	0.121694803	0.840186312	-0.498698221	0.026671571	1.361231006	0.272934502	0.195322753	0.238474545	-2.331262993	2.00E-12	0.86482494	-0.421920374	0.815181339	0.361934477	-1.67244854	0.161872154	0.433732114	-1.395369287	1	0.544345119	-1.056447614	1	0.357706319	-1.661652355	1	0.336098467	-1.680441973	1	0.278908522	-1.997512561	1	0.428718771	-1.39111175	1	0.792752702	-0.382691239	1	0	-1.439919023	1
ENSBGRG00000000061	GABPA	0.022962691	-0.437002427	0.700964735	0.017908832	-0.929318672	9.88E-05	0.037176522	0.474229789	0.002819417	0.037306336	0.273393897	0.41283139	0.047726087	0.69162531	0.003680588	0.000754666	-4.472443456	1.84E-10	0.017451624	-0.729123111	0.596894316	0.007540302	-1.507624749	0.453931632	0	-1.675981423	1	0.023667179	0.540164453	1	0.011923544	-0.434616833	1	0.037344274	1.179889726	1	0.044038188	0.865887543	1	0.040830359	0.917869422	1	0	3.798184342	1	0.73918198	4.742781102	1
ENSBGRG00000000062	APP	0.039121622	-0.235032671	1	0.13973602	2.314916026	4.39E-47	0.004402483	-4.25423262	6.94E-109	0.006746891	-2.836361094	5.61E-15	0.079197637	0.904028644	1.97E-05	0.002263999	-4.023853397	1.76E-11	0.224932047	2.39756267	1.17E-10	0.015080603	-1.322634051	0.548745323	0	-2.229248209	1	0.023667179	-0.01366815	1	0.166929616	1.934261676	0.214770772	0.037344274	0.626057123	1	0.851404961	4.261832108	6.24E-09	1.122834878	4.651535105	9.10E-09	0	3.244917556	1	0	3.187738691	1
ENSBGRG00000000064	ENSBGRG00000000064	0	3.374028154	1	0	1.329415596	1	0	-0.882040302	1	0	2.193386249	1	0.000345841	3.971427929	0.216237555	0	3.192892462	1	0	4.600000485	1	0	5.570970854	1	0	6.991130119	1	0	8.20550037	1	0	7.230719084	1	0	8.845225643	1	0	7.527665641	1	0	7.996465025	1	0	12.46529588	1	0	12.40811702	1
ENSBGRG00000000067	ENSBGRG00000000067	0.00425235	0.164574788	1	0.003534638	-0.328795887	0.636833129	0.002201241	-1.550418811	1.67E-05	0.013096905	1.905809659	1.84E-05	0.001037524	-1.848751033	0.015918219	0	-2.665088534	0.041431886	0	-1.25798051	0.707979331	0	-0.287010141	1	0	1.133149124	1	0.544345119	7.25130406	6.72E-11	0	1.372738089	1	0.18672137	5.635772278	0.016399886	0	1.669684646	1	0.040830359	3.748537512	0.499241301	0	6.607314889	1	1.47836396	8.160189506	0.275914255
ENSBGRG00000000068	ADAMTS1	0	-3.125817733	0.035909285	0.033225597	4.157234621	9.33E-40	0	-7.381886189	7.32E-36	0	-4.306459638	7.53E-06	0	-4.528417958	1.07E-06	0	-3.306953426	0.005618396	0.03102511	2.321141112	0.002555284	0	-0.928875033	1	0	0.491284232	1	0	1.705654483	1	0	0.730873197	1	0	2.345379756	1	0.073396979	3.653196523	0.105706362	0.367473233	5.895664385	9.30E-07	0	5.965449997	1	0	5.908271132	1
ENSBGRG00000000069	ADAMTS5	0	1.566673232	1	0	-0.477939326	1	0	-2.689395224	0.099885794	0	0.386031327	1	0	0.164073007	1	0	1.385537539	1	0	2.792645563	1	0	3.763615932	1	0	5.183775197	1	0	6.398145448	1	0	5.423364162	1	0	7.037870721	1	0.088076375	11.33502056	8.16E-06	0	6.189110103	1	0	10.65794096	1	0	10.6007621	1
ENSBGRG00000000070	ENSBGRG00000000070	0	2.052100059	1	0	0.007487501	1	8.15E-05	-0.882040302	0.74445568	0	0.871458155	1	0	0.649499834	1	0	1.870964367	1	0	3.27807239	1	0	4.249042759	1	0	5.669202024	1	0	6.883572275	1	0	5.908790989	1	0.074688548	9.845225643	0.008999896	0.014679396	7.527665641	0.173065972	0	6.674536931	1	0	11.14336779	1	0	11.08618892	1
ENSBGRG00000000074	N6AMT1	0.00935517	-0.998111387	0.184189385	0.00377028	-2.525636068	2.56E-14	0.029757523	1.4737882	1.11E-16	0.015478161	-0.358129768	0.430191924	0.022133837	0.199379876	0.650911085	0	-4.795792225	2.68E-08	0.017451624	-0.040967426	1	0.003770151	-1.414871083	0.625301393	0.010086793	0.005288182	1	0.023667179	1.219658433	1	0	-0.757965603	1	0	0.856540957	1	0	-0.461019046	1	0	0.007780339	1	0	4.476611197	1	0	4.419432332	1
ENSBGRG00000000075	LTN1	0.096953585	0.204800275	0.858947724	0.063152198	-0.502250718	0.011550385	0.056906167	-0.969138872	1.20E-13	0.05635638	-0.641802881	0.016346272	0.081618526	-0.066865991	1	0.480722422	2.915980471	2.02E-47	0.046537665	-0.832290853	0.350462131	0.071632865	-0.186585835	1	0.24208304	1.558838781	0.19598737	0.189337433	1.288625686	0.802667162	0.035770632	-0.859393336	1	0.074688548	0.339414089	1	0.058717583	-0.239856745	1	0.040830359	-0.509346528	1	0.792752702	3.373860498	1	0	2.316020604	1
ENSBGRG00000000076	RWDD2B	0.00935517	-0.681254282	0.517653621	0.007540561	-1.188432709	8.26E-05	0.023153799	1.295497884	7.07E-12	0.009525022	-0.755214598	0.065609868	0.014871172	-0.088776705	1	0.004527998	-1.657964099	0.006062156	0.005817208	-1.068884499	0.439504122	0	-2.108509245	0.364331183	0.010086793	0.315173086	1	0	0.526020271	1	0.023847088	1.143256243	1	0	1.165745544	1	0.014679396	0.851708608	1	0.040830359	1.909002184	1	0	4.785815785	1	0	4.728636919	1
ENSBGRG00000000077	USP16	0.343589897	-0.892619593	0.033184428	0.213963417	-1.723466259	1.79E-22	0.808670874	0.825177949	8.69E-13	0.715567275	0.217579578	0.392161387	0.695140834	0.173532662	0.485361493	0.384879804	-0.72851182	0.028493993	0.583659881	-0.099520261	1	0.105564223	-2.533853804	0.020741581	0.54468684	-0.187964682	1	0.284006149	-1.058310518	1	0.166929616	-1.826460387	1	0.373442741	-0.659773862	1	0.132114563	-2.114927638	1	0.204151796	-1.50853448	1	0	-0.500037488	1	0	-0.557216353	1
ENSBGRG00000000078	ENSBGRG00000000078	0.19475764	-0.477883803	0.429407677	0.192284304	-0.56030338	0.001656345	0.166316018	-1.125085972	6.88E-21	0.027384438	-3.409074024	2.81E-33	1.074874483	2.695995256	6.97E-73	0.018111991	-3.904507646	1.16E-20	1.012194212	1.998353959	2.73E-09	0.143265731	-0.881930338	0.812442418	0.020173587	-3.16979175	0.604313817	0.118335896	-0.954791271	1	0.047694176	-2.19281707	1	0	-2.901078724	1	0.132114563	-0.894819675	1	0.040830359	-2.164456843	1	0	0.718991516	1	0	0.661812651	1
ENSBGRG00000000079	ENSBGRG00000000079	0.00510282	1.011458074	0.5663236	0.000706928	-1.899403094	0.008753911	8.15E-05	-5.148826843	1.29E-16	0.021828175	4.477179215	1.17E-24	0	-3.31397429	0.002082483	0.005282664	1.043145342	0.300598416	0	-0.685401734	1	0	0.285568635	1	0.050433967	4.386268061	0.011785348	0	2.920098151	1	0	1.945316865	1	0	3.559823424	1	0	2.242263422	1	0	2.711062807	1	0	7.179893665	1	0	7.1227148	1
ENSBGRG00000000080	BACH1	0.00255141	0.59266844	1	0.003298995	0.776874573	0.221752634	0.00032611	-3.314999709	8.86E-10	0.000793752	-1.029006172	0.357509687	0.007262665	2.221406182	1.63E-05	0.000754666	-0.639997553	0.668262814	0.007756277	2.167041078	0.125193876	0.011310452	2.789611141	0.155724903	0	2.133149124	1	0	3.347519375	1	0.05961772	5.08776113	0.001441714	0	3.987244648	1	0	2.669684646	1	0	3.13848403	1	0	7.607314889	1	0	7.550136024	1
ENSBGRG00000000082	GRIK1	0.00255141	0.286565312	1	0.000235643	-2.799867421	0.001340685	0.001956659	-0.792772964	0.078794954	0.010318774	2.456420655	1.99E-06	0.000345841	-2.157855088	0.031036417	0.00603733	1.385537539	0.107874302	0	-0.549746635	1	0	0.421223735	1	0.020173587	3.467568163	0.34473575	0.094668716	5.461339275	0.027761868	0	2.080971964	1	0.037344274	4.715942626	0.61770813	0	2.377918521	1	0	2.846717906	1	0	7.315548765	1	0	7.258369899	1
ENSBGRG00000000112	TIAM1	0.013607521	0.524853056	0.711914039	0.038645375	3.095824968	6.60E-42	0.001712077	-3.329499279	1.06E-33	0.009525022	-0.05150081	1	0.005879301	-0.789384407	0.079769651	0.001509333	-2.238953325	0.003042181	0.015512555	0.786931912	0.520118419	0.007540302	0.139125067	1	0	-0.036775878	1	0.047334358	2.773654583	0.615563457	0	0.202813087	1	0	1.817319647	1	0.058717583	2.843969186	0.256965119	0	0.968559029	1	0	5.437389888	1	0	5.380211022	1
ENSBGRG00000000114	ENSBGRG00000000114	0	2.374028154	1	0	0.329415596	1	8.15E-05	-0.467002803	1	0.000396876	2.608423749	0.444789063	0	0.971427929	1	0	2.192892462	1	0	3.600000485	1	0	4.570970854	1	0	5.991130119	1	0	7.20550037	1	0	6.230719084	1	0	7.845225643	1	0	6.527665641	1	0	6.996465025	1	0.792752702	12.88033338	0.249208286	0	11.40811702	1
ENSBGRG00000000116	ENSBGRG00000000116	0	1.374028154	1	0	-0.670584404	0.796362417	0.00032611	0.439887793	0.823651971	0	0.193386249	1	0.000345841	1.164073007	0.780119092	0	1.192892462	1	0	2.600000485	1	0	3.570970854	1	0	4.991130119	1	0.023667179	7.398145448	0.172875854	0	5.230719084	1	0.037344274	8.037870721	0.155018428	0	5.527665641	1	0	5.996465025	1	0	10.46529588	1	0	10.40811702	1
ENSBGRG00000000117	SOD1	0.901498246	0.980869226	0.000803959	1.161953312	1.768442853	3.93E-40	0.076798867	-3.460486034	5.11E-171	0.072628292	-2.836681088	1.34E-28	1.264741308	1.746558584	6.67E-30	0.067919965	-2.86405783	1.64E-15	2.045718187	2.199379758	7.12E-12	0.410946438	-0.210150378	1	0.131128313	-1.77539879	1	0.071001537	-2.369566094	1	0.357706319	-0.386955731	1	0.224065644	-0.922131211	1	1.335825024	1.486601734	0.368780562	0.714531286	0.595111408	1	0	-0.110125182	1	0	-0.167304047	1
ENSBGRG00000000118	SCAF4	0.015308461	-1.167577978	0.047539348	0.025920678	-0.507345593	0.031181933	0.041171367	0.464328652	0.0026495	0.021034423	-0.783045279	0.012508987	0.059484688	0.892328561	4.48E-05	0.001509333	-4.037528334	2.27E-10	0.052354873	0.632568347	0.35500006	0.026391056	-0.236384068	1	0.010086793	-0.825853504	1	0.023667179	0.388516747	1	0.047694176	0.740469873	1	0	0.026643466	1	0.029358792	0.297244846	1	0	-0.822117152	1	0	3.646713707	1	0	3.589534841	1
ENSBGRG00000000119	HUNK	0.00170094	1.789065653	0.585147565	0	-1.992512499	0.146496041	0.000407637	-1.203968397	0.143580016	0.00198438	1.871458155	0.105640915	0.001037524	0.883965088	0.697965564	0.002263999	2.10542962	0.17948565	0	1.27807239	1	0	2.249042759	1	0.010086793	4.743202605	0.430806002	0	4.883572275	1	0	3.908790989	1	0	5.523297548	1	0	4.205737546	1	0	4.674536931	1	0	9.143367789	1	0	9.086188924	1
ENSBGRG00000000120	MIS18A	0.00680376	-1.1839673	0.118318121	0.005419778	-1.761578936	2.15E-08	0.018180624	0.217955488	0.314214963	0.012303153	-0.454072177	0.293504632	0.040809263	1.571624943	4.51E-11	0.005282664	-1.538426569	0.008487326	0.038781387	1.30581738	0.033852092	0.003770151	-1.180573205	0.822672795	0	-0.763757383	1	0	0.450612868	1	0	-0.524168418	1	0	1.090338141	1	0	-0.227221861	1	0	0.241577523	1	0	4.710408382	1	0	4.653229517	1
ENSBGRG00000000121	ENSBGRG00000000121	0.00085047	2.789065653	0.592800965	0	-0.477939326	1	0.00032611	0.854925292	0.604456807	0.000396876	1.608423749	0.648526813	0	0.164073007	1	0	1.385537539	1	0	2.792645563	1	0	3.763615932	1	0	5.183775197	1	0	6.398145448	1	0	5.423364162	1	0	7.037870721	1	0	5.720310719	1	0	6.189110103	1	0	10.65794096	1	0	10.6007621	1
ENSBGRG00000000122	URB1	0.00340188	0.587431792	1	0.002120783	-0.348656309	0.642520275	0.000733747	-2.560112207	1.37E-08	0	-2.996438309	0.007454611	0.013141966	3.127547131	2.43E-13	0	-1.996932097	0.155125556	0.013573486	2.555606366	0.011285092	0.011310452	2.441687837	0.23274226	0	1.80130556	1	0	3.015675811	1	0	2.040894525	1	0	3.655401084	1	0	2.337841082	1	0.040830359	4.431680407	0.272695319	0	7.275471325	1	0	7.21829246	1
ENSBGRG00000000123	EVA1C	0.00340188	2.526031247	0.099702906	0.001649498	1.422525	0.134919513	8.15E-05	-3.274357725	9.39E-05	0.000396876	-0.198931173	0.958571918	0	-1.48800369	0.30898321	0	-0.266539157	0.955511086	0.007756277	3.752003578	0.007224333	0	2.111539236	1	0	3.5316985	1	0	4.746068752	1	0	3.771287465	1	0	5.385794025	1	0.014679396	5.135348218	0.544869188	0.061245539	6.748537512	0.003483603	0	9.005864265	1	0	8.9486854	1
ENSBGRG00000000124	CFAP298	0.825806412	-1.111842556	0.0034258	0.310576854	-2.70449994	3.85E-48	2.642794136	1.538034966	5.41E-42	2.076454787	0.284640522	0.209267068	1.312813237	-0.451873658	0.034718398	0.330543832	-2.457259707	2.21E-13	0.312190169	-2.497413929	4.15E-05	0.158346334	-3.443893013	0.00114051	0.595120807	-1.542556511	1	0.80468409	-1.106604642	1	0.298088599	-2.510521005	1	0.634852659	-1.426788471	1	0.132114563	-3.592604642	1	0.183736616	-3.123805257	1	1.585505404	-0.392166809	1	0	-2.034372972	1
ENSBGRG00000000125	SYNJ1	0.00510282	-1.619516824	0.028610186	0.004948493	-1.962696844	7.82E-10	0.0198927	0.354157919	0.068655662	0.015875037	-0.135562273	0.896556518	0.039080057	1.39917648	6.68E-09	0.003773331	-2.026276059	0.000694656	0.009695347	-0.619168036	0.778959746	0.022620905	0.577425876	1	0.020173587	0.762311428	1	0.047334358	1.97668168	0.954408979	0.05961772	2.011550563	0.48798994	0	1.025046681	1	0.014679396	0.710682018	1	0.02041518	1.179481402	1	0	4.645116922	1	0	4.587938057	1
ENSBGRG00000000127	PAXBP1	0.049327263	-0.437686684	0.624710998	0.032047384	-1.197347777	2.05E-08	0.069624451	0.10787088	0.540539949	0.117475271	0.937046496	1.05E-05	0.07435586	0.175568646	0.563696362	0.014338659	-2.213099898	4.34E-07	0.040720457	-0.666786056	0.591331216	0.090483619	0.4911661	0.769350218	0.201735867	1.656377984	0.190661024	0.662681015	3.343237107	0.009051745	0.202700248	1.671023342	0.338152638	0.410787015	2.695478524	0.241722629	0.146793959	1.251541235	0.873107901	0.061245539	0.254998039	1	0	2.721303023	1	0	2.664124158	1
ENSBGRG00000000128	C21orf62	0.00425235	0.655209906	0.945917731	0.000706928	-2.010434407	0.006259595	0.00448401	1.067333625	0.010662125	0.004365635	0.588524191	0.555573867	0	-3.420889494	0.002111641	0.00603733	1.11488995	0.250952204	0	-0.792316938	1	0	0.178653432	1	0.010086793	2.616090687	1	0	2.813182947	1	0	1.838401661	1	0	3.452908221	1	0	2.135348218	1	0	2.604147603	1	0	7.072978461	1	0	7.015799596	1
ENSBGRG00000000131	ENSBGRG00000000131	0.00170094	0.286565312	1	0.001649498	-0.19414636	0.901630976	0.000244582	-3.525896492	5.05E-10	0.002778131	0.669824293	0.576020976	0.000691682	-1.116034912	0.249649179	0	-1.535027993	0.247485637	0	-0.12791997	1	0.079173167	6.030402473	1.37E-19	0	2.263209664	1	0	3.477579916	1	0.035770632	4.586862894	0.033318619	0	4.117305189	1	0.029358792	4.4402028	0.191089022	0.102075898	5.996465025	0.000192072	0	7.73737543	1	0	7.680196564	1
ENSBGRG00000000132	IL10RB	0.00255141	1.286565312	0.602115866	0.001413855	0.182574208	1	0.000896802	-0.997517519	0.080732751	0.000396876	-0.976538752	0.444789063	0.00276673	1.283371935	0.134668348	0	-1.016560904	0.482898884	0.009695347	3.184962986	0.006707459	0	1.361517489	1	0	2.781676753	1	0	3.996047005	1	0.011923544	4.060794082	0.803057588	0	4.635772278	1	0.014679396	4.357740639	0.76019704	0	3.78701166	1	0	8.255842518	1	0	8.198663653	1
ENSBGRG00000000133	IFNAR1	0.00425235	-0.052236601	1	0.002356425	-1.165349096	0.029154665	0.001875132	-2.091493668	1.67E-09	0.00198438	-1.232878505	0.109434968	0.016254537	2.113446934	4.34E-08	0	-2.873196729	0.018556435	0.036842318	3.076438529	1.02E-05	0.037701508	3.076206163	0.00354546	0	0.925040928	1	0.023667179	3.150217935	0.906018846	0.047694176	3.530279366	0.131294345	0	2.779136453	1	0.029358792	3.068234022	0.656446617	0.142906257	5.007780339	0.003630346	0	6.399206694	1	0	6.342027829	1
ENSBGRG00000000134	IFNGR2	0	-0.269828036	1	0.00094257	0.259026268	1	0.000163055	-2.820639757	0.000138966	0	-1.45046994	0.313145078	0.001729206	1.234462335	0.334083401	0	-0.450963728	0.958385613	0.001939069	2.015037984	0.730606661	0	1.927114665	1	0	3.347273929	1	0	4.56164418	1	0.071541264	6.790146492	3.96E-07	0	5.201369454	1	0.044038188	6.068234022	0.003863669	0.061245539	6.537033407	0.002853862	0	8.821439694	1	0	8.764260829	1
ENSBGRG00000000136	TMEM50B	0.043373972	-0.225884689	1	0.015552407	-1.887583567	2.39E-15	0.06098254	0.527230254	0.000302781	0.082153314	0.783995313	0.00056673	0.059830529	0.260819393	0.344530025	0.003018665	-3.838326269	1.73E-11	0.067867428	0.451382677	0.559071255	0.030161206	-0.607832298	1	0.03026038	-0.363119263	1	0.047334358	0.435111775	1	0.107311896	1.20502581	0.849519363	0.037344274	0.488773673	1	0.044038188	0.173416259	1	0.02041518	-0.359986945	1	0	3.107743879	1	0	3.050565014	1
ENSBGRG00000000137	DNAJC28	0.105458285	-1.577559641	0.000123087	0.054669067	-2.703487388	5.16E-42	0.524303094	2.288221188	5.61E-76	0.218678629	-0.533547612	0.027211346	0.129690454	-1.34376982	6.60E-10	0.073202629	-2.114796267	1.04E-09	0.048476734	-2.635277356	5.72E-05	0.011310452	-4.368791991	0.00029412	0.040347173	-2.626521001	0.855717195	0.189337433	-0.563419086	1	0	-4.709594513	0.477091685	0.037344274	-2.094904393	1	0.044038188	-2.412097204	1	0.040830359	-2.358518926	1	0	0.524982287	1	2.21754594	2.468354174	1
ENSBGRG00000000138	GART	0.020411281	-0.181788001	1	0.018851402	-0.386016837	0.160921748	0.018180624	-0.678311725	6.28E-05	0.009128146	-1.423775074	7.69E-05	0.07435586	2.093320234	7.94E-25	0.003018665	-2.733106957	4.65E-06	0.060111151	1.417606131	0.006505826	0.015080603	-0.355028564	1	0.010086793	-0.263898451	1	0.023667179	0.9504718	1	0	-1.026668759	1	0	0.587837801	1	0.044038188	1.277367223	1	0.02041518	0.741436456	1	0	4.207908041	1	0	4.150729176	1
ENSBGRG00000000139	SON	0.097804055	-1.284429586	0.002780933	0.217733697	-0.119342521	0.652631454	0.166316018	-0.828761077	2.17E-11	0.139700322	-0.799957116	0.000919756	0.647068906	1.83932921	5.83E-29	0.009055995	-4.64824848	2.34E-23	0.810530997	1.870976035	9.27E-08	0.358164327	0.634578292	0.450857221	0.040347173	-2.230457002	1	0.355007687	0.664645838	1	0.715412639	1.631537893	0.215731301	0.224065644	0.109548745	1	0.49909946	1.120701442	0.773584826	0.449133951	0.98086817	1	0	0.920814362	1	0.73918198	1.863877013	1
ENSBGRG00000000141	DONSON	0.146280847	-1.144084866	0.005672823	0.090722374	-1.991577808	1.55E-26	0.467152345	1.391859535	1.19E-31	0.25360371	-0.349838949	0.191614891	0.336503498	0.100126682	0.781440508	0.039242647	-3.053601674	5.22E-16	0.170638105	-0.89221279	0.23794502	0.090483619	-1.764598151	0.159793675	0.06052076	-2.184152093	1	0.236671791	-0.316991998	1	0.083464808	-1.751739796	1	0.149377096	-0.815839837	1	0.088076375	-1.647616571	1	0.061245539	-1.986706737	1	0	0.481589691	1	0	0.424410826	1
ENSBGRG00000000142	CRYZL1	0.082495594	-0.876221917	0.057818684	0.045479008	-1.898014266	6.55E-22	0.210911538	1.179457195	6.07E-21	0.163512877	0.145714358	0.620750819	0.141794896	-0.08409202	0.923334157	0.049807975	-1.617918939	5.47E-06	0.032964179	-2.125649796	0.002094781	0.082943318	-0.799147928	0.940973627	0.040347173	-1.587431271	1	0.142003075	0.11312075	1	0.035770632	-1.670147724	1	0.149377096	0.266664253	1	0.029358792	-1.788615891	1	0.061245539	-0.904401783	1	0	1.563297698	1	0	1.506118833	1
ENSBGRG00000000143	ITSN1	0.016158931	-0.87389936	0.214132666	0.009425701	-1.842462954	1.65E-11	0.028371556	-0.186501135	0.324635184	0.05635638	1.038108024	2.25E-05	0.040463422	0.483383572	0.07831824	0.010565328	-1.47953288	0.002780045	0.019390694	-0.527407684	0.863644794	0	-3.034508664	0.109843494	0.131128313	2.217284459	0.074173755	0.236671791	3.078092201	0.076899692	0.500788847	4.131463029	2.02E-08	0.336098467	3.578439103	0.072918695	0.146793959	2.400257471	0.158732485	0.061245539	1.396552183	1	0	3.859816366	1	0.73918198	4.804490674	1
ENSBGRG00000000144	ENSBGRG00000000144	0.477964164	0.178003718	0.850156568	0.380562685	-0.190103888	0.344735633	0.486637407	0.399380069	0.000726048	0.284560031	-0.629954377	0.006533898	0.512190833	0.30631262	0.145259259	0.07923996	-2.474721219	1.22E-12	0.550695701	0.383450317	0.478929446	0.275221009	-0.619387739	1	0.141215107	-1.509645383	1	0.118335896	-1.618397565	1	0.262317968	-0.652322592	1	0	-3.564297887	1	0.308267313	-0.419639223	1	0.244982155	-0.711026848	1	0	0.055772353	1	0	-0.001406512	1
ENSBGRG00000000146	MRPS6	0.0085047	0.484731618	0.855454457	0.019087045	2.163405645	2.21E-15	0.003016516	-1.72157563	4.15E-10	0.002381255	-1.382963121	0.020000082	0.009683554	0.649499834	0.165332894	0.001509333	-1.639997553	0.062104046	0.007756277	0.521049144	1	0.011310452	1.161579918	0.734068386	0	0.556501891	1	0.023667179	2.779235616	1	0	0.796090856	1	0	2.410597416	1	0	1.093037413	1	0	1.561836798	1	0	6.030667656	1	0	5.973488791	1
ENSBGRG00000000147	ENSBGRG00000000147	0	3.374028154	1	0	1.329415596	1	0	-0.882040302	1	0.000396876	4.193386249	0.196794801	0	1.971427929	1	0	3.192892462	1	0	4.600000485	1	0	5.570970854	1	0	6.991130119	1	0	8.20550037	1	0	7.230719084	1	0	8.845225643	1	0	7.527665641	1	0	7.996465025	1	0	12.46529588	1	0	12.40811702	1
ENSBGRG00000000149	ENSBGRG00000000149	0.011056111	-0.126955954	1	0.015552407	0.351110667	0.258699382	0.011332317	-0.330186113	0.139309749	0.003968759	-1.669110227	0.000290564	0.022479679	0.965973499	0.000958642	0.001509333	-2.579697042	0.000372128	0.052354873	2.164181423	3.23E-05	0.018850754	0.811637447	0.8561055	0	-0.375192095	1	0	0.839178156	1	0	-0.13560313	1	0	1.478903429	1	0	0.161343427	1	0.040830359	2.223875522	1	0	5.09897367	1	0	5.041794805	1
ENSBGRG00000000150	ENSBGRG00000000150	0.028915981	1.003465283	0.06210984	0.003298995	-2.341122636	2.52E-10	0.003016516	-3.121952822	1.04E-38	0.077390803	3.157044402	1.92E-41	0.001037524	-3.646957573	4.54E-11	0.074711962	2.622429531	6.02E-18	0	-3.029356135	0.032270959	0	-2.058385766	0.493583019	0.080694347	2.561142278	0.078140699	0.071001537	2.587114868	0.507812105	0	-0.398637536	1	0.074688548	2.808136325	0.79826365	0	-0.101690979	1	0	0.367108405	1	0	4.835939264	1	0	4.778760399	1
ENSBGRG00000000154	RCAN1	0	0.673588435	1	0.002356425	4.203884714	3.17E-06	0	-3.58248002	0.001227284	0	-0.507053469	0.859882509	0	-0.729011789	0.583622526	0	0.492452743	1	0	1.899560767	1	0	2.870531136	1	0	4.290690401	1	0	5.505060652	1	0.011923544	5.645756583	0.417876821	0	6.144785925	1	0.014679396	5.94270314	0.377365351	0	5.296025307	1	0	9.764856166	1	0	9.707677301	1
ENSBGRG00000000158	ENSBGRG00000000158	0.014457991	0.566673232	0.599081331	0.002120783	-2.371024122	3.76E-08	0.003831791	-2.091493668	5.41E-17	0.055959504	3.343133369	2.83E-37	0.001037524	-3.083854507	1.98E-07	0.031695984	1.792608729	4.24E-06	0.007756277	-0.12791997	1	0.003770151	-0.495118336	1	0.020173587	1.515396688	1	0.047334358	2.729766939	0.652090595	0	0.159256721	1	0	1.773763281	1	0	0.456203278	1	0	0.925002663	1	0	5.393833522	1	0	5.336654656	1
ENSBGRG00000000164	CGGBP1	0.045925382	-1.191125866	0.013895869	0.035346379	-1.724501297	2.43E-16	0.155554393	1.4658143	1.47E-28	0.021828175	-2.345218425	1.72E-15	0.135915596	0.448184413	0.039290009	0.015847992	-2.712357776	3.01E-10	0.067867428	-0.587076606	0.658640505	0.079173167	-0.334279383	1	0.010086793	-2.384452394	1	0	-2.170625019	1	0.071541264	-0.334791054	1	0.037344274	-0.530356869	1	0.088076375	-0.037844497	1	0.102075898	0.208018566	1	0	2.089170495	1	0.73918198	3.032534506	1
ENSBGRG00000000166	ZNF654	0.0085047	-1.74774081	0.005272515	0.014609837	-1.173084745	3.19E-06	0.032529456	0.203395175	0.269285129	0.027781314	-0.120391004	0.91547368	0.0629431	1.272808646	5.32E-09	0.00603733	-2.222145038	2.84E-05	0.025207902	-0.16818384	1	0.022620905	-0.210388859	1	0.020173587	-0.020097137	1	0.213004612	2.944345698	0.100828035	0.05961772	1.225094535	1	0.037344274	1.247173143	1	0.058717583	1.257136698	1	0.040830359	0.98523777	1	0	3.865383042	1	0	3.808204177	1
ENSBGRG00000000178	C3orf38	0.523039077	-0.505833528	0.346024493	0.152460716	-2.474834957	5.41E-40	0.965937343	0.897220636	4.11E-15	1.223568446	0.84834781	3.60E-06	0.299498489	-1.395227049	3.83E-11	1.116906098	0.649100859	0.012758392	0.197785076	-1.900386998	0.00198514	0.064092564	-3.452552501	0.001491034	0.353037767	-1.031006475	1	0.402342045	-0.818022986	1	0.190776704	-1.875343435	1	0.410787015	-0.763722171	1	0.161473355	-2.081282174	1	0.061245539	-3.198061004	1	0	-0.72946097	1	0	-0.786639835	1
ENSBGRG00000000182	ENSBGRG00000000182	0.00255141	0.759318309	0.975486423	0.000706928	-1.285294248	0.089957329	0.000163055	-3.940933991	1.38E-10	0.007540642	2.470920225	5.17E-06	0.000345841	-1.700997413	0.080496392	0.013583993	3.353357134	1.09E-08	0.001939069	0.927575143	1	0	0.870531136	1	0.020173587	3.93223643	0.205624124	0.023667179	4.533075028	0.571021347	0.011923544	3.558293742	0.955586961	0	4.144785925	1	0	2.827225923	1	0	3.296025307	1	0	7.764856166	1	0	7.707677301	1
ENSBGRG00000000197	EPHA3	0.00085047	-0.483952842	1	0.004005923	1.107023175	0.049019916	0.000163055	-4.129967815	1.99E-11	0.000396876	-1.664594746	0.143629675	0.001037524	-0.835926993	0.425980448	0	-1.689750588	0.308116164	0	-0.282642564	1	0	0.688327805	1	0	2.108487069	1	0	3.322857321	1	0	2.348076034	1	0	3.962582594	1	0.49909946	9.013092468	1.13E-27	0	3.113821976	1	0	7.582652835	1	0	7.52547397	1
ENSBGRG00000000266	PROS1	0.122467686	0.809103406	0.024572885	0.311755066	3.631324725	2.57E-137	0.007418999	-4.147196679	2.18E-130	0.006350015	-3.56777385	1.81E-23	0.05429707	-0.458654043	0.089397395	0.008301329	-3.074674547	6.30E-11	0.149308342	1.085311716	0.017736965	0.007540302	-2.703601431	0.058913725	0.020173587	-1.283442167	1	0	-1.655586536	1	0.131158984	0.963152075	1	0	-1.015861263	1	0.293587917	2.074493013	0.15724139	0.102075898	0.724224055	1	0	2.604208978	1	0	2.547030113	1
ENSBGRG00000000594	ARL13B	0.096103115	-0.656880936	0.209174534	0.088601591	-0.870386905	2.52E-06	0.162321172	0.225432121	0.10269754	0.078978307	-0.992876586	5.78E-05	0.338578545	1.425762086	4.96E-16	0.039997313	-1.939059742	1.44E-07	0.116344162	-0.353432697	0.984564719	0.052782111	-1.423759708	0.374843254	0.070607553	-0.913128164	1	0.189337433	0.471543526	1	0.083464808	-0.673539199	1	0.298754193	1.111268799	1	0.24954973	0.797101157	1	0.142906257	0.092206743	1	0	1.558405288	1	0	1.501226423	1
ENSBGRG00000000717	ENSBGRG00000000717	0	3.374028154	1	0	1.329415596	1	0	-0.882040302	1	0	2.193386249	1	0.000345841	3.971427929	0.216237555	0	3.192892462	1	0	4.600000485	1	0	5.570970854	1	0	6.991130119	1	0	8.20550037	1	0	7.230719084	1	0	8.845225643	1	0	7.527665641	1	0	7.996465025	1	0	12.46529588	1	0	12.40811702	1
ENSBGRG00000000728	NSUN3	0.033168332	0.673588435	0.231892017	0.011782126	-0.989680908	0.000391292	0.018343678	-0.445565632	0.016939403	0.061515767	1.820576986	1.24E-14	0.01417949	-0.653062936	0.069354106	0.02037599	-0.055035052	1	0.019390694	-0.041230235	1	0	-2.555733619	0.243147868	0.070607553	1.882605662	0.302102484	0.047334358	1.668929354	1	0	-0.895985389	1	0	0.71852117	1	0.029358792	0.991094624	1	0	-0.130239447	1	0	4.338591411	1	0	4.281412546	1
ENSBGRG00000000751	ENSBGRG00000000751	0	1.566673232	1	0.000471285	1.592450002	0.399172803	8.15E-05	-1.467002803	0.314214963	0	0.386031327	1	0	0.164073007	1	0.002263999	4.192892462	0.007322297	0	2.792645563	1	0	3.763615932	1	0	5.183775197	1	0	6.398145448	1	0	5.423364162	1	0	7.037870721	1	0	5.720310719	1	0	6.189110103	1	0	10.65794096	1	0	10.6007621	1
ENSBGRG00000000760	EPHA6	0.00255141	0.730171964	0.989390587	0.001178213	-0.670584404	0.448596518	0.000896802	-1.689395224	0.00055517	0.007540642	2.427851503	1.57E-05	0.002075047	0.224193999	1	0.003773331	1.192892462	0.408118146	0.005817208	1.956144295	0.271799926	0	0.8430504	1	0	2.263209664	1	0	3.477579916	1	0	2.502798629	1	0	4.117305189	1	0	2.799745186	1	0	3.268544571	1	0	7.73737543	1	0	7.680196564	1
ENSBGRG00000000820	ENSBGRG00000000820	0	1.204103152	1	0	-0.840509405	0.533197323	0.000163055	-1.104432723	0.395968515	0	0.023461248	1	0.001037524	2.386465428	0.115292111	0	1.02296746	1	0.001939069	3.600000485	0.36351792	0.003770151	4.570970854	0.314354532	0	4.821205117	1	0	6.035575369	1	0.011923544	6.230719084	0.314684416	0	6.675300642	1	0	5.357740639	1	0	5.826540024	1	0	10.29537088	1	0	10.23819202	1
ENSBGRG00000000838	ARL6	0.015308461	0.260011893	1	0.005419778	-1.425471906	6.63E-05	0.016142437	0.535415798	0.017043767	0.017065664	0.404890355	0.382285046	0.01417949	0.106357509	0.954585328	0.002263999	-2.233372293	0.00262736	0.019390694	0.662827322	0.597587359	0.003770151	-0.863657373	1	0.010086793	0.556501891	1	0.142003075	3.599227363	0.088051131	0	-0.208072769	1	0.037344274	2.410597416	1	0.014679396	1.093037413	1	0	0.557673173	1	0	5.026504031	1	0	4.969325166	1
ENSBGRG00000000859	ENSBGRG00000000859	0	0.374028154	1	0.000235643	-0.577475	0.706828034	0.000570692	-0.051965303	1	0	-0.806613751	0.644586473	0.001037524	1.270988211	0.40942197	0.000754666	1.286001866	0.821842916	0.001939069	2.693109889	0.529965744	0	2.570970854	1	0	3.991130119	1	0.047334358	6.983107949	0.053637724	0	4.230719084	1	0	5.845225643	1	0	4.527665641	1	0	4.996465025	1	0	9.465295884	1	0	9.408117019	1
ENSBGRG00000000874	CRYBG3	0.042523502	-0.918609261	0.078972928	0.063859125	-0.379161172	0.077062121	0.100115721	0.699990487	1.93E-07	0.009525022	-3.146463753	5.82E-21	0.12554036	0.759833748	0.000161458	0.002263999	-4.805697968	1.39E-16	0.098892538	0.336099335	0.667355182	0	-4.429733415	0.005005727	0.010086793	-2.008869881	1	0.047334358	-0.208832516	1	0.405400495	2.383437977	0.02072742	0.074688548	0.430892757	1	0.029358792	-0.886667246	1	0.265397335	1.812298101	0.523146906	1.585505404	4.050962998	1	0	2.40741275	1
ENSBGRG00000000955	RIOX2	0.107159225	-1.1478041	0.006396564	0.036524592	-2.888511042	3.64E-44	0.346491704	1.430922197	1.72E-31	0.226219272	-0.045604009	1	0.253847449	0.141260925	0.581125988	0.04678931	-2.356082309	6.87E-11	0.077562775	-1.574072649	0.016913164	0.022620905	-3.161560016	0.006898429	0.040347173	-2.22731203	1	0.094668716	-1.012941779	1	0.047694176	-1.987723065	1	0.18672137	-0.109939895	1	0	-4.013673017	1	0	-3.544873633	1	0	0.923957226	1	0	0.866778361	1
ENSBGRG00000001987	ENSBGRG00000001987	0	3.374028154	1	0.000235643	3.329415596	0.267603295	0	-0.882040302	1	0	2.193386249	1	0	1.971427929	1	0	3.192892462	1	0	4.600000485	1	0	5.570970854	1	0	6.991130119	1	0	8.20550037	1	0	7.230719084	1	0	8.845225643	1	0	7.527665641	1	0	7.996465025	1	0	12.46529588	1	0	12.40811702	1
ENSBGRG00000002116	ENSBGRG00000002116	0	2.789065653	1	0	0.744453095	1	8.15E-05	0.117959698	1	0.000396876	3.193386249	0.333793869	0	1.386465428	1	0	2.607929961	1	0	4.015037984	1	0	4.986008354	1	0	6.406167618	1	0	7.620537869	1	0	6.645756583	1	0	8.260263143	1	0	6.94270314	1	0	7.411502525	1	0	11.88033338	1	0	11.82315452	1
ENSBGRG00000002153	CLDND1	0.098654525	-1.141469527	0.007041464	0.057261135	-2.091062388	2.38E-27	0.306543249	1.256768029	9.46E-25	0.150415972	-0.549924618	0.024970859	0.289469094	0.505126321	0.007957032	0.008301329	-4.636037366	1.15E-23	0.075623705	-1.484542189	0.02553061	0.199817993	-0.076887266	1	0.050433967	-1.839385088	1	0.047334358	-1.625806874	1	0.05961772	-1.599796123	1	0.037344274	-1.571308017	1	0.132114563	-0.564827246	1	0.142906257	-0.418484416	1	0	1.048498356	1	0	0.991319491	1
ENSBGRG00000002199	GPR15	0	3.374028154	1	0	1.329415596	1	8.15E-05	1.117959698	0.599151116	0	2.193386249	1	0	1.971427929	1	0	3.192892462	1	0	4.600000485	1	0	5.570970854	1	0	6.991130119	1	0	8.20550037	1	0	7.230719084	1	0	8.845225643	1	0	7.527665641	1	0	7.996465025	1	0	12.46529588	1	0	12.40811702	1
ENSBGRG00000002215	CPOX	0	-0.670365966	0.858354082	0.003534638	2.159490595	0.000262418	0	-4.926434421	5.24E-09	0	-1.85100787	0.158789483	0.004150095	2.279550224	0.00061549	0	-0.851501658	0.685670505	0.007756277	3.063947585	0.022975041	0	1.526576735	1	0	2.946735999	1	0	4.161106251	1	0.011923544	4.230719084	0.748401608	0	4.800831524	1	0	3.483271521	1	0	3.952070906	1	0	8.420901765	1	0	8.3637229	1
ENSBGRG00000002273	ST3GAL6	0.00085047	2.052100059	0.80950503	0	-1.130016023	0.550610239	0	-3.341471921	0.004338027	0	-0.266045369	0.856467021	0	-0.48800369	0.829371712	0	0.733460843	1	0	2.140568866	1	0.007540302	4.986008354	0.039454875	0	4.5316985	1	0	5.746068752	1	0.083464808	9.230719084	8.52E-12	0	6.385794025	1	0	5.068234022	1	0	5.537033407	1	0	10.00586427	1	0	9.9486854	1
ENSBGRG00000002387	DCBLD2	0.022112221	0.213036277	1	0.048542361	1.77972857	4.58E-20	0.004647065	-2.844238269	4.43E-44	0.001587504	-3.464825233	7.54E-12	0.064326465	2.182932034	6.08E-25	0.006791997	-1.450963728	0.007114886	0.029086041	0.651633253	0.476951957	0.003770151	-1.417713832	0.626416871	0.010086793	0.002445432	1	0	0.213978524	1	0	-0.760802762	1	0	0.853703797	1	0.029358792	1.126786204	1	0	0.004943179	1	0	4.473774038	1	0	4.416595173	1
ENSBGRG00000002547	ENSBGRG00000002547	0	1.204103152	1	0	-0.840509405	0.533197323	0	-3.051965303	0.015399829	0.003175007	6.363311251	7.40E-08	0	-0.198497072	0.825403569	0	1.02296746	1	0	2.430075483	1	0	3.401045853	1	0	4.821205117	1	0	6.035575369	1	0	5.060794082	1	0	6.675300642	1	0	5.357740639	1	0	5.826540024	1	0	10.29537088	1	0	10.23819202	1
ENSBGRG00000002584	COL8A1	0	2.374028154	1	0	0.329415596	1	0.000163055	0.702922199	0.720131833	0.000396876	2.608423749	0.444789063	0	0.971427929	1	0	2.192892462	1	0	3.600000485	1	0	4.570970854	1	0	5.991130119	1	0	7.20550037	1	0	6.230719084	1	0	7.845225643	1	0	6.527665641	1	0	6.996465025	1	0	11.46529588	1	0	11.40811702	1
ENSBGRG00000002590	FILIP1L	0.038271152	0.883569639	0.095286836	0.025449393	0.271051434	0.365591883	0.002527351	-3.934608353	9.05E-58	0.048418862	1.354541041	5.86E-07	0.008300189	-1.456178244	0.00015339	0.043770644	1.098255587	0.00350606	0.007756277	-1.202192732	0.402282904	0	-2.563455466	0.29008216	1.281022754	6.226258528	4.27E-32	0.023667179	1.07364341	1	0.071541264	1.919132933	0.546846229	0.672196933	5.005690315	0.000532257	0.190832146	3.234358224	0.018993873	0.081660718	2.194271809	0.761744183	0	4.330869564	1	0	4.273690699	1
ENSBGRG00000002638	CMSS1	0.113962986	-1.157873103	0.005946431	0.045243366	-2.673384848	8.53E-40	0.402990234	1.90057838	1.69E-53	0.238125549	-0.072246347	1	0.128998772	-1.03410656	2.23E-06	0.067919965	-1.9181572	3.35E-08	0.036842318	-2.713109291	5.55E-05	0.026391056	-3.066786091	0.008314812	0.06052076	-1.839498263	1	0.165670254	-0.432256575	1	0.011923544	-3.408395479	0.922405491	0.149377096	-0.471282176	1	0.029358792	-2.526260241	1	0.02041518	-2.642649538	1	0	0.825955175	1	0	0.76877631	1
ENSBGRG00000002789	ENSBGRG00000002789	0.078243244	-1.331771428	0.002308035	0.019322687	-3.543472486	8.35E-53	0.325457619	2.183371599	4.87E-64	0.194866074	0.014691038	1	0.061213894	-1.772309707	9.35E-14	0.05886397	-1.752440243	1.06E-06	0.007756277	-4.348950716	9.45E-08	0.011310452	-3.700200337	0.00357698	0.080694347	-1.108656001	1	0.284006149	0.637398088	1	0.011923544	-3.041035722	1	0.074688548	-0.841274884	1	0.014679396	-2.744089165	1	0.040830359	-1.690035502	1	0	1.19324936	1	0	1.136070495	1
ENSBGRG00000002818	TBC1D23	0.069738544	0.505893601	0.303982854	0.045007723	-0.192838979	0.501979896	0.015245635	-2.439890957	3.36E-53	0.225822396	2.846367174	2.21E-56	0.052567864	0.071468836	0.911801913	0.010565328	-2.222145038	2.16E-06	0.071745567	0.552159064	0.414941856	0.018850754	-1.176103193	0.681262337	0.292517007	2.593099045	0.004980114	0.189337433	2.046750444	0.406531487	0.047694176	0.219491828	1	0.448131289	3.221484815	0.102306643	0.014679396	-0.808840919	1	0.02041518	-0.340041534	1	0	3.127673982	1	0	3.070495117	1
ENSBGRG00000002889	NIT2	0.00170094	-0.416048777	1	0.001413855	-1.16701023	0.082285083	0.0041579	0.730936575	0.082023265	0.001190628	-1.164165755	0.222498722	0.006225142	1.153266252	0.058319098	0.001509333	-0.597184469	0.814303304	0	-0.809390451	1	0.007540302	1.780893924	0.64208275	0	1.581739183	1	0	2.796109434	1	0	1.821328148	1	0	3.435834707	1	0	2.118274705	1	0	2.587074089	1	0	7.055904948	1	0	6.998726083	1
ENSBGRG00000002944	TOMM70	0.176047299	-0.35493887	0.678324962	0.145155798	-0.719718069	4.49E-05	0.273035463	0.614800859	2.93E-07	0.209947359	-0.0993955	0.911121771	0.235517865	0.085275455	0.792999791	0.144895926	-0.647975128	0.067523352	0.095014399	-1.226293761	0.073902648	0.113104524	-0.94980622	0.719730712	0.24208304	0.158493231	1	0.142003075	-0.468187283	1	0.143082528	-0.548368867	1	0.298754193	0.534612862	1	0.146793959	-0.492935555	1	0.183736616	-0.161892201	1	0	0.982739993	1	0	0.925561127	1
ENSBGRG00000003008	ENSBGRG00000003008	0.015308461	-1.811629774	0.000777716	0.005891063	-3.396409441	1.44E-32	0.090413953	2.0444791	9.68E-44	0.046434482	-0.250400188	0.538803797	0.027667297	-1.056136819	0.000103844	0.030186651	-0.860006885	0.042931901	0.005817208	-2.84914816	0.001662741	0.003770151	-2.880240258	0.070053399	0.050433967	0.129009393	1	0.023667179	-0.245710742	1	0.011923544	-1.220492028	1	0	-0.607015597	1	0	-1.9245756	1	0	-1.455776215	1	0	3.013054644	1	0	2.955875779	1
ENSBGRG00000003043	ENSBGRG00000003043	0	2.789065653	1	0	0.744453095	1	0.000163055	1.702922199	0.321778744	0	1.608423749	1	0	1.386465428	1	0	2.607929961	1	0	4.015037984	1	0	4.986008354	1	0	6.406167618	1	0	7.620537869	1	0	6.645756583	1	0	8.260263143	1	0	6.94270314	1	0	7.411502525	1	0	11.88033338	1	0	11.82315452	1
ENSBGRG00000003100	ADGRG7	0.032317862	0.810807432	0.160469791	0.004241566	-2.332549974	3.68E-11	0.001712077	-4.323475491	3.25E-60	0.038496964	1.157044402	5.19E-05	0.002420888	-2.971086576	3.83E-10	0.202250564	4.412605783	3.49E-68	0.009695347	-0.763404246	0.774992457	0.007540302	-0.801168687	1	0.36312456	4.345715101	2.88E-08	0.047334358	1.833360829	1	0.023847088	0.858579543	1	0	0.882329638	1	0	-0.435230365	1	0	0.03356902	1	1.585505404	6.093156343	0.702181636	0	4.445221014	1
ENSBGRG00000003162	ENSBGRG00000003162	0.019560811	0.004794344	1	0.0205009	0.033959712	1	0.016550074	-0.513395708	0.004941605	0.032940701	0.817519347	0.003761356	0.024554726	0.333998008	0.335764234	0.006791997	-1.47953288	0.007249298	0.046537665	1.29257196	0.025799824	0.003770151	-1.445837433	0.64872758	0.040347173	1.304629592	0.889000414	0.094668716	2.518999843	0.396123179	0.047694176	1.544218557	0.915898102	0.037344274	1.828417356	1	0.044038188	1.516438385	1	0.02041518	0.979656738	1	0	4.445705156	1	0	4.388526291	1
ENSBGRG00000003226	ABI3BP	0.00510282	1.27449248	0.329816679	0.000471285	-2.085621903	0.006418164	0.000570692	-2.764683351	1.44E-08	0.012700029	3.150317528	9.08E-12	0	-3.07296619	0.004774732	0.002263999	0.215612538	1	0	-0.444393634	1	0	0.526576735	1	0.010086793	2.968762306	0.966344007	0	3.161106251	1	0	2.186324964	1	0.037344274	4.82285783	0.614811761	0.073396979	5.181890804	0.002520468	0.163321437	6.308409032	8.29E-06	0	7.420901765	1	0	7.3637229	1
ENSBGRG00000003366	ENSBGRG00000003366	0.079093714	0.373069234	0.500802359	0.049484931	-0.388277068	0.074118352	0.064162111	0.076453413	0.671294032	0.083740818	0.483554632	0.04158153	0.078160114	0.37591165	0.113014562	0.016602658	-1.905597402	5.69E-06	0.06205022	0.031526107	1	0.011310452	-2.068369854	0.16707327	0.06052076	0.16186042	1	0.047334358	0.150217935	1	0.023847088	-0.824563352	1	0.074688548	0.789943208	1	0	-2.114386052	1	0.02041518	-0.644683572	1	0	2.823244191	1	0	2.766065326	1
ENSBGRG00000003382	IMPG2	0	-0.018289269	1	0.000235643	-0.992512499	0.369736285	0.000407637	-1.297077801	0.077467234	0.000396876	-0.128541845	0.955052491	0.001729206	1.55639043	0.145759828	0.000754666	0.870964367	1	0	1.207683062	1	0.003770151	3.249042759	0.568793354	0.040347173	6.225595372	0.000206571	0	4.813182947	1	0	3.838401661	1	0	5.452908221	1	0.014679396	5.205737546	0.530580885	0.02041518	5.674536931	0.482292693	0	9.072978461	1	0	9.015799596	1
ENSBGRG00000003455	SENP7	0.00255141	-1.068915342	0.465512384	0.006597991	-0.031771929	1	0.003179571	-1.668636664	3.56E-09	0.008334394	0.367415649	0.596347549	0.016254537	1.534022617	1.03E-05	0.005282664	-0.216498475	1	0.011634416	0.989502892	0.488675664	0.018850754	1.7296686	0.263299494	0.141215107	4.54929256	3.50E-06	0	1.73789482	1	0.023847088	2.364470473	0.887342673	0	2.377620093	1	0.014679396	2.068234022	1	0	1.528859475	1	0	5.997690334	1	0	5.940511469	1
ENSBGRG00000003698	TRMT10C	0.096953585	0.617747416	0.136300141	0.075876894	0.270343256	0.190514063	0.054541871	-0.458363884	0.001343145	0.092472088	0.576915947	0.01315317	0.06570983	0.019426203	1	0.025658654	-1.35201679	0.00090624	0.040720457	-0.626192736	0.638383369	0.018850754	-1.543639098	0.416254336	0.48416608	2.944061865	0.000216914	0.094668716	0.826988747	1	0.155006072	1.345458504	0.633435916	0.074688548	0.728015459	1	0.132114563	1.153495565	0.987902636	0.061245539	0.295158564	1	0	2.761392311	1	0	2.704213446	1
ENSBGRG00000003722	PCNP	0.088448884	0.571588722	0.192803336	0.036053307	-0.871403413	3.66E-05	0.036687357	-1.193051	2.36E-17	0.077390803	0.383929805	0.135304269	0.049455293	-0.336405336	0.264545378	0.340354493	2.886366951	3.26E-41	0.050415804	-0.23663436	1	0.033931357	-0.714431365	1	0.231996247	1.981768016	0.069391076	0.118335896	1.179438074	0.993932244	0.035770632	-0.382149413	1	0.037344274	0.230515799	1	0.044038188	-0.085202857	1	0.040830359	-0.032361938	1	0	2.849666247	1	0	2.792487382	1
ENSBGRG00000003762	ZBTB11	0.00765423	-1.391506593	0.043548139	0.01673062	-0.413548739	0.139521022	0.02021881	-0.174703802	0.394756056	0.002381255	-3.094655851	4.27E-11	0.053605388	1.620205527	3.00E-13	0.001509333	-3.328053546	8.49E-07	0.046537665	1.196732763	0.043679399	0.098023921	2.284199205	0.000423647	0	-1.120005551	1	0.047334358	1.684554362	1	0.047694176	1.45198484	0.981371278	0	0.734089973	1	0.029358792	1.006719633	1	0.040830359	1.475519018	1	0.792752702	5.356771427	1	0	4.296981349	1
ENSBGRG00000003803	RPL24	1.598033211	0.31773058	0.53262539	2.272772195	1.044082408	6.47E-14	1.032463751	-0.576254022	4.31E-07	0.29726006	-2.239884818	1.68E-21	1.88206787	0.623286918	0.000434162	0.206778561	-2.708830161	2.04E-15	1.436850404	0.150901909	0.907881879	4.339443578	1.774886168	0.000490031	0.322777387	-1.980065042	1	0.236671791	-2.35161517	1	1.871996405	0.524365147	1	0.18672137	-2.586576625	1	3.214787696	1.301603819	0.498895137	3.817638584	1.542231369	0.483694672	0	-1.551686463	1	0	-1.608865329	1
ENSBGRG00000003937	CEP97	0.00680376	-0.625971846	0.640406635	0.004477208	-1.462398475	6.31E-05	0.010353987	-0.282919738	0.266262804	0.007540642	-0.598427822	0.248112366	0.026975614	1.507024352	1.09E-07	0.023394655	1.143043912	0.009205059	0.007756277	-0.267895979	1	0.007540302	-0.04373899	1	0.050433967	2.391217277	0.215122241	0.023667179	2.000929226	1	0	0.021265718	1	0	1.635772278	1	0.014679396	1.323094497	1	0	0.78701166	1	0	5.255842518	1	0	5.198663653	1
ENSBGRG00000004124	NXPE3	0.00170094	1.204103152	0.7985851	0.002120783	1.329415596	0.098003395	0.000570692	-1.341471921	0.05469905	0	-1.664594746	0.254688692	0.001729206	0.971427929	0.431277694	0.000754666	0.385537539	1	0.003878139	2.430075483	0.30537702	0.003770151	2.763615932	0.674336409	0	3.133149124	1	0	4.347519375	1	0	3.372738089	1	0	4.987244648	1	0	3.669684646	1	0.02041518	5.189110103	0.569975723	0	8.607314889	1	0	8.550136024	1
ENSBGRG00000004210	NFKBIZ	0.00085047	-0.298397188	1	0.00094257	-0.93361881	0.237180975	0.000244582	-3.496750146	8.72E-10	0	-2.507053469	0.027832552	0.001729206	0.001801578	1	0	-1.507547257	0.246620981	0	-0.100439233	1	0.041471659	4.79838135	2.44E-08	0	2.290690401	1	0	3.505060652	1	0.321935687	8.394217816	1.23E-31	0	4.144785925	1	0	2.827225923	1	0	3.296025307	1	0	7.764856166	1	0	7.707677301	1
ENSBGRG00000004355	U2	0	2.789065653	1	0	0.744453095	1	0	-1.467002803	0.608258554	0	1.608423749	1	0.000691682	4.55639043	0.032977333	0	2.607929961	1	0	4.015037984	1	0	4.986008354	1	0	6.406167618	1	0	7.620537869	1	0	6.645756583	1	0	8.260263143	1	0	6.94270314	1	0	7.411502525	1	0	11.88033338	1	0	11.82315452	1
ENSBGRG00000004469	ALCAM	0.00595329	-1.315969818	0.121288612	0.00377028	-2.241333045	5.27E-10	0.018017569	0.275750944	0.213849926	0.020240672	0.366348961	0.384310196	0.023517202	0.620520767	0.058422169	0.024903987	0.684165547	0.142178855	0.001939069	-2.110805949	0.11097679	0	-2.143274663	0.42730088	0.06052076	2.104998083	0.274722094	0	0.491254853	1	0.143082528	3.25873346	0.007433867	0.037344274	2.13441921	1	0.014679396	0.816859207	1	0.040830359	1.874068394	1	0	4.751050366	1	0	4.693871501	1
ENSBGRG00000004588	ENSBGRG00000004588	0	3.374028154	1	0	1.329415596	1	0	-0.882040302	1	0	2.193386249	1	0	1.971427929	1	0	3.192892462	1	0	4.600000485	1	0	5.570970854	1	0	6.991130119	1	0	8.20550037	1	0.011923544	9.230719084	0.059970044	0	8.845225643	1	0	7.527665641	1	0	7.996465025	1	0	12.46529588	1	0	12.40811702	1
ENSBGRG00000004626	CBLB	0.00935517	-0.26501102	1	0.018380117	0.775215349	0.003163196	0.003994846	-2.266090109	6.36E-23	0.014287533	0.304807532	0.540867886	0.021096314	0.965622307	0.001320648	0.006791997	-0.71879912	0.302995133	0.03102511	1.487790981	0.022763221	0.105564223	3.289400497	2.22E-08	0.09078114	3.079438537	0.009469049	0.142003075	3.764927779	0.039627056	0.011923544	0.959256056	1	0	1.569101238	1	0.044038188	2.265570795	0.700561456	0.02041518	1.725001998	1	0	5.189171479	1	0.73918198	6.136653991	1
ENSBGRG00000005046	CCDC54	0.125019096	1.026975465	0.003100488	0.013195982	-2.478842987	1.53E-23	0.00513623	-4.516851352	6.09E-130	0.1516066	1.462838516	2.40E-13	0.005533459	-3.617947836	7.94E-25	0.699575644	4.547047719	2.99E-127	0.013573486	-2.084748136	0.012455157	0.003770151	-3.119027117	0.042642045	0.42364532	2.763654095	0.001140736	0.118335896	1.103962344	1	0.011923544	-1.459278888	1	0.18672137	1.743687617	0.915205829	0	-2.163205369	1	0	-1.694405984	1	0	2.774424875	1	0	2.71724601	1
ENSBGRG00000005069	ENSBGRG00000005069	0.00340188	0.968035794	0.762416266	0.009661344	3.721733019	5.64E-18	0.00032611	-3.288032662	5.93E-10	0	-2.639503765	0.020387939	0.001729206	-0.144049288	1	0	-1.639997553	0.257789229	0	-0.232889529	1	0	0.73808084	1	0	2.158240105	1	0	3.372610356	1	0	2.39782907	1	0	4.012335629	1	0.014679396	3.720310719	0.961287545	0.02041518	4.189110103	0.891261849	0	7.63240587	1	0	7.575227005	1
ENSBGRG00000005097	BBX	0.432889252	0.497631587	0.175896416	0.693495964	1.549196804	1.64E-29	0.066526407	-3.018218834	3.10E-122	0.504429288	0.790307214	2.37E-05	0.229984405	-0.489578255	0.03130989	0.727498296	1.326942886	6.81E-09	0.973412824	1.702317388	1.21E-06	0.203588144	-0.603500936	1	0.746422707	1.267753589	0.28900878	1.727704075	2.462576484	0.078609975	0.226547336	-0.409525852	1	2.0165908	2.670753853	0.131831647	0.572496439	0.89104102	0.969595984	0.244982155	-0.266533255	1	0.792752702	1.499872318	1	1.47836396	2.027836347	1
ENSBGRG00000005417	ENSBGRG00000005417	0	3.374028154	1	0	1.329415596	1	8.15E-05	1.117959698	0.599151116	0	2.193386249	1	0	1.971427929	1	0	3.192892462	1	0	4.600000485	1	0	5.570970854	1	0	6.991130119	1	0	8.20550037	1	0	7.230719084	1	0	8.845225643	1	0	7.527665641	1	0	7.996465025	1	0	12.46529588	1	0	12.40811702	1
ENSBGRG00000005428	ENSBGRG00000005428	0	1.566673232	1	0	-0.477939326	0.785782506	0.000489165	2.92531462	0.022143333	0	0.386031327	1	0	0.164073007	1	0	1.385537539	1	0	2.792645563	1	0	3.763615932	1	0	5.183775197	1	0	6.398145448	1	0	5.423364162	1	0	7.037870721	1	0	5.720310719	1	0	6.189110103	1	0	10.65794096	1	0	10.6007621	1
ENSBGRG00000005454	CD47	0.0085047	-0.259297369	1	0.009896986	-0.157208986	0.784692857	0.002282769	-3.018412744	2.71E-31	0.001190628	-2.935896768	6.31E-07	0.03700501	2.266883812	5.49E-19	0	-3.951765781	4.31E-05	0.050415804	2.349263438	1.11E-05	0.120644826	3.64382142	8.96E-11	0	-0.153528124	1	0	1.060842127	1	0.214623792	4.428798048	2.77E-07	0	1.7005674	1	0.117435167	3.594302834	0.008919192	0.163321437	4.063102218	0.004870666	0	5.320637641	1	0	5.263458776	1
ENSBGRG00000005662	ENSBGRG00000005662	0	2.789065653	1	0	0.744453095	1	8.15E-05	0.117959698	1	0	1.608423749	1	0	1.386465428	1	0	2.607929961	1	0	4.015037984	1	0	4.986008354	1	0.010086793	7.991130119	0.091612476	0	7.620537869	1	0	6.645756583	1	0	8.260263143	1	0	6.94270314	1	0	7.411502525	1	0	11.88033338	1	0	11.82315452	1
ENSBGRG00000005675	IFT57	0.495824035	0.099562239	1	0.124654898	-2.091902988	1.46E-29	0.417991286	-0.28024039	0.022559344	1.676006989	2.334275058	4.36E-51	0.207850568	-1.256943345	4.13E-09	0.442989108	-0.071214979	1	0.162881827	-1.517230075	0.017831807	0.04901196	-3.1569496	0.004619442	0.706075534	0.612545229	0.966344007	0.710015373	0.626488638	1	0.023847088	-3.720929902	0.798009058	0.634852659	0.480361433	1	0.132114563	-1.686167642	1	0.142906257	-1.539539292	1	0.792752702	0.928562994	1	0.73918198	0.871384129	1
ENSBGRG00000005718	ENSBGRG00000005718	0.020411281	1.660332339	0.002798283	0.008247489	0.241952755	0.677546045	0.001793604	-2.733517777	9.29E-20	0.024606307	2.193386249	6.78E-12	0.006570983	-0.107523412	0.971180121	0.005282664	-0.306953426	0.875979503	0.003878139	-0.354195825	1	0	-0.983617997	1	0.110954727	4.108487069	0.00013604	0	1.650911519	1	0	0.676130232	1	0.112032822	4.313844183	0.153047069	0.029358792	2.57346933	0.843986268	0	1.441876174	1	0	5.910707032	1	0	5.853528167	1
ENSBGRG00000005737	HHLA2	0.00170094	1.789065653	0.578826636	0.000471285	-0.255546905	0.945469002	0.000244582	-1.969503143	0.010357512	0.001190628	1.105923408	0.648526813	0.000345841	-0.276499584	0.925360274	0.002263999	2.10542962	0.155165168	0.001939069	2.352072971	0.638383369	0	2.249042759	1	0	3.669202024	1	0	4.883572275	1	0.023847088	5.645756583	0.048392299	0	5.523297548	1	0.029358792	5.94270314	0.042509635	0	4.674536931	1	0	9.143367789	1	0	9.086188924	1
ENSBGRG00000005778	ENSBGRG00000005778	0.010205641	0.945184855	0.331034859	0.000706928	-2.889752924	1.64E-06	0.001059857	-3.193626453	1.01E-18	0.036512584	3.825654465	3.72E-31	0.001383365	-1.916097342	0.004425346	0.006791997	0.35494922	0.955511086	0.001939069	-0.638404254	1	0	-0.676956659	1	0.050433967	3.376420275	0.057814546	0.118335896	4.590790526	0.032466922	0.011923544	1.992314345	1	0.224065644	5.462756006	0.007998775	0	1.279738127	1	0	1.748537512	1	0	6.217368371	1	0	6.160189506	1
ENSBGRG00000005873	CIP2A	0.068888074	-0.649421951	0.235506218	0.026627606	-2.201281636	5.23E-25	0.133134342	0.669323971	5.10E-07	0.188119184	0.934153414	1.74E-06	0.113090076	0.08759257	0.815004391	0.024149321	-2.169981183	2.94E-08	0.116344162	0.1384204	1	0.018850754	-2.265605552	0.086220358	0.070607553	-0.429356494	1	0.165670254	0.785013757	1	0.035770632	-1.19187135	1	0.037344274	-0.578415552	1	0.044038188	-0.894924793	1	0.02041518	-1.42717617	1	0	2.041129595	1	0	1.98395073	1
ENSBGRG00000006135	ENSBGRG00000006135	0	-1.556709184	0.416902385	0.001178213	-0.892976825	0.219942055	0.001222912	-1.405602258	0.001344027	0.001190628	-0.664594746	0.487110665	0.01141276	3.251535848	1.24E-13	0	-1.737844876	0.17923482	0.003878139	1.302319936	0.668780453	0.003770151	1.664080259	1	0	2.060392781	1	0	3.274763033	1	0	2.299981746	1	0.037344274	4.938335048	0.599729365	0	2.596928303	1	0	3.065727688	1	0	7.534558547	1	0	7.477379681	1
ENSBGRG00000006159	DZIP3	0.023813161	-0.257838812	0.997965115	0.039823587	0.56388085	0.006512625	0.012066064	-1.889283974	1.20E-29	0.012303153	-1.290429528	0.000105288	0.106864934	2.472765275	2.68E-39	0.005282664	-2.338488999	9.78E-06	0.085319052	1.634472702	0.000388764	0	-2.973993578	0.101140372	0.020173587	0.034996004	1	0.047334358	1.249366256	1	0.011923544	-0.312312736	1	0	0.300261211	1	0.058717583	1.312375335	1	0	-0.548499407	1	0	3.920331451	1	0	3.863152586	1
ENSBGRG00000006345	ENSBGRG00000006345	0	-0.795896848	0.864494215	0	-2.840509405	0.007140255	8.15E-05	-4.011323319	2.42E-08	0.007937518	3.585703672	2.65E-10	0.000345841	-1.157855088	0.32840116	0.007546663	2.951884362	6.24E-05	0	0.430075483	1	0.011310452	3.526576735	0.053678365	0	2.821205117	1	0	4.035575369	1	0	3.060794082	1	0	4.675300642	1	0	3.357740639	1	0	3.826540024	1	0	8.295370883	1	0	8.238192018	1
ENSBGRG00000006492	MORC1	0	-0.625971846	1	0.000235643	-1.624780714	0.110060219	0.000244582	-2.740021297	3.64E-05	0.005953139	3.105923408	1.63E-06	0.000691682	-0.350500166	0.807633234	0.000754666	0.238696151	1	0.017451624	4.398366624	3.02E-06	0	1.570970854	1	0	2.991130119	1	0	4.20550037	1	0	3.230719084	1	0	4.845225643	1	0	3.527665641	1	0	3.996465025	1	0	8.465295884	1	0	8.408117019	1
ENSBGRG00000006827	C3orf85	0	3.374028154	1	0	1.329415596	1	0	-0.882040302	1	0	2.193386249	1	0	1.971427929	1	0	3.192892462	1	0	4.600000485	1	0	5.570970854	1	0	6.991130119	1	0	8.20550037	1	0	7.230719084	1	0	8.845225643	1	0	7.527665641	1	0	7.996465025	1	0	12.46529588	1	0	12.40811702	1
ENSBGRG00000006867	DPPA2	0.00085047	1.914596535	0.842456485	0	-1.255546905	0.371299431	0	-3.467002803	0.002618838	0.002778131	3.871458155	0.000151094	0	-0.613534572	0.840323004	0	0.607929961	1	0	2.015037984	1	0	2.986008354	1	0.010086793	5.5316985	0.310566384	0.047334358	7.468534776	0.022671552	0	4.645756583	1	0	6.260263143	1	0	4.94270314	1	0	5.411502525	1	0	9.880333383	1	0	9.823154518	1
ENSBGRG00000000156	ENSBGRG00000000156	0	2.374028154	1	0	0.329415596	1	8.15E-05	-0.467002803	1	0.000396876	2.608423749	0.444789063	0	0.971427929	1	0	2.192892462	1	0	3.600000485	1	0	4.570970854	1	0	5.991130119	1	0	7.20550037	1	0	6.230719084	1	0	7.845225643	1	0	6.527665641	1	0	6.996465025	1	0	11.46529588	1	0.73918198	12.82315452	0.196007534
ENSBGRG00000000168	NECTIN3	0.157336958	-1.189116853	0.003873052	0.046657221	-3.134129315	3.56E-52	0.500252493	1.228079183	2.30E-25	0.546895011	0.730819472	0.000171953	0.21407571	-0.781734893	0.000292078	0.225645218	-0.661768175	0.056904442	0.116344162	-1.591928426	0.013780839	0.011310452	-4.560886106	0.00015703	0.534600047	0.62221953	0.972318116	0.544345119	0.661824058	1	0.011923544	-3.901459297	0.740147673	0.597508385	0.802922503	1	0.058717583	-2.282102488	1	0.061245539	-2.135391935	1	0	0.33295682	1	0	0.275777955	1
ENSBGRG00000000198	CD96	0	-2.210934347	0.165731618	0.000235643	-3.240440012	1.04E-05	0.000163055	-4.851666653	7.90E-21	0	-3.391576251	0.000883183	0.000345841	-2.598427679	0.002150729	0	-2.392070039	0.038628781	0	-0.984962016	0.842562401	0.343083723	10.77260472	2.97E-100	0	1.406167618	1	0	2.620537869	1	0	1.645756583	1	0	3.260263143	1	0	1.94270314	1	0	2.411502525	1	0	6.880333383	1	0	6.823154518	1
ENSBGRG00000000214	ENSBGRG00000000214	0	3.374028154	1	0	1.329415596	1	8.15E-05	1.117959698	0.599151116	0	2.193386249	1	0	1.971427929	1	0	3.192892462	1	0	4.600000485	1	0	5.570970854	1	0	6.991130119	1	0	8.20550037	1	0	7.230719084	1	0	8.845225643	1	0	7.527665641	1	0	7.996465025	1	0	12.46529588	1	0	12.40811702	1
ENSBGRG00000000255	PHLDB2	0.00595329	0.070247405	1	0.006362348	0.028246061	1	0.003831791	-1.179720851	9.47E-05	0.005556263	-0.138127894	1	0.002075047	-1.534100104	0.015649505	0.006791997	0.229418338	1	0.046537665	3.104305322	8.72E-07	0	-0.79535136	1	0.010086793	1.633578114	1	0.023667179	2.847948366	1	0.023847088	2.46695343	0.854890839	0.037344274	3.487673639	0.997370183	0.234870334	5.395959962	7.44E-07	0.163321437	4.871769278	0.002503746	0	6.09897367	1	0	6.041794805	1
ENSBGRG00000000391	ABHD10	0.026364571	1.140408477	0.025708632	0.033696882	1.937098173	8.97E-19	0.004402483	-2.219621661	1.31E-23	0.002381255	-2.347986983	3.32E-06	0.021096314	0.843475198	0.005608129	0.002263999	-2.169051312	0.001773779	0.056233012	2.263717097	8.11E-06	0	-1.804068577	0.496002505	0	-0.383909313	1	0	0.830460939	1	0	-0.144320347	1	0	1.470186212	1	0.014679396	1.156978234	1	0.061245539	2.634521252	0.595534805	0	5.090256453	1	0	5.033077588	1
ENSBGRG00000000410	TAGLN3	0	-0.210934347	1	0.001178213	0.666450583	0.599953758	8.15E-05	-3.405602258	4.44E-05	0	-1.391576251	0.332565895	0.002075047	1.60885785	0.104204399	0	-0.392070039	0.964757339	0.021329763	5.484523267	8.32E-09	0	1.986008354	1	0	3.406167618	1	0	4.620537869	1	0	3.645756583	1	0	5.260263143	1	0	3.94270314	1	0	4.411502525	1	0	8.880333383	1	0	8.823154518	1
ENSBGRG00000000450	TMPRSS7	0	2.052100059	1	0	0.007487501	1	0	-2.203968397	0.188730749	0.001190628	4.193386249	0.010470142	0	0.649499834	1	0	1.870964367	1	0	3.27807239	1	0	4.249042759	1	0.010086793	6.991130119	0.153155901	0	6.883572275	1	0	5.908790989	1	0	7.523297548	1	0	6.205737546	1	0	6.674536931	1	0	11.14336779	1	0	11.08618892	1
ENSBGRG00000000506	ENSBGRG00000000506	0	0.12610064	1	0.000235643	-0.840509405	0.5343283	0	-4.129967815	6.00E-05	0.004365635	3.77834875	7.96E-06	0	-1.276499584	0.458365178	0.001509333	1.690392121	0.432291165	0.001939069	2.430075483	0.598625609	0	2.323043341	1	0.020173587	5.488629778	0.071527701	0	4.957572857	1	0	3.98279157	1	0.037344274	6.675300642	0.272160313	0	4.279738127	1	0	4.748537512	1	0	9.217368371	1	0	9.160189506	1
ENSBGRG00000000533	GCSAM	0	2.052100059	1	0	0.007487501	1	0.000244582	1.117959698	0.471146159	0	0.871458155	1	0	0.649499834	1	0	1.870964367	1	0	3.27807239	1	0	4.249042759	1	0.010086793	6.991130119	0.153155901	0	6.883572275	1	0	5.908790989	1	0	7.523297548	1	0	6.205737546	1	0	6.674536931	1	0	11.14336779	1	0	11.08618892	1
ENSBGRG00000000555	SLC9C1	0.028065511	-1.467767414	0.002849402	0.00282771	-4.914856747	2.85E-53	0.145037351	3.243195882	5.60E-103	0.054372	-0.548276131	0.054995355	0.003112571	-4.653550251	2.05E-34	0.00603733	-3.584819475	7.16E-13	0	-5.353468477	8.01E-07	0	-4.382498108	0.005008661	0	-2.962338843	0.838424814	0.047334358	-0.161550294	1	0	-2.722749878	1	0	-1.108243319	1	0	-2.425803321	1	0.02041518	-0.956276222	1	0	2.511826922	1	0.73918198	3.455375772	1
ENSBGRG00000000619	ENSBGRG00000000619	0.00085047	0.467137558	1	0.001649498	0.744453095	0.488462128	0.000244582	-2.689395224	4.25E-05	0.002381255	1.356884982	0.154481782	0.000345841	-0.935462667	0.426871015	0.003773331	2.077415244	0.048010668	0.001939069	1.693109889	0.821178259	0	1.616774544	1	0.010086793	4.084239523	0.618626071	0	4.25130406	1	0.011923544	4.323828488	0.722489334	0	4.891029333	1	0	3.57346933	1	0.081660718	6.563505618	0.000306603	0	8.511099574	1	0	8.453920709	1
ENSBGRG00000000651	BTLA	0	-1.240681691	0.717035528	0.000235643	-2.255546905	0.010726324	0.000163055	-3.851666653	8.77E-10	0.015478161	5.193386249	1.48E-24	0	-2.643281915	0.021635429	0	-1.421817383	0.372514381	0	-0.014709359	1	0	0.95626101	1	0.03026038	4.467568163	0.040122071	0.023667179	4.620537869	0.548997963	0	2.61600924	1	0.074688548	5.875599292	0.101766658	0	2.912955797	1	0	3.381755181	1	0	7.85058604	1	0	7.793407175	1
ENSBGRG00000000674	ATG3	0.19986046	-0.87245079	0.04242432	0.101326288	-2.016414114	1.24E-27	0.48141965	0.962492046	1.42E-16	0.498476149	0.534595337	0.008355949	0.294656712	-0.318347737	0.197307773	0.104143947	-1.832824709	4.44E-08	0.40138736	0.166816316	0.892481681	0.113104524	-1.636594579	0.201166649	0.917898194	1.36256571	0.218506897	0.26033897	-0.374286959	1	0.23847088	-0.540298685	1	0.149377096	-0.998695408	1	0.102755771	-1.637712473	1	0.142906257	-1.168913088	1	0	0.298818933	1	0	0.241640068	1
ENSBGRG00000000743	SLC35A5	0.048476792	1.034792456	0.015114735	0.006362348	-2.132356161	1.24E-12	0.003668736	-3.584890539	1.29E-63	0.086915825	2.243426932	3.29E-25	0.006570983	-1.994356356	4.61E-08	0.181119908	3.447570315	4.22E-47	0.011634416	-0.910057207	0.494076046	0.007540302	-1.170496132	0.80640752	0.18156228	2.949038785	0.00268763	0.094668716	2.20550037	0.537148134	0	-1.100197794	1	0.074688548	2.103758657	1	0.029358792	0.786198654	1	0.040830359	1.254998039	1	0	4.134379006	1	0	4.077200141	1
ENSBGRG00000000776	CCDC80	0.0085047	-0.199963229	1	0.001413855	-2.918511917	1.47E-09	0.012636756	0.532997197	0.037320327	0.004365635	-1.249557246	0.01944705	0.005187618	-1.03419662	0.036023325	0.008301329	-0.250051034	0.986421308	0	-2.487462356	0.126969111	0	-1.516491987	0.810847003	0	-0.096332722	1	0.023667179	2.123351329	1	0	0.143256243	1	0	1.757762802	1	0.910122544	6.790700047	5.13E-24	0	0.909002184	1	0	5.377833043	1	0	5.320654178	1
ENSBGRG00000000821	ENSBGRG00000000821	0	0.789065653	1	0	-1.255546905	0.362908665	0.000163055	-1.619005896	0.109956242	0	-0.391576251	0.856823543	0.000345841	0.51199631	1	0	0.607929961	1	0	2.015037984	1	0.007540302	4.83400526	0.046166795	0	4.406167618	1	0	5.620537869	1	0.05961772	8.008326663	1.64E-07	0.037344274	7.385794025	0.209643047	0	4.94270314	1	0	5.411502525	1	0	9.880333383	1	0	9.823154518	1
ENSBGRG00000000866	GTPBP8	0.035719742	0.211578273	0.959944124	0.008011846	-2.144927732	2.58E-14	0.011739954	-2.085835504	1.51E-33	0.174228527	3.431714143	1.47E-72	0.017983743	-0.870507225	0.00562571	0.050562641	0.739258687	0.037540511	0.015512555	-0.881126205	0.463081756	0.011310452	-1.089025038	0.849871897	0.1513019	2.352694205	0.040954204	0.142003075	2.358219264	0.34557689	0	-1.434616833	1	0	0.179889726	1	0	-1.137670276	1	0	-0.668870892	1	0	3.799959967	1	0	3.742781102	1
ENSBGRG00000000919	NEPRO	0.022962691	0.088625935	1	0.029455316	0.499340597	0.031149633	0.022338524	-0.002754168	1	0.005159387	-2.128541845	1.38E-07	0.031125709	0.56334319	0.044816816	0.003773331	-2.371892157	4.65E-05	0.052354873	1.314598266	0.01700235	0.030161206	0.598788798	0.985595749	0.010086793	-0.168741218	1	0	0.043109041	1	0.011923544	0.070847747	1	0	0.682834315	1	0.014679396	0.367794304	1	0	-0.165926303	1	0	4.302904555	1	0	4.24572569	1
ENSBGRG00000000959	ENSBGRG00000000959	0.18795388	0.761176256	0.023989374	0.150575576	0.485180608	0.003480154	0.100686413	-0.343592596	0.007480651	0.074612672	-0.669062518	0.008379506	0.19712949	0.919930874	4.65E-07	0.018111991	-2.671541335	4.64E-11	0.058172081	-0.951118561	0.237196274	0.041471659	-1.358780699	0.414001668	0.020173587	-1.943052168	1	0.071001537	-0.313152785	1	0.071541264	-0.479103247	1	0.074688548	-0.088956644	1	0.058717583	-0.66856762	1	0.02041518	-1.523171227	1	0	1.945168334	1	0	1.887989469	1
ENSBGRG00000000972	BOC	0	2.052100059	1	0	0.007487501	1	0.000163055	0.117959698	1	0.000396876	2.193386249	0.540867886	0	0.649499834	1	0	1.870964367	1	0.001939069	4.600000485	0.221012429	0	4.249042759	1	0	5.669202024	1	0	6.883572275	1	0	5.908790989	1	0	7.523297548	1	0	6.205737546	1	0	6.674536931	1	0	11.14336779	1	0	11.08618892	1
ENSBGRG00000001051	CFAP44	0.061233843	-1.563496829	0.000456246	0.01861576	-3.473746848	1.02E-49	0.289911647	1.963120242	4.43E-51	0.221059885	0.355696153	0.123074559	0.065018148	-1.555780128	6.34E-11	0.027167986	-2.736565891	6.94E-12	0.029086041	-2.545613291	0.000377956	0.018850754	-2.992860966	0.018979723	0.141215107	-0.247911431	1	0.449676403	1.383088874	0.61927761	0	-3.919662885	0.855950395	0.074688548	-0.719558975	1	0	-3.622716328	1	0.040830359	-1.568319593	1	0	1.314913915	1	0	1.25773505	1
ENSBGRG00000001108	ENSBGRG00000001108	0.063785253	-0.305822295	0.872149541	0.027570176	-1.684273759	7.65E-15	0.08568536	0.232066184	0.121495334	0.190500439	1.511756987	2.55E-15	0.087151985	0.164073007	0.581120825	0.007546663	-3.322807377	6.15E-12	0.044598596	-0.780821299	0.451404338	0.003770151	-3.410596428	0.02034249	0.020173587	-1.404760987	1	0.142003075	1.034859924	1	0	-2.751561521	1	0.074688548	0.449334538	1	0.014679396	-1.453901641	1	0.040830359	-0.39942608	1	0	2.48301528	1	0	2.425836414	1
ENSBGRG00000001237	SIDT1	0.00085047	-1.117824943	0.587811015	0.000235643	-3.1624375	1.72E-05	0.004973175	1.165265413	0.000891175	0.007937518	1.435956553	0.003367955	0.000345841	-2.520425167	0.002536029	0.004527998	0.590856447	0.780268805	0	-0.907794155	0.824545471	0	0.063176214	1	0	1.483335479	1	0	2.69770573	1	0	1.722924444	1	0	3.337431003	1	0	2.019871001	1	0	2.488670385	1	0	6.957501244	1	0	6.900322379	1
ENSBGRG00000001394	USF3	0.00425235	0.583951223	1	0.00282771	-0.218072199	0.7807334	0.001549022	-1.668636664	7.27E-06	0.003175007	0.041383156	1	0.009683554	1.922518328	5.65E-06	0.001509333	-0.648409792	0.602744739	0.009695347	1.809923554	0.131088192	0.007540302	1.7296686	0.66009217	0.020173587	3.149827865	0.373853714	0.023667179	3.762556874	0.77580995	0.011923544	2.787775588	1	0	3.385794025	1	0.029358792	3.686363387	0.370774821	0	2.537033407	1	0	7.005864265	1	0	6.9486854	1
ENSBGRG00000001410	ENSBGRG00000001410	0.052729143	-0.114258328	1	0.028512746	-1.143924203	1.53E-07	0.058129079	0.022200715	0.973433309	0.096837723	0.863237648	8.46E-05	0.028704821	-1.080234191	5.82E-05	0.151687923	1.534822413	3.34E-09	0.081440914	0.540435931	0.401007863	0.011310452	-1.953570861	0.2334244	0.03026038	-0.533411596	1	0	-1.321976636	1	0.023847088	-0.709839225	1	0.037344274	0.318726404	1	0	-1.999811365	1	0	-1.531011981	1	0	2.937818878	1	0	2.880640013	1
ENSBGRG00000001479	ATP6V1A	0.054430083	-1.893046609	1.28E-05	0.054197782	-2.059626695	1.10E-25	0.343230606	2.409714009	8.56E-82	0.086915825	-1.269320501	1.74E-07	0.076776749	-1.470846155	1.33E-10	0.004527998	-5.305814306	2.86E-25	0.139612995	-0.497310142	0.733357346	0.04524181	-2.032940749	0.111044073	0.010086793	-3.31635533	0.572365142	0.165670254	-0.100276399	1	0.202700248	0.097719621	1	0.074688548	-0.877012665	1	0.058717583	-1.457037626	1	0.040830359	-1.725773283	1	0	1.157525852	1	0	1.100346987	1
ENSBGRG00000001529	GRAMD1C	0.00595329	-0.052236601	1	0.006126706	-0.173084745	0.785782506	0.007745109	0.310604776	0.294891281	0.002778131	-1.232878505	0.034059328	0.006570983	-0.028572071	1	0.001509333	-1.689750588	0.05165826	0.017451624	1.512537644	0.08126819	0	-0.912844923	1	0.010086793	1.515396688	1	0.023667179	2.729766939	1	0.071541264	3.603445778	0.015886848	0.037344274	3.369492212	1	0.044038188	3.068234022	0.333623202	0.02041518	2.520731595	1	0	5.981480107	1	0	5.924301242	1
ENSBGRG00000001671	ENSBGRG00000001671	0.00170094	-0.500440964	1	0.000235643	-3.146317835	0.000203437	0.0041579	0.532997197	0.242869611	0.007540642	1.365567225	0.02064851	0.001037524	-1.471515567	0.113402787	0.009810662	1.733460843	0.016148639	0	-0.891852611	1	0	0.079117758	1	0	1.499277022	1	0	2.713647274	1	0	1.738865988	1	0	3.353372547	1	0	2.035812544	1	0	2.504611929	1	0	6.973442788	1	0	6.916263923	1
ENSBGRG00000001676	ZDHHC23	0	-2.133766487	0.210639988	0.00094257	-1.791599805	0.002819529	0.00448401	0.755389619	0.037101003	0.000793752	-1.697384681	0.042874578	0.006225142	1.029530884	0.060418745	0	-2.314902179	0.050952866	0.011634416	1.997964471	0.059504399	0.003770151	1.079117758	1	0	1.483335479	1	0.047334358	4.31472944	0.211560181	0.023847088	3.339948154	0.456015119	0	3.337431003	1	0	2.019871001	1	0	2.488670385	1	0	6.957501244	1	0	6.900322379	1
ENSBGRG00000001705	CCDC191	0.035719742	-1.434524523	0.003158925	0.02238604	-2.288357947	3.60E-24	0.133786562	1.135640006	1.15E-17	0.1301753	0.502761972	0.028550901	0.103060681	0.122627069	0.703475771	0.00603733	-3.892211107	1.14E-14	0.027146971	-1.74459133	0.024108946	0.015080603	-2.364488894	0.096128773	0.040347173	-0.944329629	1	0.213004612	1.272990317	0.802192894	0.035770632	-1.027257975	1	0.18672137	1.173389758	1	0	-2.732077623	1	0	-2.263278238	1	0	2.20555262	1	0	2.148373755	1
ENSBGRG00000001757	QTRT2	0.010205641	0.606862322	0.666915265	0.016494977	1.584344952	1.06E-08	0.002934989	-1.929974779	7.19E-13	0.007937518	0.184824236	0.895606154	0.010029395	0.55639043	0.229746869	0.000754666	-2.36169639	0.007714384	0.021329763	1.709229555	0.025264923	0.011310452	1.031812043	0.810324202	0.010086793	1.436541267	1	0.023667179	2.650911519	1	0.011923544	1.676130232	1	0	2.282983219	1	0	0.965423217	1	0.061245539	3.457306214	0.26281778	0	5.90305346	1	0	5.845874595	1
ENSBGRG00000001895	ZBTB20	0.025514101	0.193798144	1	0.086009523	3.018566947	6.19E-59	0.002608879	-3.9669292	6.49E-67	0.01071565	-1.141365886	0.002112387	0.014871172	-0.669802791	0.05517084	0.001509333	-3.426716182	6.89E-07	0.056233012	1.369899968	0.014243993	0.022620905	0.183568922	1	0.020173587	0.371521475	1	0.165670254	3.013207556	0.129466439	0	-0.978734282	1	0.410787015	4.247793791	0.010829041	0.440381876	4.347435631	2.64E-07	0.122491078	2.609063093	0.30853019	0	4.255842518	1	0	4.198663653	1
ENSBGRG00000001918	ENSBGRG00000001918	0.00085047	-0.210934347	1	0.000706928	-1.19414636	0.267603295	0.003016516	1.780924711	0.003091439	0	-2.421323595	0.110463766	0.002075047	0.352518096	0.92061612	0	-1.421817383	0.664950909	0.001939069	1.015037984	0.922831413	0	0.95626101	1	0	2.376420275	1	0	3.590790526	1	0	2.61600924	1	0	4.230515799	1	0	2.912955797	1	0	3.381755181	1	0	7.85058604	1	0	7.793407175	1
ENSBGRG00000001923	GAP43	0.020411281	-0.352803063	0.915553308	0.003298995	-3.156011231	2.19E-19	0.031714182	0.510970891	0.004497854	0.060325139	1.39007816	1.95E-08	0.010029395	-1.481431036	2.43E-05	0.046034643	0.859376392	0.020429269	0.011634416	-1.002035529	0.442303995	0.007540302	-1.26191916	0.760189253	0.03026038	0.57538835	1	0.071001537	1.789758602	0.855265993	0	-1.191345682	1	0	0.423160877	1	0.014679396	0.107705463	1	0.02041518	0.576504848	1	0	4.043231118	1	0	3.986052253	1
ENSBGRG00000001944	LSAMP	0	0.374028154	1	0	-1.670584404	0.259938583	0.000163055	-2.104432723	0.0157363	0	-0.806613751	0.609239376	0.002075047	2.456854756	0.013133499	0	0.192892462	1	0.011634416	5.085427312	9.31E-06	0	2.570970854	1	0	3.991130119	1	0	5.20550037	1	0	4.230719084	1	0	5.845225643	1	0.014679396	5.620775045	0.438758585	0	4.996465025	1	0	9.465295884	1	0	9.408117019	1
ENSBGRG00000002008	ENSBGRG00000002008	0	3.374028154	1	0	1.329415596	1	0	-0.882040302	1	0.000396876	4.193386249	0.196794801	0	1.971427929	1	0	3.192892462	1	0	4.600000485	1	0	5.570970854	1	0	6.991130119	1	0	8.20550037	1	0	7.230719084	1	0	8.845225643	1	0	7.527665641	1	0	7.996465025	1	0	12.46529588	1	0	12.40811702	1
ENSBGRG00000002032	ENSBGRG00000002032	0	2.789065653	1	0	0.744453095	1	8.15E-05	0.117959698	1	0	1.608423749	1	0	1.386465428	1	0	2.607929961	1	0	4.015037984	1	0	4.986008354	1	0	6.406167618	1	0.023667179	9.20550037	0.078609975	0	6.645756583	1	0	8.260263143	1	0	6.94270314	1	0	7.411502525	1	0	11.88033338	1	0	11.82315452	1
ENSBGRG00000002047	ENSBGRG00000002047	0	1.204103152	1	0	-0.840509405	0.551075377	0.00032611	0.117959698	1	0	0.023461248	1	0	-0.198497072	1	0	1.02296746	1	0	2.430075483	1	0	3.401045853	1	0	4.821205117	1	0.071001537	8.620537869	0.002212095	0	5.060794082	1	0	6.675300642	1	0	5.357740639	1	0	5.826540024	1	0.792752702	11.46529588	0.249208286	0	10.23819202	1
ENSBGRG00000002060	IGSF11	0.00340188	-0.391506593	1	0.003063353	-0.851914169	0.078991615	0.005217757	-0.107600002	0.81032517	0.010318774	1.115383737	0.013450388	0.005187618	0.005643644	1	0.00603733	0.318423344	1	0.005817208	0.501968402	1	0	-0.558312163	1	0.020173587	2.467568163	0.646053695	0.094668716	4.439965624	0.049546781	0	1.101436067	1	0	2.715942626	1	0	1.398382624	1	0	1.867182009	1	0	6.336012867	1	0	6.278834002	1
ENSBGRG00000002097	ENSBGRG00000002097	0.013607521	0.363458912	0.947728912	0.001649498	-2.815242647	2.69E-10	0.004402483	-1.983323638	1.11E-16	0.049212613	2.784131103	5.53E-26	0.002075047	-2.370964268	5.73E-06	0.033959983	1.779816479	2.78E-06	0	-2.579908605	0.085002522	0	-1.608938236	0.800641933	0.131128313	3.684742875	0.000465936	0.402342045	5.282668231	4.74E-06	0	0.050809994	1	0.261409919	4.7005674	0.013674709	0	0.347756551	1	0	0.816555935	1	0	5.285386794	1	0	5.228207929	1
ENSBGRG00000002125	UPK1B	0.00170094	0.315134465	1	0.000235643	-2.343009746	0.009188121	0.000733747	-1.986376962	7.74E-05	0.009525022	3.029887517	8.71E-09	0	-2.729011789	0.017556995	0.001509333	0.133998772	1	0	-0.100439233	1	0.003770151	1.898545512	0.943765505	0.020173587	3.93223643	0.222728878	0.142003075	6.489293336	0.000253995	0	2.530279366	1	0.149377096	6.582191237	0.005092381	0	2.827225923	1	0	3.296025307	1	0	7.764856166	1	0	7.707677301	1
ENSBGRG00000002166	B4GALT4	0.00595329	1.819439302	0.110274165	0.007540561	2.914378097	1.05E-09	0.000244582	-3.554465644	2.28E-09	0.000793752	-0.922090968	0.470309367	0.001383365	-0.350500166	0.896204968	0	-1.561995041	0.288809953	0.001939069	0.87208003	1	0.003770151	1.8430504	0.952769091	0	2.236242617	1	0	3.450612868	1	0	2.475831582	1	0.037344274	5.117305189	0.535908398	0.029358792	4.412188423	0.255952833	0	3.241577523	1	0	7.710408382	1	0	7.653229517	1
ENSBGRG00000002180	ARHGAP31	0.00255141	0.204103152	1	0.010368271	2.867072382	6.61E-14	0.00032611	-3.709859327	6.59E-14	0	-3.035432441	0.003972439	0.003112571	0.248961904	0.934390067	0	-2.035926229	0.096717045	0.021329763	3.184962986	4.10E-05	0	0.342152164	1	0	1.762311428	1	0.023667179	3.996047005	0.706448057	0	2.001900393	1	0	3.616406953	1	0	2.29884695	1	0.040830359	4.391602967	0.251484376	0	7.236477194	1	0	7.179298328	1
ENSBGRG00000002229	TMEM39A	0.00765423	-1.162024747	0.111249889	0.008247489	-1.275446462	9.61E-06	0.021441722	0.4481083	0.015883065	0.019843796	0.141297738	0.864818497	0.030779868	0.878318525	0.00094853	0.000754666	-3.689750588	1.11E-06	0.036842318	1.095380092	0.091752758	0.015080603	0.019454837	1	0	-0.894566255	1	0	0.319803997	1	0	-0.654977289	1	0	0.95952927	1	0.014679396	0.645022591	1	0.02041518	1.113821976	1	0	4.579599511	1	0	4.522420646	1
ENSBGRG00000002270	POGLUT1	0	-0.149533802	1	0.001178213	0.744453095	0.588777545	0.00065222	-0.619005896	0.443725635	0	-1.330175707	0.494050818	0.00276673	2.234462335	0.01293344	0	-0.330669495	0.969173972	0	1.076438529	1	0.003770151	3.111539236	0.580530458	0	3.467568163	1	0	4.681938414	1	0	3.707157128	1	0	5.321663687	1	0	4.004103685	1	0	4.472903069	1	0	8.941733928	1	0	8.884555063	1
ENSBGRG00000002286	TIMMDC1	0.00510282	0.97192971	0.588519567	0.00188514	-0.670584404	0.365268253	0.002527351	-0.496750146	0.291854876	0.00198438	-0.45046994	0.742321395	0.008300189	1.807929197	0.000366727	0	-2.129035633	0.140905812	0.001939069	0.296219737	1	0.003770151	1.267190106	1	0.020173587	3.290690401	0.385149586	0	2.883572275	1	0	1.908790989	1	0	3.523297548	1	0	2.205737546	1	0	2.674536931	1	0	7.143367789	1	0	7.086188924	1
ENSBGRG00000002311	CD80	0	1.566673232	1	0	-0.477939326	0.785782506	0	-2.689395224	0.05462191	0	0.386031327	1	0.000691682	2.234462335	0.262001653	0	1.385537539	1	0	2.792645563	1	0.015080603	7.307936448	1.12E-05	0	5.183775197	1	0	6.398145448	1	0	5.423364162	1	0	7.037870721	1	0	5.720310719	1	0	6.189110103	1	0	10.65794096	1	0	10.6007621	1
ENSBGRG00000002318	ADPRH	0	-0.625971846	1	0.000471285	-0.992512499	0.502820651	0.00032611	-2.367467129	0.004005974	0	-1.806613751	0.380905161	0.006916824	3.778782851	3.03E-06	0	-0.807107538	1	0.003878139	2.27807239	0.36351792	0	1.570970854	1	0	2.991130119	1	0	4.20550037	1	0.023847088	4.908790989	0.249771536	0	4.845225643	1	0	3.527665641	1	0.02041518	5.042268715	0.538872017	0	8.465295884	1	0	8.408117019	1
ENSBGRG00000002335	PLA1A	0	1.566673232	1	0	-0.477939326	0.785782506	0.000163055	-0.619005896	0.792728742	0	0.386031327	1	0.001383365	3.708393523	0.006468535	0	1.385537539	1	0	2.792645563	1	0	3.763615932	1	0	5.183775197	1	0	6.398145448	1	0	5.423364162	1	0	7.037870721	1	0	5.720310719	1	0	6.189110103	1	0	10.65794096	1	0	10.6007621	1
ENSBGRG00000002369	COX17	0.043373972	-0.447132568	0.58193009	0.031811741	-1.019833105	8.87E-07	0.076228175	0.793567563	5.07E-09	0.036115708	-0.764851226	0.005976791	0.086806144	0.638095071	0.00247041	0.003773331	-3.788199076	1.03E-12	0.06205022	0.104266566	1	0.033931357	-0.669343475	1	0.020173587	-0.992813535	1	0.047334358	0.221556716	1	0.011923544	-1.339136524	1	0.037344274	0.275370035	1	0.014679396	-1.042189968	1	0.081660718	0.75138775	1	0	2.894491446	1	0	2.837312581	1
ENSBGRG00000002380	ENSBGRG00000002380	0.00935517	-1.914453458	0.002701999	0.002592068	-3.959066016	6.51E-29	0.068238484	3.02141121	3.73E-63	0.015081285	-1.352518776	6.93E-05	0.01417949	-1.462803136	4.64E-06	0.002263999	-3.692803912	7.42E-09	0.001939069	-3.288742764	0.002523138	0	-3.319293423	0.086151866	0.020173587	-0.311127996	1	0.071001537	1.319803997	1	0	-1.659545193	1	0	-0.045038634	1	0	-1.362598636	1	0	-0.893799252	1	0.792752702	4.576552635	1	0	3.517852742	1
ENSBGRG00000002432	NR1I2	0	0.914596535	1	0	-1.130016023	0.58702437	0.000163055	-1.467002803	0.210148638	0	-0.266045369	1	0	-0.48800369	0.851488855	0.000754666	1.870964367	0.650015915	0	2.140568866	1	0	3.111539236	1	0.070607553	8.991130119	9.08E-07	0	5.746068752	1	0	4.771287465	1	0	6.385794025	1	0	5.068234022	1	0	5.537033407	1	0	10.00586427	1	0	9.9486854	1
ENSBGRG00000002466	GSK3B	0.077392774	0.294891245	0.688614849	0.04194437	-0.70640488	0.000626368	0.047693564	-0.738492388	8.88E-08	0.169862892	1.687921669	3.44E-19	0.036659168	-0.87581972	0.000675271	0.137349263	1.192892462	7.20E-06	0.081440914	0.378806813	0.618656482	0.026391056	-1.107629285	0.671545326	0.110954727	0.901017699	0.840035271	0.094668716	0.846190053	1	0.011923544	-1.453152785	1	0.149377096	1.485915326	1	0.029358792	-0.570366442	1	0.081660718	0.637154709	1	0	2.780547264	1	0	2.723368399	1
ENSBGRG00000002541	GPR156	0	1.204103152	1	0	-0.840509405	0.533197323	0.00032611	0.117959698	1	0	0.023461248	1	0	-0.198497072	0.825403569	0.000754666	2.192892462	0.584366799	0.003878139	4.377608064	0.04586052	0	3.401045853	1	0	4.821205117	1	0	6.035575369	1	0	5.060794082	1	0	6.675300642	1	0	5.357740639	1	0	5.826540024	1	0.792752702	11.46529588	0.249208286	0	10.23819202	1
ENSBGRG00000002589	LRRC58	0.00085047	0.374028154	1	0.001413855	0.381883016	0.835075715	0.000896802	-0.75650942	0.256914246	0.000396876	-0.806613751	0.606183008	0.002420888	1.270988211	0.196933498	0	-0.851501658	0.700344067	0.011634416	3.652467905	0.001307044	0	1.526576735	1	0	2.946735999	1	0	4.161106251	1	0	3.186324964	1	0	4.800831524	1	0	3.483271521	1	0	3.952070906	1	0	8.420901765	1	0	8.3637229	1
ENSBGRG00000002621	FSTL1	0.00170094	-0.085403465	1	0.000706928	-1.692952217	0.018953427	0.001141384	-1.730037208	7.29E-05	0.009525022	2.377810821	1.47E-06	0.003112571	0.410712974	0.808483325	0.001509333	-0.266539157	1	0.007756277	1.92192858	0.181902443	0	0.483508013	1	0.010086793	2.925040928	0.980768652	0	3.118037529	1	0	2.143256243	1	0	3.757762802	1	0.117435167	5.790700047	1.42E-05	0	2.909002184	1	0	7.377833043	1	0	7.320654178	1
ENSBGRG00000002707	ENSBGRG00000002707	0.694834025	-0.420038111	0.501959537	0.350164799	-1.559249871	1.18E-19	1.263838682	1.070813093	2.95E-21	0.946945933	0.04770538	1	0.890541118	-0.051353402	1	0.268661197	-1.826363411	1.59E-08	0.436290608	-1.086995771	0.101976551	0.162116485	-2.488004804	0.020607307	0.42364532	-1.101073877	1	0.449676403	-0.992453457	1	0.23847088	-1.896784002	1	0.224065644	-1.868099495	1	0.337626105	-1.407008111	1	0.183736616	-2.202102793	1	0	-1.055752398	1	0.73918198	-0.1128699	1
ENSBGRG00000002735	HGD	0	3.374028154	1	0	1.329415596	1	0	-0.882040302	1	0	2.193386249	1	0	1.971427929	1	0	3.192892462	1	0.001939069	6.600000485	0.074412478	0	5.570970854	1	0	6.991130119	1	0	8.20550037	1	0	7.230719084	1	0	8.845225643	1	0	7.527665641	1	0	7.996465025	1	0	12.46529588	1	0	12.40811702	1
ENSBGRG00000002799	RABL3	0.058682433	0.991558517	0.018038746	0.005891063	-2.566334442	1.72E-17	0.014674943	-1.655990014	2.40E-22	0.111522132	2.316129314	9.69E-29	0.006570983	-2.31397429	1.30E-10	0.147914591	2.578930089	9.81E-24	0.007756277	-1.71288247	0.097735703	0.011310452	-1.065653766	0.84898593	0.171475487	2.550030323	0.018358619	0.023667179	0.565255434	1	0.011923544	-0.409525852	1	0.037344274	1.204980707	1	0.014679396	-0.112579295	1	0	-0.645586667	1	0	3.823244191	1	0	3.766065326	1
ENSBGRG00000002850	GTF2E1	0.00510282	-0.682803069	0.604254878	0.004477208	-1.130016023	0.00248629	0.00994635	0.190109484	0.530327425	0.022621927	1.543572604	9.77E-07	0.007608507	-0.266561347	0.693159944	0.003018665	-1.36169639	0.07213233	0.001939069	-1.294817278	0.38287018	0	-1.329895954	0.918820779	0.03026038	2.108487069	0.552552998	0.047334358	2.901719622	0.582151439	0.011923544	1.335901321	1	0.037344274	2.95040788	1	0	0.626798833	1	0	1.095598217	1	0	5.564429076	1	0	5.507250211	1
ENSBGRG00000002895	STXBP5L	0.00170094	0.566673232	1	0	-3.130016023	0.007238293	0.000896802	-1.341471921	0.020341907	0.002381255	0.752813658	0.574195824	0.007608507	3.035558266	8.46E-07	0	-1.266539157	0.584366799	0.003878139	1.792645563	0.48719647	0	1.111539236	1	0	2.5316985	1	0	3.746068752	1	0	2.771287465	1	0	4.385794025	1	0	3.068234022	1	0	3.537033407	1	0	8.005864265	1	0	7.9486854	1
ENSBGRG00000002979	POLQ	0.011906581	-2.065594984	0.00024996	0.010603914	-2.458770763	1.02E-21	0.056743112	0.286850139	0.06408483	0.009525022	-2.498147916	2.14E-13	0.161507845	2.112171905	1.74E-31	0.006791997	-2.837222869	1.29E-08	0.102770677	1.052249063	0.034961315	0.003770151	-2.78987623	0.075358612	0	-2.370813655	1	0.094668716	1.16987646	1	0	-2.13122469	1	0	-0.51671813	1	0.014679396	-0.833181443	1	0	-1.365478748	1	0	3.10335211	1	0	3.046173245	1
ENSBGRG00000003280	HCLS1	0	-0.433326768	1	0	-2.477939326	0.036145649	8.15E-05	-3.636927804	2.46E-06	0	-1.613968673	0.218969051	0	-1.835926993	0.148244573	0	-0.614462461	0.969017459	0	0.792645563	1	0.075403016	7.963288277	5.54E-26	0	3.183775197	1	0	4.398145448	1	0.071541264	6.578642387	8.17E-07	0	5.037870721	1	0	3.720310719	1	0	4.189110103	1	0	8.657940962	1	0	8.600762097	1
ENSBGRG00000003446	GOLGB1	0.114813456	-1.785101171	4.04E-05	0.120413332	-1.860254557	5.96E-22	0.352850846	-0.234242064	0.083571549	0.238522425	-0.748699549	0.002344796	1.229119664	2.14592566	2.60E-40	0.044525311	-3.15804672	1.48E-15	0.387813874	0.014141065	1	0.309152366	-0.308427863	1	0.887637814	1.213311487	0.3504692	2.91106303	2.911324326	0.024081638	0.500788847	0.39665232	1	2.053935074	2.394161753	0.247199274	0.660572814	0.791337247	1	0.244982155	-0.567831058	1	1.585505404	1.784057472	1	5.913455839	3.312719996	1
ENSBGRG00000004390	IQCB1	0.011906581	-1.44529941	0.014277021	0.010603914	-1.81944779	1.07E-12	0.013615086	-1.928514732	6.47E-33	0.005159387	-2.727179283	9.66E-13	0.198858696	3.981481594	1.39E-117	0	-5.556976966	3.21E-12	0.079501844	1.312837808	0.006786009	0.003770151	-2.177221995	0.204982277	0.010086793	-0.757062731	1	0	-0.544369057	1	0	-1.519150344	1	0.037344274	1.097032794	1	0	-1.222203787	1	0.02041518	0.248272176	1	0	3.715426457	1	0	3.658247592	1
ENSBGRG00000004433	EAF2	0.00680376	0.324784635	1	0.002592068	-1.275446462	0.007174505	0.002527351	-1.859320225	1.61E-09	0.012303153	1.216106326	0.00508255	0.018675425	2.066287115	2.95E-09	0.001509333	-1.498269443	0.126561477	0.032964179	2.640642469	0.000112925	0	-0.723649895	1	0	0.69650937	1	0.023667179	2.920098151	0.998780658	0	0.936098335	1	0	2.550604894	1	0	1.233044892	1	0.02041518	2.711062807	1	0	6.170675135	1	0	6.11349627	1
ENSBGRG00000004479	SLC15A2	0	2.789065653	1	0	0.744453095	1	0	-1.467002803	0.608258554	0	1.608423749	1	0.000691682	4.55639043	0.032977333	0	2.607929961	1	0	4.015037984	1	0	4.986008354	1	0	6.406167618	1	0	7.620537869	1	0	6.645756583	1	0	8.260263143	1	0	6.94270314	1	0	7.411502525	1	0	11.88033338	1	0	11.82315452	1
ENSBGRG00000004781	CD86	0.017859871	1.767370582	0.003468464	0.001413855	-2.082398002	7.56E-05	0.00065222	-3.911787645	1.18E-24	0.00873127	0.66166577	0.240781104	0.000345841	-3.295358612	1.80E-05	0.057354637	4.155898254	1.35E-31	0	-1.67612392	0.434606212	0.003770151	0.304184314	1	0.010086793	1.724343578	1	0	1.929375965	1	0.190776704	5.199240852	4.72E-08	0.074688548	4.172800301	0.34428556	0	1.251541235	1	0	1.72034062	1	0	6.189171479	1	0	6.131992614	1
ENSBGRG00000004818	CASR	0	3.374028154	1	0	1.329415596	1	0	-0.882040302	1	0	2.193386249	1	0	1.971427929	1	0	3.192892462	1	0.001939069	6.600000485	0.074412478	0	5.570970854	1	0	6.991130119	1	0	8.20550037	1	0	7.230719084	1	0	8.845225643	1	0	7.527665641	1	0	7.996465025	1	0	12.46529588	1	0	12.40811702	1
ENSBGRG00000004879	ENSBGRG00000004879	0	3.374028154	1	0	1.329415596	1	8.15E-05	1.117959698	0.599151116	0	2.193386249	1	0	1.971427929	1	0	3.192892462	1	0	4.600000485	1	0	5.570970854	1	0	6.991130119	1	0	8.20550037	1	0	7.230719084	1	0	8.845225643	1	0	7.527665641	1	0	7.996465025	1	0	12.46529588	1	0	12.40811702	1
ENSBGRG00000004919	CCDC58	0.015308461	0.942475568	0.202714403	0.013667267	0.845736431	0.004598801	0.005380812	-1.11057186	4.05E-06	0.002381255	-1.760810061	0.001216551	0.022479679	1.7120413	6.02E-09	0	-3.608007438	0.000295481	0.015512555	1.021732637	0.328044493	0	-1.229929046	0.883844858	0.010086793	1.196714252	1	0	1.40460047	1	0	0.429819184	1	0	2.044325743	1	0	0.726765741	1	0	1.195565126	1	0	5.664395984	1	0	5.607217119	1
ENSBGRG00000005022	FAM162A	0.181150119	0.470287057	0.244773256	0.223389118	0.950553194	4.58E-10	0.111121928	-0.471930285	0.000155782	0.059928263	-1.231553514	7.51E-07	0.190904348	0.598747822	0.001871521	0.02037599	-2.726396538	9.95E-12	0.242383671	0.892970097	0.045812921	0.064092564	-0.989998791	0.706023468	0.03026038	-1.74569458	1	0.047334358	-0.946784472	1	0.083464808	-0.5044138	1	0	-1.892866616	1	0.058717583	-0.886808196	1	0.061245539	-0.740359674	1	0	1.727203624	1	0	1.670024759	1
ENSBGRG00000007190	WDR5B	0.00425235	-0.458861861	0.861579841	0.001649498	-2.07146384	1.04E-05	0.011169262	1.941081936	4.95E-13	0.003968759	-0.722221563	0.215409454	0.004150095	-0.685684358	0.208760778	0	-3.266539157	0.001673255	0.001939069	-0.851210627	0.649590841	0	-0.888460764	1	0	0.5316985	1	0	1.746068752	1	0.011923544	1.779507972	1	0.037344274	3.394014531	1	0	1.068234022	1	0	1.537033407	1	0.792752702	7.014084772	0.891308811	0	5.9486854	1
ENSBGRG00000007217	KPNA1	0.00510282	-0.766984156	0.534283678	0.006833633	-0.57104873	0.121265854	0.008886493	-0.27060559	0.300652372	0.00873127	-0.134800836	0.951612838	0.025938091	1.743622011	3.60E-10	0	-3.790101113	7.89E-05	0.003878139	-0.786580568	0.649090542	0.003770151	-0.406309069	1	0	0.008136544	1	0	1.222506796	1	0.047694176	2.592645247	0.311041037	0	1.862232069	1	0.014679396	1.550385717	1	0.061245539	3.030680741	0.413966901	0	5.482302309	1	0	5.425123444	1
ENSBGRG00000007330	PARP9	0.00085047	-1.101705277	0.591772745	0.005891063	1.007487501	0.022165116	8.15E-05	-5.357773733	4.37E-21	0.000793752	-1.681082869	0.044720047	0.001383365	-1.132908731	0.125779573	0	-2.298960635	0.053455712	0.009695347	1.775572049	0.144673382	0.086713469	5.089844165	1.79E-15	0	1.499277022	1	0	2.713647274	1	0.17885316	6.001900393	2.26E-11	0	3.353372547	1	0.132114563	5.509743733	2.43E-06	0.081660718	4.892128366	0.013668264	0	6.973442788	1	0	6.916263923	1
ENSBGRG00000007487	ENSBGRG00000007487	0	-2.255328466	0.166929842	0.001178213	-1.640210755	0.004430142	0.005625395	1.340352119	7.66E-05	0.002778131	-0.330175707	0.756166842	0.00276673	-0.36644171	0.653998701	0.002263999	-0.392070039	0.817341241	0.003878139	0.585050143	1	0	-0.058385766	1	0	1.361773499	1	0	2.57614375	1	0.011923544	2.61600924	1	0	3.215869023	1	0.029358792	3.512715299	0.423026505	0.02041518	3.381755181	1	0	6.835939264	1	0	6.778760399	1
ENSBGRG00000007559	PARP14	0.00680376	0.499559036	0.912629825	0.012253412	1.597904432	7.63E-07	0.000244582	-4.980072385	1.14E-28	0.001190628	-1.904645834	0.005845629	0.003804253	-0.454836826	0.521722087	0	-2.936390555	0.00780053	0.005817208	0.501968402	1	0.13949558	5.132397841	4.58E-21	0	0.861847102	1	0	2.076217353	1	0.131158984	4.804454329	5.05E-06	0	2.715942626	1	0.088076375	4.268931372	0.005280031	0.102075898	4.504611929	0.013269834	0	6.336012867	1	0	6.278834002	1
ENSBGRG00000007624	HSPBAP1	0.014457991	-1.560645599	0.006747988	0.008247489	-2.58147693	5.21E-21	0.067586264	1.640001542	7.31E-27	0.057943884	0.468246091	0.080035034	0.023517202	-0.956221227	0.00096736	0.005282664	-2.92475064	3.92E-08	0.011634416	-1.711585666	0.062208475	0.003770151	-2.554442616	0.139536702	0.020173587	-0.548028692	1	0.094668716	1.405894948	0.936503241	0.011923544	-0.894694387	1	0	-0.28147883	1	0	-1.599038832	1	0	-1.130239447	1	0.792752702	4.339882414	1	0	3.281412546	1
ENSBGRG00000007670	SLC49A4	0.011906581	-0.741449064	0.400782402	0.007069276	-1.693668017	1.59E-08	0.029023776	1.122006531	3.16E-10	0.020637548	0.008417368	1	0.023517202	0.215766241	0.585948595	0.003018665	-2.535027993	4.90E-05	0.005817208	-1.452567566	0.223162309	0.003770151	-1.487020868	0.563996982	0.010086793	-0.066861604	1	0	0.144804439	1	0.035770632	1.178151033	1	0	0.784529712	1	0.014679396	0.469673918	1	0	-0.064230906	1	0	4.404599952	1	0	4.347421087	1
ENSBGRG00000007928	PDIA5	0.102056405	0.785096751	0.03133063	0.248602868	3.348670153	2.81E-115	0.008723438	-3.64777148	1.39E-107	0.034131329	-0.90476687	0.000998799	0.045996881	-0.457338465	0.095427598	0.008301329	-2.83409198	1.28E-09	0.108587885	0.863034891	0.088097126	0.011310452	-2.048332101	0.177618643	0.010086793	-1.630005994	1	0.023667179	-0.415635743	1	0.011923544	-1.390417029	1	0	-0.776826176	1	0.014679396	-1.093470473	1	0	-1.625586794	1	0	2.843244065	1	0	2.7860652	1
ENSBGRG00000008128	SEC22A	0.00340188	-0.670365966	0.724809162	0.000471285	-3.469326196	4.30E-09	0.00994635	1.505885352	1.59E-08	0.009128146	0.588524191	0.245756463	0.004495936	-0.506619368	0.382973055	0.002263999	-1.18214697	0.164536294	0	-1.800878951	0.309411691	0.003770151	0.178653432	1	0	0.590250683	1	0	1.804620934	1	0	0.829839648	1	0	2.444346207	1	0	1.126786204	1	0	1.595585589	1	0	6.064416448	1	0	6.007237583	1
ENSBGRG00000008479	HACD2	0.071439484	0.05720093	1	0.073991754	0.112923776	0.662421635	0.069461396	-0.000506754	1	0.053975124	-0.389820079	0.198048397	0.093031286	0.488866435	0.02338512	0.011319994	-2.590924298	3.79E-09	0.159003688	1.247119462	0.003801818	0.007540302	-2.638482511	0.06476758	0.040347173	-0.479732081	1	0	-1.590539239	1	0.083464808	0.440370587	1	0.037344274	0.049997677	1	0.102755771	0.737317144	1	0.061245539	0.202861716	1	0	2.669256275	1	0.73918198	3.612889053	1
ENSBGRG00000008571	MYLK	0.062084313	0.930636546	0.01736851	0.095670867	2.115657531	2.71E-36	0.021360194	-1.109907853	8.20E-13	0.012303153	-1.53283191	3.01E-06	0.016946219	-1.079944173	0.000242399	0.00603733	-2.402054128	3.17E-06	0.017451624	-0.841283787	0.482128595	0.003770151	-2.205462178	0.218137374	0	-1.786947011	1	0.023667179	0.429067338	1	0.023847088	0.040894525	1	0	0.067148514	1	0.293587917	3.175149226	0.00223102	0.306227694	3.243248276	0.01272407	0	3.687218755	1	0	3.630039889	1
ENSBGRG00000008926	CCDC14	0.012757051	-1.574339078	0.005886737	0.018380117	-1.220113211	1.83E-07	0.038562488	-0.043145602	0.87798102	0.025400059	-0.659227285	0.036475494	0.107210775	1.815487157	1.73E-21	0.002263999	-3.772891823	3.65E-10	0.050415804	0.422673235	0.617633949	0.018850754	-0.80696265	1	0.03026038	0.025345834	1	0.165670254	2.245498438	0.332016377	0	-1.739386807	1	0.298754193	3.056597929	0.169612298	0.117435167	1.739037927	0.54780535	0.040830359	0.614201267	1	0	3.495189993	1	0	3.438011128	1
ENSBGRG00000009125	ENSBGRG00000009125	0.548553178	-0.45580256	0.438402436	0.072106614	-3.600088603	7.69E-69	0.886855708	0.536582194	3.76E-06	1.717282084	1.430324258	2.48E-17	0.166695464	-2.290657187	2.10E-24	1.679132479	1.277643888	2.29E-08	0.044598596	-4.028293153	3.27E-09	0.030161206	-4.473499162	7.04E-05	0.81703026	0.139838133	1	0.591679478	-0.307164131	1	0.05961772	-3.398941102	0.917504382	0.224065644	-1.561966236	1	0.058717583	-3.365104832	1	0.02041518	-4.218461162	1	0	-0.749706169	1	0	-0.806885034	1
ENSBGRG00000009282	KALRN	0.030616922	-0.753025041	0.213741807	0.027098891	-1.058156115	1.26E-06	0.065303495	0.721024005	4.13E-07	0.07381892	0.581671021	0.015522839	0.035967486	-0.572892587	0.040593867	0.027922652	-0.89457038	0.033491486	0.019390694	-1.305796746	0.135918217	0	-3.805154535	0.019615719	0.141215107	1.53717363	0.292554698	0.213004612	2.161106251	0.318742569	0.011923544	-1.144320347	1	0.448131289	3.182625731	0.101420589	0.014679396	-0.847373791	1	0.02041518	-0.378574406	1	0	3.089170495	1	0	3.03199163	1
ENSBGRG00000010879	ENSBGRG00000010879	0	2.789065653	1	0	0.744453095	1	0	-1.467002803	0.608258554	0.000396876	3.193386249	0.333793869	0	1.386465428	1	0	2.607929961	1	0	4.015037984	1	0	4.986008354	1	0	6.406167618	1	0	7.620537869	1	0	6.645756583	1	0.037344274	9.845225643	0.071659416	0	6.94270314	1	0	7.411502525	1	0	11.88033338	1	0	11.82315452	1
ENSBGRG00000010943	UMPS	0.087598414	0.562715218	0.189631291	0.113815342	1.171463236	6.35E-13	0.061145595	0.003517254	1	0.021431299	-1.584631128	3.74E-08	0.039771739	-0.670436963	0.00989509	0.00603733	-3.239881402	5.51E-11	0.065928359	0.15091081	1	0.011310452	-2.036359459	0.175872666	0.03026038	-0.616200195	1	0.047334358	0.182208049	1	0.035770632	-0.37661123	1	0.037344274	0.236046905	1	0.014679396	-1.081513097	1	0.02041518	-0.612713713	1	0	2.855193821	1	0.73918198	3.798938281	1
ENSBGRG00000011141	ITGB5	0.174346359	0.83471874	0.011993826	0.298323442	2.255073454	4.25E-59	0.024050601	-2.843137972	5.89E-90	0.161528497	0.767121495	0.000148151	0.041500945	-1.385833239	1.17E-08	0.098106617	-0.043979863	1	0.133795787	0.42379171	0.490656851	0.015080603	-2.449175719	0.06619486	0.413558527	2.06208311	0.028680045	0.165670254	0.865093879	1	0.274241512	1.484204763	0.393807126	0.298754193	1.675300642	0.81066361	0.146793959	0.648360877	1	0.285812514	1.566849061	0.677412425	0	2.120999976	1	0	2.063821111	1
ENSBGRG00000011820	ENSBGRG00000011820	0.00085047	0.516047158	1	0.001413855	0.551808017	0.803531098	0.00032611	-2.260551925	0.00066708	0.000793752	-0.029006172	1	0.000691682	-0.250964492	0.976760569	0.000754666	0.334911466	1	0.013573486	4.076438529	4.74E-05	0	1.664080259	1	0.010086793	4.133149124	0.605248211	0	4.298609775	1	0	3.323828488	1	0	4.938335048	1	0.029358792	5.305273219	0.08392386	0.061245539	6.241577523	0.004480091	0	8.558405288	1	0	8.501226423	1
ENSBGRG00000011908	SLC12A8	0	-0.87389936	0.872149541	0.000706928	-0.799867421	0.418745116	0.001793604	0.641521654	0.285026343	0.003571883	1.657333349	0.026461659	0.000691682	-0.613534572	0.644966015	0	-1.055035052	0.484787946	0	0.352072971	1	0	1.323043341	1	0	2.743202605	1	0	3.957572857	1	0	2.98279157	1	0.037344274	5.635772278	0.448341601	0	3.279738127	1	0	3.748537512	1	0	8.217368371	1	0	8.160189506	1
ENSBGRG00000012130	ZNF148	0.025514101	-0.011625539	1	0.038645375	0.690113261	0.000927241	0.014674943	-1.342196347	9.00E-16	0.005556263	-2.274762586	5.05E-09	0.052567864	1.189896782	9.69E-08	0.007546663	-1.731380212	0.000736474	0.15512555	2.715848814	9.86E-13	0.079173167	1.670652913	0.02278276	0.03026038	0.592386427	1	0.047334358	1.389583435	1	0.035770632	0.831975392	1	0	0.44008418	1	0.161473355	2.73108519	0.049832072	0.122491078	2.411502525	0.367259186	0	4.060154421	1	0	4.002975556	1
ENSBGRG00000012254	ENSBGRG00000012254	0	-0.210934347	1	0	-2.255546905	0.050589004	0.001222912	0.948034697	0.21712302	0.001190628	0.801068827	0.723560783	0.001383365	0.971427929	0.511097909	0	-0.392070039	0.955511086	0	1.015037984	1	0	1.986008354	1	0	3.406167618	1	0	4.620537869	1	0	3.645756583	1	0	5.260263143	1	0.014679396	5.004103685	0.583774678	0	4.411502525	1	0	8.880333383	1	0	8.823154518	1
ENSBGRG00000012306	SNX4	0.069738544	0.366443558	0.539684175	0.088130306	0.853638939	5.10E-07	0.028860721	-1.464290969	2.73E-25	0.022621927	-1.358023692	2.11E-06	0.138336484	1.628782392	1.96E-19	0.013583993	-2.009360272	3.10E-06	0.190028798	1.864128256	1.45E-06	0.037701508	-0.42800414	1	0.020173587	-0.890493718	1	0.023667179	-0.26210518	1	0.047694176	0.088101428	1	0.224065644	2.190078293	0.570805718	0.088076375	0.87251829	1	0.081660718	0.85384737	1	0	2.996671841	1	0	2.939492976	1
ENSBGRG00000012716	OSBPL11	0.00170094	-1.633466383	0.148822451	0.004241566	-0.890262441	0.025579098	0.009783295	0.808004245	0.001365256	0.003175007	-1.183583209	0.033038036	0.011758601	0.769794068	0.048676405	0	-3.414437852	0.00074212	0.013573486	1.045411633	0.371629421	0	-1.036359459	1	0	0.383799805	1	0	1.598170056	1	0.047694176	2.975218351	0.175880947	0	2.23789533	1	0	0.920335327	1	0.02041518	2.396552183	1	0	5.85796557	1	0	5.800786705	1
ENSBGRG00000013032	ENSBGRG00000013032	0	3.374028154	1	0	1.329415596	1	8.15E-05	1.117959698	0.599151116	0	2.193386249	1	0	1.971427929	1	0	3.192892462	1	0	4.600000485	1	0	5.570970854	1	0	6.991130119	1	0	8.20550037	1	0	7.230719084	1	0	8.845225643	1	0	7.527665641	1	0	7.996465025	1	0	12.46529588	1	0	12.40811702	1
ENSBGRG00000013101	LMLN	4.036330825	0.570346619	0.097477597	5.668852328	1.363947014	3.90E-24	2.023837662	-0.778482894	4.43E-12	1.465265878	-0.995276575	3.44E-06	2.701365698	-0.04528053	1	0.842207571	-1.775090999	8.36E-09	2.146549794	-0.379839972	0.747121768	10.42446698	1.945592164	5.47E-05	1.038939714	-1.422579169	1	0.828351269	-1.740106033	1	3.946693057	0.496254299	1	0.634852659	-2.100746467	1	3.801963531	0.439060846	1	3.450165351	0.293049963	1	0.792752702	-1.650926223	1	0.73918198	-1.708105088	1
ENSBGRG00000013538	U6	0	3.374028154	1	0	1.329415596	1	0	-0.882040302	1	0.000396876	4.193386249	0.196794801	0	1.971427929	1	0	3.192892462	1	0	4.600000485	1	0	5.570970854	1	0	6.991130119	1	0	8.20550037	1	0	7.230719084	1	0	8.845225643	1	0	7.527665641	1	0	7.996465025	1	0	12.46529588	1	0	12.40811702	1
ENSBGRG00000013579	IQCG	0.39631904	-0.911611683	0.029551274	0.094492654	-3.177590083	3.85E-57	1.077548436	1.392170198	1.92E-33	1.320406169	0.987405076	4.77E-08	0.333736769	-1.225539406	4.94E-09	0.141877261	-2.419634788	1.79E-12	0.067867428	-3.416730436	2.11E-07	0.030161206	-4.447847512	8.80E-05	0.252169833	-1.495859566	1	0.52067794	-0.458599039	1	0.047694176	-3.636405183	0.839043155	0.560164111	-0.342976825	1	0.029358792	-4.076578693	1	0.081660718	-2.870659242	1	0.792752702	0.276011819	1	0.73918198	0.218832954	1
ENSBGRG00000013795	LRCH3	0.011056111	-0.695133871	0.450957641	0.027334533	0.680144063	0.002840658	0.013370503	-0.833130701	4.60E-06	0.002778131	-2.701431514	4.09E-09	0.039425898	1.289440974	7.31E-08	0.003773331	-2.123011846	0.000376826	0.050415804	1.518837632	0.00496028	0.060322413	1.791154956	0.023084617	0	-0.92474926	1	0	0.289620991	1	0.095388352	2.508860382	0.100390011	0	0.929346264	1	0.058717583	1.94571189	0.714500914	0.142906257	3.101647262	0.087926756	0	4.549416505	1	0.73918198	5.495227683	1
ENSBGRG00000015311	FYTTD1	0.124168626	-0.57668147	0.282317766	0.165656698	-0.172964193	0.452099797	0.206753638	0.352726039	0.005635927	0.071437665	-1.446319216	2.97E-09	0.336849339	1.040375283	6.43E-09	0.012829327	-3.827933187	9.93E-19	0.211358561	0.219283628	0.821459128	0.041471659	-2.036667695	0.10174184	0.040347173	-1.881698641	1	0.071001537	-0.989564194	1	0	-3.965268214	0.725796252	0	-2.350761655	1	0.044038188	-1.667398923	1	0.102075898	-0.613021553	1	0	1.269308586	1	0	1.212129721	1
ENSBGRG00000015738	RUBCN	0.00595329	0.025299999	1	0.004005923	-0.758047245	0.090309546	0.003913318	-1.198067795	2.08E-05	0.031353197	3.007519704	6.06E-22	0.002420888	-1.377300225	0.016334505	0.001509333	-1.614462461	0.073900882	0.001939069	-0.800878951	0.829108811	0.007540302	0.763615932	1	0.03026038	2.607425826	0.35376659	0.023667179	2.804620934	1	0.023847088	2.423364162	0.858487782	0	2.435834707	1	0	1.118274705	1	0	1.587074089	1	0	6.055904948	1	0	5.998726083	1
ENSBGRG00000016657	ENSBGRG00000016657	0	0.673588435	1	0.001413855	2.329415596	0.017449916	0.000407637	-0.297077801	0.878068606	0	-0.507053469	0.859882509	0	-0.729011789	0.583622526	0	0.492452743	1	0.001939069	3.015037984	0.480038872	0	2.870531136	1	0	4.290690401	1	0	5.505060652	1	0	4.530279366	1	0	6.144785925	1	0	4.827225923	1	0	5.296025307	1	0	9.764856166	1	0	9.707677301	1
ENSBGRG00000016748	ENSBGRG00000016748	0.00170094	2.499559036	0.392786454	0	-1.371024122	0.447459338	0.000244582	-1.203968397	0.293242502	0.000396876	0.608423749	1	0.000345841	0.386465428	1	0.003773331	3.777854962	0.005538793	0	1.899560767	1	0	2.870531136	1	0	4.290690401	1	0	5.505060652	1	0	4.530279366	1	0	6.144785925	1	0	4.827225923	1	0	5.296025307	1	0	9.764856166	1	0	9.707677301	1
ENSBGRG00000017484	TNK2	0.00085047	2.204103152	0.767032228	0	-0.992512499	0.536144002	0	-3.203968397	0.008179623	0.000396876	1.023461248	0.847593114	0.000345841	0.801502928	1	0	0.870964367	1	0.007756277	5.336966079	0.000250068	0	3.249042759	1	0	4.669202024	1	0	5.883572275	1	0.023847088	6.815681585	0.013317738	0	6.523297548	1	0	5.205737546	1	0	5.674536931	1	0	10.14336779	1	0	10.08618892	1
ENSBGRG00000017823	ENSBGRG00000017823	0.00085047	1.467137558	0.939729235	0.001649498	2.159490595	0.021993462	0	-3.882040302	0.000362573	0.000396876	0.286495654	1	0.000345841	0.064537333	1	0	0.192892462	1	0.009695347	4.725531367	0.000812994	0	2.570970854	1	0	3.991130119	1	0	5.20550037	1	0	4.230719084	1	0	5.845225643	1	0	4.527665641	1	0	4.996465025	1	0	9.465295884	1	0	9.408117019	1
ENSBGRG00000017833	ENSBGRG00000017833	0.00085047	0.981710731	1	0.000235643	-1.062901827	0.380573133	0.001467494	2.365887212	0.001651508	0.000396876	-0.198931173	0.958082067	0	-1.48800369	0.307855715	0	-0.266539157	0.955108892	0	1.140568866	1	0	2.111539236	1	0	3.5316985	1	0	4.746068752	1	0	3.771287465	1	0	5.385794025	1	0	4.068234022	1	0	4.537033407	1	0	9.005864265	1	0	8.9486854	1
ENSBGRG00000017868	TFRC	0	0.204103152	1	0.00094257	0.843988769	0.709047878	0.000244582	-1.788930898	0.032633012	0	-0.976538752	0.639901425	0.000691682	0.55639043	0.925877248	0.000754666	1.10542962	0.891565013	0.009695347	4.484523267	0.000812498	0	2.401045853	1	0	3.821205117	1	0	5.035575369	1	0.011923544	5.143256243	0.505539377	0	5.675300642	1	0	4.357740639	1	0.02041518	5.909002184	0.424492649	0	9.295370883	1	0	9.238192018	1
ENSBGRG00000018000	UBXN7	0.012757051	-0.360681467	0.936690355	0.012960339	-0.455686519	0.13862963	0.014022723	-0.518874437	0.008394948	0.005159387	-1.740725815	5.21E-05	0.050492817	1.96652913	4.41E-17	0	-4.591742384	3.21E-07	0.034903249	1.123414145	0.10997298	0.033931357	1.138011447	0.425412017	0.010086793	0.209770405	1	0.023667179	1.424140657	1	0.011923544	0.44935937	1	0.074688548	2.652111014	0.865951943	0.058717583	2.078104266	0.656446617	0.061245539	2.221677966	0.858965805	0	4.680661039	1	0	4.623482173	1
ENSBGRG00000018277	ZDHHC19	0.00085047	1.789065653	0.855647425	0.000235643	-0.255546905	0.909997723	8.15E-05	-2.467002803	0.020714928	0.002778131	3.608423749	0.000832881	0	-0.729011789	0.862887364	0.000754666	1.607929961	0.719328351	0	1.899560767	1	0	2.870531136	1	0.010086793	5.406167618	0.317886654	0	5.505060652	1	0	4.530279366	1	0	6.144785925	1	0	4.827225923	1	0	5.296025307	1	0	9.764856166	1	0	9.707677301	1
ENSBGRG00000018377	SLC51A	0	3.374028154	1	0	1.329415596	1	0	-0.882040302	1	0	2.193386249	1	0	1.971427929	1	0.000754666	5.192892462	0.111095973	0	4.600000485	1	0	5.570970854	1	0	6.991130119	1	0	8.20550037	1	0	7.230719084	1	0	8.845225643	1	0	7.527665641	1	0	7.996465025	1	0	12.46529588	1	0	12.40811702	1
ENSBGRG00000018458	PCYT1A	0.029766452	-0.180560698	1	0.020736543	-0.826028029	0.00044415	0.023479908	-0.919002914	2.86E-09	0.060722015	0.95237815	4.65E-05	0.043921834	0.413007216	0.118246032	0.107162612	1.823333244	5.75E-12	0.034903249	0.094711249	1	0.015080603	-0.883534083	0.979653429	0.131128313	2.036933808	0.099976821	0.118335896	2.015675811	0.530081735	0.023847088	0.035962229	1	0.037344274	1.06386593	1	0.044038188	0.749588511	1	0.02041518	0.215105312	1	0	3.682297675	1	0	3.62511881	1
ENSBGRG00000018600	ENSBGRG00000018600	0.206664221	-0.859355782	0.048466444	0.144213228	-1.515767444	2.75E-17	0.538488872	1.347577104	2.30E-30	0.448469784	0.319265062	0.16976932	0.227909358	-0.759459	0.000430274	0.043770644	-3.117373708	1.17E-16	0.120222301	-1.615012406	0.012077553	0.030161206	-3.459696282	0.002508437	0.171475487	-1.038157108	1	0.213004612	-0.673010415	1	0.107311896	-1.647791701	1	0.112032822	-1.356132541	1	0.014679396	-3.673998848	1	0.102075898	-1.619624288	1	0	0.263478267	1	0	0.206299402	1
ENSBGRG00000018683	ENSBGRG00000018683	0.00170094	-1.180560698	0.421811022	0.003298995	-0.774921064	0.091084487	0.00578845	0.117959698	0.803751594	0.000793752	-2.361202602	0.001275713	0.016600378	2.016282165	1.83E-09	0	-2.966978875	0.006778805	0.005817208	0.470717468	1	0.003770151	0.421223735	1	0	0.831258782	1	0.023667179	3.055753251	0.98852354	0	1.070847747	1	0	2.685354307	1	0	1.367794304	1	0	1.836593689	1	0	6.305424547	1	0	6.248245682	1
ENSBGRG00000018769	RNF168	0.022962691	-0.774266832	0.238713515	0.033932524	-0.265462374	0.322656769	0.039377763	-0.031955343	0.928245929	0.03690946	-0.108450428	0.95262127	0.037350851	-0.09327776	0.938280857	0.009055995	-2.083947744	1.50E-05	0.120222301	1.673398563	0.000172244	0.105564223	1.474755539	0.038821377	0.070607553	1.00671166	0.886568748	0.331340508	3.137976376	0.040148794	0.23847088	2.657252222	0.013074989	0.373442741	3.324517684	0.094820555	0.102755771	1.543247182	0.756073331	0.081660718	1.329708434	1	0	3.470942447	1	0	3.413763582	1
ENSBGRG00000018793	ENSBGRG00000018793	0	0.467137558	1	0	-1.577475	0.262564712	0.000489165	-0.244610381	0.898999815	0.000793752	1.077909032	0.88189444	0.001383365	1.833924405	0.147409852	0	0.286001866	1	0.001939069	2.792645563	0.522699509	0	2.664080259	1	0.010086793	5.183775197	0.364044271	0	5.298609775	1	0	4.323828488	1	0	5.938335048	1	0	4.620775045	1	0	5.08957443	1	0	9.558405288	1	0	9.501226423	1
ENSBGRG00000018804	SMCO1	0	-0.947899941	0.898716143	0	-2.992512499	0.007191544	0.00097833	-0.988955506	0.080298324	0.002778131	1.14899213	0.231459632	0.001037524	-0.238025437	1	0.001509333	0.529927449	1	0	0.27807239	1	0	1.249042759	1	0.010086793	3.7057279	0.712193388	0.307673328	8.25796779	6.72E-11	0	2.908790989	1	0.037344274	5.559823424	0.452254184	0	3.205737546	1	0	3.674536931	1	0	8.143367789	1	0	8.086188924	1
ENSBGRG00000018865	WDR53	0.150533198	-0.015971686	1	0.035817664	-2.288561962	2.54E-28	0.140960978	-0.215596399	0.111887166	0.568723186	2.405419959	1.04E-48	0.052913705	-1.636766878	7.21E-12	0.126783935	-0.275436353	0.665920988	0.054293942	-1.464231238	0.040609818	0.026391056	-2.359027208	0.067122595	0.231996247	0.652022434	1	0.355007687	1.278463201	0.708241494	0.047694176	-1.378459654	1	0.336098467	1.23789533	1	0.073396979	-0.818109196	1	0.081660718	-0.612713713	1	0	1.532712015	1	0.73918198	2.475902267	1
ENSBGRG00000018893	FBXO45	0.00595329	0.834869342	0.688968894	0.001413855	-1.417818334	0.022130259	0.003587208	-0.197542128	0.720131833	0.005556263	0.67401209	0.342472255	0.004495936	0.335839355	0.803430891	0.003773331	0.207999354	1	0.013573486	2.060841674	0.058176548	0.003770151	0.941614234	1	0	1.347273929	1	0.023667179	3.57614375	0.783272762	0	1.586862894	1	0.037344274	4.215869023	0.759172037	0	1.883809451	1	0	2.352608836	1	0	6.821439694	1	0	6.764260829	1
ENSBGRG00000018922	NRROS	0	3.374028154	1	0	1.329415596	1	0	-0.882040302	1	0	2.193386249	1	0	1.971427929	1	0	3.192892462	1	0	4.600000485	1	0.003770151	7.570970854	0.068328779	0	6.991130119	1	0	8.20550037	1	0	7.230719084	1	0	8.845225643	1	0	7.527665641	1	0	7.996465025	1	0	12.46529588	1	0	12.40811702	1
ENSBGRG00000018942	CEP19	0.011906581	-1.085403465	0.117877078	0.008011846	-1.863229482	8.92E-11	0.044269411	2.171999538	3.72E-34	0.005556263	-2.266045369	1.81E-08	0.015908696	-0.768603968	0.02160283	0	-5.20371232	1.07E-09	0.019390694	-0.315607328	1	0.007540302	-1.236384068	0.726597352	0	-1.405474662	1	0	-0.191104411	1	0.035770632	0.840550128	1	0	0.448620862	1	0.044038188	1.137496685	1	0.061245539	1.606296069	1	0	4.068691103	1	0	4.011512238	1
ENSBGRG00000018965	PIGX	0.00765423	-0.661595756	0.708367075	0.003534638	-2.001501282	1.17E-06	0.017609931	0.960647693	4.51E-05	0.013493781	0.079495283	1	0.017637902	0.51199631	0.214418002	0.006791997	-0.842731448	0.340942172	0.003878139	-1.2030543	0.619848586	0	-1.825633927	0.757690502	0	-0.405474662	1	0	0.808895589	1	0	-0.165885697	1	0	1.448620862	1	0	0.13106086	1	0	0.599860244	1	0	5.068691103	1	0	5.011512238	1
ENSBGRG00000019104	PAK2	0.083346064	0.237684286	0.788015379	0.110045061	0.777715549	2.77E-06	0.047448982	-0.990457163	1.30E-13	0.009921898	-2.931132773	2.15E-19	0.153207656	1.318760569	3.77E-13	0.005282664	-3.646311327	3.48E-13	0.199724145	1.538888971	0.00011971	0.165886635	1.253055822	0.066772125	0.010086793	-1.852790933	1	0	-1.639205394	1	0.405400495	2.542218979	0.00736451	0	-0.999480121	1	0.205511542	1.600875488	0.479189446	0.326642874	2.251829021	0.207781095	0.792752702	3.621374833	1	0	2.563411255	1
ENSBGRG00000019330	SENP5	0.011906581	1.204103152	0.102554072	0.015316764	1.981492293	1.46E-11	0.001630549	-2.500950135	1.54E-15	0	-4.025782271	7.64E-06	0.010029395	0.971427929	0.022359202	0	-3.026276059	0.00502015	0.011634416	1.24748407	0.264777578	0.026391056	2.421223735	0.02803698	0	0.771961598	1	0	1.98633185	1	0.035770632	3.040894525	0.295013592	0	2.626057123	1	0.014679396	2.318212275	1	0.040830359	3.381755181	0.546281637	0	6.246127364	1	0	6.188948499	1
ENSBGRG00000019513	NCBP2	0.138626617	1.070692888	0.000936866	0.13785088	1.298965014	1.28E-16	0.037828741	-1.385088051	1.87E-24	0.061515767	-0.189210067	0.648443581	0.079543479	0.223264128	0.398007325	0.015093326	-2.197788325	1.73E-07	0.168699035	1.332362546	0.001651505	0.128185127	0.928764402	0.250074184	0.110954727	0.785744123	1	0.047334358	-0.007198655	1	0.143082528	1.141625157	0.808606423	0.149377096	1.371114129	1	0.073396979	0.317400175	1	0.163321437	1.373599733	0.982070431	0	2.666014263	1	0.73918198	3.609645218	1
ENSBGRG00000019730	MELTF	0	-0.670365966	0.858354082	0	-2.714978523	0.016767197	0.001956659	1.591890886	0.005472134	0.000396876	-0.806613751	0.588333001	0.002075047	1.023895349	0.312891374	0.000754666	0.192892462	1	0	0.555606366	1	0	1.526576735	1	0	2.946735999	1	0	4.161106251	1	0	3.186324964	1	0	4.800831524	1	0	3.483271521	1	0	3.952070906	1	0	8.420901765	1	0	8.3637229	1
ENSBGRG00000020056	DLG1	0.0085047	-0.438003256	0.873620967	0.007540561	-0.791097211	0.014278503	0.006277614	-1.51550132	1.06E-12	0.007937518	-0.638298002	0.171293272	0.047380246	2.572157746	8.56E-28	0.003018665	-1.784387462	0.007656295	0.040720457	1.840263583	0.001363284	0.007540302	-0.152405675	1	0.010086793	0.678247164	1	0.047334358	2.482123841	0.734654092	0.011923544	0.917836129	1	0.074688548	3.121849114	0.649358792	0.073396979	2.818007393	0.175299658	0.061245539	2.692684277	0.563840462	0	5.14788327	1	0	5.090704405	1
ENSBGRG00000022832	ENSBGRG00000022832	0.369954469	1.151399399	6.46E-05	0.34285988	1.262616709	6.67E-19	0.090984645	-1.483270753	4.46E-36	0.100012731	-0.877885316	0.000239412	0.272177033	0.733168694	5.28E-05	0.104898613	-0.769920937	0.028059135	0.12216137	-0.516993193	0.690177051	0.65600624	1.941697509	9.99E-05	0.080694347	-0.973692048	1	0.071001537	-0.930849971	1	0.274241512	0.685754651	1	0	-2.292085747	1	0.396343689	1.20638175	0.699318747	0.428718771	1.325326081	0.80544414	0	1.327984493	1	0	1.270805628	1
ENSBGRG00000022869	BDH1	0.012757051	-0.505555096	0.765188494	0.003298995	-2.646336858	3.13E-13	0.005951505	-2.362584908	3.71E-29	0.095647096	3.175611548	3.97E-45	0.011758601	-0.719468016	0.060659942	0.02037599	0.15789704	0.969756286	0.03102511	0.81094638	0.357863139	0	-2.353841649	0.327315905	0.51442646	4.926698246	1.69E-13	0.118335896	2.880569787	0.24192443	0	-0.69409342	1	0.336098467	4.269308282	0.021957443	0	-0.397146863	1	0	0.071652522	1	0	4.54048338	1	0	4.483304515	1
ENSBGRG00000022910	ENSBGRG00000022910	0.00510282	-0.695133871	0.73356349	0.000235643	-4.577475	9.84E-13	0.000570692	-4.752405022	7.97E-39	0.043656351	2.954379114	4.59E-24	0.000691682	-3.344476378	4.39E-07	0.00603733	-0.501368682	0.678470663	0.003878139	-0.715903822	0.963550899	0	-1.341918482	0.959193785	0.54468684	6.225595372	1.20E-21	0.26033897	4.94497282	0.000799154	0	0.317829748	1	1.456426689	7.508942255	7.37E-16	0	0.614776305	1	0	1.083575689	1	0	5.552406548	1	0	5.495227683	1
ENSBGRG00000022918	APOD	0.012757051	1.145209463	0.203343219	0.002120783	-1.634058528	0.00385073	0.000570692	-4.18582105	7.02E-22	0	-4.172935965	5.15E-05	0.000345841	-3.386124076	0.000105147	0	-3.173429753	0.01307842	0.001939069	-0.75755152	1	0	-0.79535136	1	0	0.624807905	1	0	1.839178156	1	0	0.86439687	1	0	2.478903429	1	1.923000859	10.48459692	2.62E-64	0	1.630142811	1	0	6.09897367	1	0	6.041794805	1
ENSBGRG00000022948	ENSBGRG00000022948	1.049480033	-0.042669388	1	0.197939725	-2.663005823	1.02E-44	1.122470066	0.110226851	0.428124982	2.646765477	1.542745687	1.97E-20	0.549541684	-1.061205249	2.54E-07	2.239849527	1.139763562	1.02E-06	0.286982267	-1.926032605	0.001821107	0.147035881	-2.858017351	0.008324907	2.481351161	1.199453114	0.312636649	1.06502306	-0.021539992	1	0.071541264	-3.714567975	0.82636785	1.120328222	0.048034809	1	0.161473355	-2.639752505	1	0.224566976	-2.17095312	1	1.585505404	0.297407371	1	0.73918198	-0.344786248	1
ENSBGRG00000023053	ACAP2	0.075691834	-0.34965175	0.745125997	0.091429301	-0.088632102	0.818316902	0.098403644	0.057156419	0.757550878	0.05635638	-0.829757415	0.001339895	0.161162004	0.872201217	3.81E-06	0.008301329	-3.484239883	5.81E-14	0.104709746	0.144747998	1	0.196047842	1.061083835	0.136017063	0.03026038	-1.275656422	1	0.213004612	1.264159265	0.79609576	0.202700248	1.142078051	0.732358572	0.037344274	-0.422731441	1	0.293587917	1.663184677	0.37264729	0.122491078	0.538791005	1	0.792752702	3.1973388	1	0	2.139575019	1
ENSBGRG00000023424	U1	0	2.374028154	1	0.000235643	1.744453095	0.583650892	0.000163055	0.702922199	0.720131833	0	1.193386249	1	0	0.971427929	1	0	2.192892462	1	0	3.600000485	1	0	4.570970854	1	0	5.991130119	1	0	7.20550037	1	0	6.230719084	1	0	7.845225643	1	0	6.527665641	1	0	6.996465025	1	0	11.46529588	1	0	11.40811702	1
ENSBGRG00000023443	XXYLT1	0.00085047	0.329634034	1	0.00188514	0.798900879	0.384247684	0.00065222	-1.412555019	0.017071408	0.002778131	1.438498747	0.096194963	0.001729206	0.698409435	0.620821594	0	-0.89457038	0.690379208	0.003878139	2.184962986	0.356405144	0	1.483508013	1	0	2.903667278	1	0	4.118037529	1	0.011923544	4.186324964	0.761934275	0	4.757762802	1	0.014679396	4.483271521	0.721971601	0	3.909002184	1	0	8.377833043	1	0	8.320654178	1
ENSBGRG00000023485	FAM43A	0	2.374028154	1	0.000235643	1.744453095	0.583650892	0	-1.882040302	0.345387341	0	1.193386249	1	0	0.971427929	1	0	2.192892462	1	0	3.600000485	1	0.007540302	7.155933355	0.004753536	0	5.991130119	1	0	7.20550037	1	0	6.230719084	1	0	7.845225643	1	0	6.527665641	1	0	6.996465025	1	0	11.46529588	1	0	11.40811702	1
ENSBGRG00000023529	LSG1	0.051878673	-1.132743299	0.014245973	0.058439347	-1.072526246	2.17E-08	0.138841264	0.651770713	7.35E-07	0.061118891	-0.943059192	0.000200547	0.207158885	1.044795888	7.53E-09	0.003018665	-4.975027404	5.26E-20	0.151247411	0.451539993	0.448887585	0.067862715	-0.663909589	1	0.010086793	-2.500221955	0.988755763	0.023667179	-1.285851703	1	0.035770632	-1.259630422	1	0	-1.646627453	1	0.058717583	-0.640254225	1	0.102075898	0.092081285	1	0	1.973442788	1	0	1.916263923	1
ENSBGRG00000023581	TMEM44	0	2.789065653	1	0	0.744453095	1	0	-1.467002803	0.608258554	0	1.608423749	1	0.000345841	2.971427929	0.364615269	0.000754666	4.192892462	0.201364547	0	4.015037984	1	0	4.986008354	1	0	6.406167618	1	0	7.620537869	1	0	6.645756583	1	0	8.260263143	1	0	6.94270314	1	0	7.411502525	1	0	11.88033338	1	0	11.82315452	1
ENSBGRG00000023744	ATP13A3	0.00255141	-0.556709184	0.866814371	0.002120783	-1.206637304	0.01477612	0.006033032	0.674353047	0.027967344	0.001587504	-1.403548893	0.041254208	0.009337713	1.164073007	0.006474242	0.000754666	-1.761303849	0.07920448	0.001939069	-0.354195825	1	0	-0.39481343	1	0	1.025345834	1	0	2.239716086	1	0.047694176	3.633783941	0.056947376	0	2.879441359	1	0.014679396	2.57346933	1	0	2.030680741	1	0	6.499511599	1	0	6.442332734	1
ENSBGRG00000024386	HES1	0.00170094	0.871527813	1	0.004712851	2.721733019	5.13E-07	0	-5.051965303	8.57E-10	0	-1.976538752	0.111126702	0	-2.198497072	0.075307704	0	-0.97703254	0.482426782	0.013573486	3.74201949	0.000150073	0.003770151	2.441687837	0.790246548	0	2.821205117	1	0	4.035575369	1	0	3.060794082	1	0	4.675300642	1	0.029358792	5.0251653	0.109236839	0.040830359	5.493964685	0.088241272	0	8.295370883	1	0	8.238192018	1
ENSBGRG00000024652	ENSBGRG00000024652	0.044224442	0.075425166	1	0.044065153	0.05745596	0.927658672	0.031795709	-0.732494952	8.84E-07	0.044450102	0.072517605	0.964146892	0.05429707	0.401764565	0.116263002	0.101879948	1.373464707	5.68E-07	0.044598596	0.118873795	1	0.052782111	0.399710642	1	0.141215107	1.819869907	0.162386652	0.047334358	0.696385185	1	0	-1.865996071	1	0	-0.251489511	1	0.088076375	1.246232324	1	0.02041518	-0.098931997	1	0	3.36858073	1	0	3.311401864	1
ENSBGRG00000000183	ATP13A4	0.00085047	3.374028154	0.484520307	0	0.007487501	1	0	-2.203968397	0.226385091	0	0.871458155	1	0	0.649499834	1	0.000754666	3.192892462	0.341469679	0.001939069	4.600000485	0.213077256	0	4.249042759	1	0	5.669202024	1	0.023667179	8.20550037	0.1201431	0	5.908790989	1	0	7.523297548	1	0	6.205737546	1	0	6.674536931	1	0	11.14336779	1	0	11.08618892	1
ENSBGRG00000000250	ATP13A5	0	2.374028154	1	0	0.329415596	1	0.000244582	2.117959698	0.167939922	0	1.193386249	1	0	0.971427929	1	0	2.192892462	1	0	3.600000485	1	0	4.570970854	1	0	5.991130119	1	0	7.20550037	1	0	6.230719084	1	0	7.845225643	1	0	6.527665641	1	0	6.996465025	1	0	11.46529588	1	0	11.40811702	1
ENSBGRG00000000331	PLAAT1	0.069738544	-1.439830288	0.000999303	0.015081122	-3.84266567	1.20E-57	0.31518516	2.245425102	3.82E-70	0.168672264	-0.15072208	0.75138238	0.078505955	-1.339065271	6.77E-09	0.040751979	-2.223271703	2.81E-09	0.032964179	-2.438918504	0.000478512	0.015080603	-3.319901385	0.007824933	0.03026038	-2.221974101	1	0.142003075	-0.19933708	1	0	-3.983296408	0.810723974	0.074688548	-0.783219897	1	0	-3.686349851	1	0	-3.217550466	1	0	1.251280393	1	0	1.194101528	1
ENSBGRG00000000353	ENSBGRG00000000353	0.00340188	0.448028735	1	0.000706928	-1.937370945	0.007301434	0.000570692	-3.071864861	1.64E-10	0.018653168	3.733954631	2.90E-17	0.000691682	-1.729011789	0.064475774	0.005282664	1.003067903	0.321413627	0	-0.72192761	1	0	0.249042759	1	0.020173587	3.290690401	0.384605018	0.071001537	4.93871383	0.087437645	0	1.908790989	1	0.149377096	5.919226225	0.02283662	0	2.205737546	1	0	2.674536931	1	0	7.143367789	1	0	7.086188924	1
ENSBGRG00000000376	MB21D2	0.00510282	1.093920234	0.492415299	0.005655421	1.329415596	0.002972829	0.000489165	-3.162148221	1.17E-11	0.006746891	1.530421237	0.003609219	0.001729206	-0.552134027	0.573237251	0.00603733	1.318423344	0.140735002	0.003878139	1.015037984	0.793417903	0	0.361517489	1	0.03026038	3.841382999	0.07230736	0.047334358	4.620537869	0.169406211	0	2.021265718	1	0	3.635772278	1	0	2.318212275	1	0	2.78701166	1	0	7.255842518	1	0	7.198663653	1
ENSBGRG00000000382	ENSBGRG00000000382	0	1.789065653	1	0.000235643	1.007487501	0.785782506	0.000163055	-0.297077801	1	0.000396876	1.871458155	0.616899109	0.000345841	1.649499834	0.650911085	0	1.607929961	1	0	3.015037984	1	0	3.986008354	1	0	5.406167618	1	0	6.620537869	1	0	5.645756583	1	0	7.260263143	1	0	5.94270314	1	0	6.411502525	1	0	10.88033338	1	0	10.82315452	1
ENSBGRG00000000390	ENSBGRG00000000390	0	2.052100059	1	0	0.007487501	1	0.000244582	1.117959698	0.471146159	0	0.871458155	1	0	0.649499834	1	0	1.870964367	1	0	3.27807239	1	0	4.249042759	1	0	5.669202024	1	0	6.883572275	1	0	5.908790989	1	0	7.523297548	1	0	6.205737546	1	0.02041518	7.996465025	0.159600018	0	11.14336779	1	0	11.08618892	1
ENSBGRG00000000418	FGF12	0	1.204103152	1	0.000235643	0.329415596	1	0.00032611	0.117959698	1	0.000396876	1.193386249	0.799952754	0	-0.198497072	0.825403569	0	1.02296746	1	0.003878139	4.377608064	0.04586052	0	3.401045853	1	0	4.821205117	1	0	6.035575369	1	0	5.060794082	1	0	6.675300642	1	0	5.357740639	1	0	5.826540024	1	0	10.29537088	1	0	10.23819202	1
ENSBGRG00000000499	CCDC50	0.013607521	-1.006114555	0.121941399	0.007304918	-2.107295946	4.69E-14	0.031306545	0.297283398	0.083270632	0.006350015	-2.186756459	5.02E-09	0.066055671	1.498398707	7.88E-13	0.001509333	-3.718000065	1.31E-08	0.095014399	1.845112983	3.16E-05	0.060322413	1.190828145	0.193603456	0.020173587	0.080237593	1	0.047334358	1.294607844	1	0.011923544	-0.267132753	1	0.037344274	1.347373806	1	0.102755771	2.041836332	0.383771138	0.102075898	2.091579566	0.624899907	0	3.965449997	1	0	3.908271132	1
ENSBGRG00000000579	ENSBGRG00000000579	0.00085047	1.789065653	0.873620967	0	-1.371024122	0.371299431	0.000244582	-1.203968397	0.223215281	0.001587504	2.345389343	0.060908373	0	-0.729011789	0.583622526	0.002263999	2.870964367	0.052750518	0	1.899560767	1	0	2.870531136	1	0.010086793	5.406167618	0.331631193	0	5.505060652	1	0	4.530279366	1	0	6.144785925	1	0	4.827225923	1	0	5.296025307	1	0	9.764856166	1	0	9.707677301	1
ENSBGRG00000000645	GMNC	0	-1.149533802	0.737273537	0	-3.19414636	0.00357416	0.001467494	-0.441467711	0.468524664	0.004365635	1.649065733	0.024233818	0	-2.552134027	0.042274834	0.000754666	-0.298960635	1	0	0.076438529	1	0	1.047408898	1	0.110954727	6.446809603	3.18E-07	0.047334358	5.331031252	0.144910712	0	2.707157128	1	0.074688548	5.970756525	0.126224183	0	3.004103685	1	0	3.472903069	1	0	7.941733928	1	0	7.884555063	1
ENSBGRG00000000686	ENSBGRG00000000686	0.415029381	1.107126671	0.000131128	0.44253667	1.509501651	1.70E-27	0.124084794	-1.152083256	8.74E-23	0.051990745	-2.068281321	3.29E-16	0.219609169	0.129492775	0.622208556	0.03848798	-2.435342748	3.80E-11	0.18421159	-0.131318546	1	0.942537702	2.270759603	7.06E-07	0.06052076	-1.54275578	1	0	-3.137407664	1	0.488865303	1.291559685	0.475941728	0.074688548	-0.912164366	1	0.822046169	2.033283718	0.097302654	0.796192004	1.986356572	0.245241079	0	1.12238785	1	0	1.065208985	1
ENSBGRG00000000699	ENSBGRG00000000699	0	2.052100059	1	0	0.007487501	1	0	-2.203968397	0.197159938	0.000396876	2.193386249	0.539541005	0	0.649499834	1	0	1.870964367	1	0	3.27807239	1	0	4.249042759	1	0	5.669202024	1	0.023667179	8.20550037	0.121878797	0	5.908790989	1	0.037344274	8.845225643	0.111684051	0	6.205737546	1	0	6.674536931	1	0	11.14336779	1	0.73918198	12.40811702	0.196007534
ENSBGRG00000000718	IL1RAP	0	1.566673232	1	0	-0.477939326	0.808180174	0	-2.689395224	0.07266306	0.000793752	2.456420655	0.235502643	0.000345841	1.386465428	0.700730418	0.000754666	2.607929961	0.461959995	0	2.792645563	1	0.003770151	4.986008354	0.249039184	0	5.183775197	1	0	6.398145448	1	0	5.423364162	1	0	7.037870721	1	0.014679396	6.94270314	0.22574906	0	6.189110103	1	0	10.65794096	1	0	10.6007621	1
ENSBGRG00000000757	TMEM207	0	1.204103152	1	0	-0.840509405	0.824629169	8.15E-05	-1.882040302	0.138713936	0.00198438	3.77834875	0.003438179	0	-0.198497072	1	0	1.02296746	1	0	2.430075483	1	0	3.401045853	1	0	4.821205117	1	0.047334358	7.983107949	0.029713391	0	5.060794082	1	0	6.675300642	1	0	5.357740639	1	0	5.826540024	1	0	10.29537088	1	0	10.23819202	1
ENSBGRG00000000800	CLDN1	0	-0.911374065	0.908442482	0.000706928	-0.840509405	0.364968395	0	-5.167442521	1.21E-09	0	-2.092015969	0.152781186	0.000345841	-1.276499584	0.287552787	0	-1.092509757	0.533252328	0	0.314598266	1	0	1.285568635	1	0	2.7057279	1	0	3.920098151	1	0.393476951	10.73321942	3.70E-32	0	4.559823424	1	0.014679396	4.279738127	0.752667893	0	3.711062807	1	0	8.179893665	1	0	8.1227148	1
ENSBGRG00000000817	P3H2	0.00510282	0.952564385	0.552777402	0.013195982	3.51844942	6.63E-22	0.000163055	-4.600858549	7.72E-18	0.001190628	-1.092015969	0.206882773	0.002420888	-0.238025437	0.828569378	0.002263999	-0.092509757	1	0.005817208	1.314598266	0.494602654	0	0.231120851	1	0	1.651280116	1	0	2.865650367	1	0	1.890869081	1	0	3.50537564	1	0	2.187815638	1	0	2.656615023	1	0	7.125445881	1	0	7.068267016	1
ENSBGRG00000001043	ENSBGRG00000001043	0	2.052100059	1	0	0.007487501	1	8.15E-05	-0.882040302	0.743109843	0	0.871458155	1	0.000345841	1.971427929	0.572514712	0	1.870964367	1	0	3.27807239	1	0	4.249042759	1	0.020173587	7.991130119	0.009567084	0	6.883572275	1	0	5.908790989	1	0	7.523297548	1	0	6.205737546	1	0	6.674536931	1	0	11.14336779	1	0	11.08618892	1
ENSBGRG00000001052	ENSBGRG00000001052	0	1.204103152	1	0	-0.840509405	0.533197323	8.15E-05	-1.882040302	0.115042429	0.001190628	2.608423749	0.085666434	0	-0.198497072	0.825403569	0.000754666	2.192892462	0.584366799	0	2.430075483	1	0	3.401045853	1	0.020173587	6.768737697	0.011276229	0.023667179	7.20550037	0.186226613	0	5.060794082	1	0	6.675300642	1	0	5.357740639	1	0	5.826540024	1	0	10.29537088	1	0	10.23819202	1
ENSBGRG00000001062	TPRG1	0.00765423	1.023530907	0.434273033	0.00094257	-2.090123295	0.000468055	0.000489165	-3.788930898	1.31E-18	0.015478161	2.345389343	2.74E-09	0.000345841	-2.809931785	0.000687012	0.037733314	3.934580466	3.02E-22	0	-1.194415381	0.660799493	0	-0.223445012	1	0.010086793	2.209770405	1	0	2.411084504	1	0	1.436303218	1	0	3.050809777	1	0	1.733249774	1	0	2.202049159	1	0	6.670880018	1	0	6.613701153	1
ENSBGRG00000001094	ENSBGRG00000001094	0.00170094	0.435428698	1	0	-3.255546905	0.00152016	0.000570692	-2.239592307	2.44E-05	0.004365635	1.568895384	0.023113329	0.004495936	1.649499834	0.009678247	0	-1.392070039	0.374882346	0.001939069	1.045411633	0.999279798	0.003770151	2.016382003	0.911377784	0.03026038	4.499277022	0.04218585	0.071001537	5.713647274	0.028327912	0	2.645756583	1	0.224065644	7.260263143	8.93E-05	0	2.94270314	1	0	3.411502525	1	0	7.880333383	1	0	7.823154518	1
ENSBGRG00000001105	ENSBGRG00000001105	0	3.374028154	1	0	1.329415596	1	8.15E-05	1.117959698	0.599151116	0	2.193386249	1	0	1.971427929	1	0	3.192892462	1	0	4.600000485	1	0	5.570970854	1	0	6.991130119	1	0	8.20550037	1	0	7.230719084	1	0	8.845225643	1	0	7.527665641	1	0	7.996465025	1	0	12.46529588	1	0	12.40811702	1
ENSBGRG00000001121	LPP	0.073990894	0.70933846	0.091113333	0.012724697	-2.055387773	1.78E-16	0.010680097	-2.903735373	1.21E-67	0.155178483	2.142760176	4.65E-29	0.004150095	-3.546090051	2.13E-21	0.310922508	3.255356548	2.03E-51	0.013573486	-1.624001189	0.069483814	0.022620905	-0.846881661	0.994689782	0.27234342	2.598812696	0.005155782	0.899352806	4.30478835	2.14E-05	0.035770632	0.001900393	1	0.709541207	3.957700373	0.00830547	0.17615275	2.010147661	0.282339521	0.061245539	0.767646335	1	0	3.232874957	1	0	3.175696092	1
ENSBGRG00000001157	ENSBGRG00000001157	0	1.789065653	1	0.00094257	3.651343691	0.007618916	0	-2.467002803	0.102008682	0.000396876	1.871458155	0.616899109	0	0.386465428	1	0	1.607929961	1	0	3.015037984	1	0	3.986008354	1	0	5.406167618	1	0	6.620537869	1	0	5.645756583	1	0	7.260263143	1	0	5.94270314	1	0	6.411502525	1	0	10.88033338	1	0	10.82315452	1
ENSBGRG00000001173	ENSBGRG00000001173	0	3.374028154	1	0	1.329415596	1	0	-0.882040302	1	0	2.193386249	1	0	1.971427929	1	0	3.192892462	1	0	4.600000485	1	0	5.570970854	1	0	6.991130119	1	0	8.20550037	1	0.011923544	9.230719084	0.059970044	0	8.845225643	1	0	7.527665641	1	0	7.996465025	1	0	12.46529588	1	0	12.40811702	1
ENSBGRG00000001179	ENSBGRG00000001179	0	1.374028154	1	0.000235643	0.522060674	1	0.000244582	-0.203968397	1	0	0.193386249	1	0.000691682	1.971427929	0.325572868	0	1.192892462	1	0	2.600000485	1	0	3.570970854	1	0	4.991130119	1	0.023667179	7.398145448	0.172875854	0	5.230719084	1	0	6.845225643	1	0	5.527665641	1	0	5.996465025	1	0	10.46529588	1	0	10.40811702	1
ENSBGRG00000001201	BCL6	0.00510282	1.031635956	0.577519095	0.001413855	-1.012976601	0.151437787	8.15E-05	-5.129967815	1.22E-15	0.008334394	1.845462946	0.000848732	0	-3.295358612	0.002887689	0.02641332	3.97050004	6.77E-14	0.001939069	0.352072971	1	0.007540302	1.927114665	0.588078371	0.040347173	4.123233655	0.051213955	0	2.93871383	1	0	1.963932543	1	0	3.578439103	1	0	2.2608791	1	0	2.729678485	1	0	7.198509343	1	0	7.141330478	1
ENSBGRG00000001272	ENSBGRG00000001272	0.011056111	0.65782112	0.580477205	0.028748389	3.043111411	2.17E-33	0.000896802	-3.836236612	1.14E-31	0.001190628	-2.406526593	0.000148866	0.006916824	-0.103860198	0.970212115	0	-3.429159358	0.000774185	0.005817208	8.76E-05	1	0.011310452	0.971058012	0.849106059	0	0.369078299	1	0	1.583448551	1	0.035770632	2.630806242	0.458716308	0	2.223173824	1	0.117435167	4.135348218	0.001071866	0.204151796	4.909002184	4.06E-05	0	5.843244065	1	0	5.7860652	1
ENSBGRG00000001306	MASP1	0.00425235	1.499559036	0.295056362	0.006126706	2.560741142	1.10E-07	0.00032611	-3.051965303	7.15E-08	0.001190628	-0.330175707	0.875333219	0.001383365	-0.198497072	1	0.004527998	1.573982629	0.099423124	0	-0.014709359	1	0	0.95626101	1	0	2.376420275	1	0	3.590790526	1	0	2.61600924	1	0	4.230515799	1	0	2.912955797	1	0	3.381755181	1	0	7.85058604	1	0	7.793407175	1
ENSBGRG00000001507	RTP1	0	0.914596535	1	0	-1.130016023	0.550610239	0.000815275	3.577391317	0.001417395	0	-0.266045369	0.856467021	0	-0.48800369	0.829371712	0	0.733460843	1	0	2.140568866	1	0	3.111539236	1	0	4.5316985	1	0	5.746068752	1	0	4.771287465	1	0	6.385794025	1	0	5.068234022	1	0	5.537033407	1	0	10.00586427	1	0	9.9486854	1
ENSBGRG00000001552	ENSBGRG00000001552	0	0.789065653	1	0.001178213	2.107023175	0.049108342	0	-3.467002803	0.002311262	0	-0.391576251	0.856823543	0	-0.613534572	0.836862486	0	0.607929961	1	0	2.015037984	1	0.015080603	5.892898949	0.000166377	0	4.406167618	1	0	5.620537869	1	0	4.645756583	1	0	6.260263143	1	0	4.94270314	1	0.040830359	7.259499431	0.013212339	0	9.880333383	1	0	9.823154518	1
ENSBGRG00000001578	ENSBGRG00000001578	0	2.374028154	1	0	0.329415596	1	0	-1.882040302	0.345387341	0.000396876	2.608423749	0.444789063	0.000691682	3.55639043	0.081525655	0	2.192892462	1	0	3.600000485	1	0	4.570970854	1	0	5.991130119	1	0	7.20550037	1	0	6.230719084	1	0	7.845225643	1	0	6.527665641	1	0	6.996465025	1	0	11.46529588	1	0	11.40811702	1
ENSBGRG00000001590	ENSBGRG00000001590	0	0.467137558	1	0.000471285	0.213938379	1	0.000815275	1.255463222	0.167939922	0.000396876	0.386031327	1	0.000345841	0.164073007	1	0	0.286001866	1	0	1.693109889	1	0	2.664080259	1	0	4.084239523	1	0	5.298609775	1	0	4.323828488	1	0	5.938335048	1	0	4.620775045	1	0	5.08957443	1	0	9.558405288	1	0	9.501226423	1
ENSBGRG00000001625	RFC4	0.104607815	-0.557853121	0.327304052	0.037938447	-2.202254663	3.28E-27	0.184985806	0.587836141	3.53E-06	0.266700615	0.927853052	1.00E-06	0.169462193	0.172070462	0.495464257	0.023394655	-2.727832558	5.36E-12	0.230749255	0.619289656	0.211942701	0.052782111	-1.449175719	0.352596293	0.161388693	0.152296965	1	0.071001537	-0.725606463	1	0.035770632	-1.700387749	1	0.149377096	0.236416401	1	0.014679396	-2.404179899	1	0.02041518	-1.935380515	1	0	1.533081132	1	0	1.475902267	1
ENSBGRG00000001653	ENSBGRG00000001653	0.114813456	0.140690446	1	0.129603391	0.36990797	0.035223764	0.08666369	-0.497414116	0.000126241	0.024209431	-2.214361214	2.66E-15	0.26560605	1.647624986	1.57E-22	0.007546663	-3.737307259	2.03E-15	0.081440914	-0.346055715	0.991318317	0.098023921	-0.055143753	1	0.020173587	-1.817834056	1	0.094668716	0.134574425	1	0.095388352	0.009937712	1	0.037344274	-0.549237051	1	0.190832146	0.947003277	1	0.122491078	0.412039342	1	0	2.07029737	1	0	2.013118504	1
ENSBGRG00000001812	HRG	0	3.374028154	1	0	1.329415596	1	0	-0.882040302	1	0.000396876	4.193386249	0.196794801	0	1.971427929	1	0	3.192892462	1	0	4.600000485	1	0	5.570970854	1	0	6.991130119	1	0	8.20550037	1	0	7.230719084	1	0	8.845225643	1	0	7.527665641	1	0	7.996465025	1	0	12.46529588	1	0	12.40811702	1
ENSBGRG00000001834	ENSBGRG00000001834	0	2.374028154	1	0	0.329415596	1	0	-1.882040302	0.345387341	0.000396876	2.608423749	0.444789063	0	0.971427929	1	0	2.192892462	1	0	3.600000485	1	0.003770151	5.986008354	0.157111814	0	5.991130119	1	0	7.20550037	1	0	6.230719084	1	0.037344274	9.260263143	0.093154302	0	6.527665641	1	0	6.996465025	1	0	11.46529588	1	0	11.40811702	1
ENSBGRG00000001870	AHSG	0.00170094	-0.935827109	0.579252487	0.000471285	-2.980439667	2.75E-06	0.006277614	0.943930298	0.002375383	0	-3.725476988	8.59E-05	0.008300189	1.015371277	0.02653133	0	-2.725970776	0.015676008	0.027146971	2.765424094	4.46E-05	0.003770151	0.664080259	1	0	1.072266882	1	0	2.286637133	1	0	1.311855847	1	0	2.926362406	1	0	1.608802403	1	0	2.077601788	1	0	6.546432647	1	0	6.489253782	1
ENSBGRG00000001887	ENSBGRG00000001887	0.155636018	-0.421799766	0.547888003	0.085066953	-1.438988089	8.20E-15	0.210911538	0.053102428	0.755826197	0.352425813	0.884172079	2.39E-06	0.302265218	0.634736481	0.000642074	0.135839931	-0.627498097	0.086303934	0.191967868	-0.099051359	1	0.064092564	-1.624606412	0.236358037	0.342950973	0.759566052	0.858628156	0.686348194	1.75017315	0.358568935	0.155006072	-0.32852142	1	0.634852659	1.649648377	0.700621457	0.044038188	-1.841659062	1	0.142906257	-0.371768586	1	0	1.095153405	1	0	1.037974539	1
ENSBGRG00000001905	TBCCD1	0.026364571	-1.892758387	4.99E-05	0.023799895	-2.223366499	2.81E-25	0.13158532	0.992279939	3.62E-15	0.016668788	-2.640680514	3.25E-19	0.225142628	1.471533143	7.94E-18	0.005282664	-4.087878309	1.38E-16	0.048476734	-0.969855123	0.234857061	0.011310452	-2.712117499	0.036182371	0.080694347	-0.119135672	1	0.047334358	-0.493204297	1	0.035770632	-1.052369269	1	0.112032822	0.56213729	1	0.014679396	-1.756580109	1	0.061245539	-0.286623328	1	0	2.180471784	1	0	2.123292919	1
ENSBGRG00000001924	CRYGS	0.00425235	-1.312472374	0.123316968	0.001649498	-2.932679249	3.21E-12	0.019240481	1.721300728	3.68E-16	0.010318774	-0.22165125	0.758447769	0.004841777	-1.350500166	0.001399478	0.012829327	0.148498342	1	0.007756277	-0.354195825	1	0	-1.723649895	0.620419078	0.03026038	1.710359349	0.770770582	0	0.910879621	1	0	-0.063901665	1	0.037344274	2.555206796	1	0	0.233044892	1	0	0.701844277	1	0	5.170675135	1	0	5.11349627	1
ENSBGRG00000001984	DGKG	0.00085047	1.204103152	1	0.000235643	-0.840509405	0.524348668	0.000163055	-2.384540642	0.004402691	0.003571883	3.193386249	0.000212553	0.000345841	-0.198497072	0.930891201	0	-0.055035052	1	0	1.352072971	1	0	2.323043341	1	0	3.743202605	1	0.023667179	6.035575369	0.302530533	0.011923544	5.060794082	0.526972599	0.074688548	7.342725303	0.038999174	0	4.279738127	1	0	4.748537512	1	0	9.217368371	1	0	9.160189506	1
ENSBGRG00000002337	ETV5	0.00340188	1.888601326	0.291678412	0.000706928	-0.528565399	0.710556767	0.001304439	0.205422539	0.858656067	0.000793752	-0.128541845	1	0.000691682	-0.350500166	1	0.001509333	0.870964367	0.729442115	0.003878139	2.27807239	0.353172488	0	1.570970854	1	0	2.991130119	1	0	4.20550037	1	0	3.230719084	1	0	4.845225643	1	0	3.527665641	1	0	3.996465025	1	0	8.465295884	1	0	8.408117019	1
ENSBGRG00000002436	ENSBGRG00000002436	0	-0.625971846	0.858354082	0	-2.670584404	0.015749316	0.001222912	0.030496857	1	0.001190628	0.335405254	1	0.003804253	2.164073007	0.001756012	0	-0.807107538	0.681675358	0.001939069	1.645804175	0.834966992	0	1.570970854	1	0	2.991130119	1	0	4.20550037	1	0	3.230719084	1	0.037344274	5.891029333	0.40076604	0	3.527665641	1	0	3.996465025	1	0	8.465295884	1	0	8.408117019	1
ENSBGRG00000002443	TRA2B	0.108009695	-0.082326262	1	0.121355903	0.098659702	0.685604505	0.107942357	-0.165794381	0.252958927	0.08255019	-0.513411298	0.051646432	0.187791778	0.833683333	6.87E-06	0.022639988	-2.358226584	1.91E-09	0.201663215	0.846131116	0.065142965	0.177197088	0.659079578	0.466089814	0.050433967	-0.941576769	1	0.094668716	0.009267109	1	0.155006072	0.52434641	1	0.037344274	-0.67441061	1	0.102755771	0.010980691	1	0.163321437	0.650197549	1	0	1.945168334	1	0	1.887989469	1
ENSBGRG00000002494	IGF2BP2	0.00085047	-0.60325177	1	0.000706928	-1.601321742	0.027004909	0.002119714	-0.375080313	0.444863111	0.00198438	-0.104294299	1	0.006570983	1.801502928	0.000385696	0.003018665	0.607929961	0.892496099	0.009695347	2.302319936	0.050253119	0	0.570970854	1	0	1.991130119	1	0	3.20550037	1	0	2.230719084	1	0	3.845225643	1	0	2.527665641	1	0	2.996465025	1	0	7.465295884	1	0	7.408117019	1
ENSBGRG00000002670	ENSBGRG00000002670	0	-1.580168157	0.418491914	0.002356425	0.088407497	1	0.001385967	-1.203968397	0.005402111	0.003175007	0.608423749	0.616899109	0.007954348	2.270988211	1.96E-06	0	-1.761303849	0.180787382	0.001939069	0.669263147	1	0	0.616774544	1	0	2.036933808	1	0	3.25130406	1	0	2.276522773	1	0.074688548	5.523297548	0.111684051	0	2.57346933	1	0	3.042268715	1	0	7.511099574	1	0	7.453920709	1
ENSBGRG00000002680	SENP2	0.090149825	-0.362263126	0.692005576	0.125833111	0.149636694	0.476767248	0.097343787	-0.443880245	0.00057791	0.061515767	-0.973967561	8.96E-05	0.277364651	1.546542644	2.17E-20	0.030186651	-1.960319702	1.65E-07	0.145430203	0.354572877	0.588560749	0.052782111	-1.045700506	0.671451014	0.12104152	0.167028122	1	0.26033897	1.265431526	0.752412134	0.011923544	-2.299199444	1	0.261409919	1.318237438	1	0.029358792	-1.416802413	1	0.081660718	-0.21006099	1	0	1.934889547	1	0	1.877710682	1
ENSBGRG00000002721	LIPH	0.00085047	0.164574788	1	0.006833633	4.06638119	1.22E-14	0	-5.129967815	2.57E-10	0.000396876	-1.016067116	0.451236468	0.000691682	-0.613534572	0.644966015	0.002263999	1.063609445	0.719328351	0.001939069	1.390547119	0.911465714	0	1.323043341	1	0	2.743202605	1	0	3.957572857	1	0	2.98279157	1	0	4.59729813	1	0	3.279738127	1	0	3.748537512	1	0	8.217368371	1	0	8.160189506	1
ENSBGRG00000002766	ENSBGRG00000002766	0	0.374028154	1	0.000471285	0.107023175	1	0.000407637	-0.75650942	0.49632281	0	-0.806613751	0.918176078	0.002075047	2.456854756	0.034349316	0	0.192892462	1	0	1.600000485	1	0	2.570970854	1	0	3.991130119	1	0	5.20550037	1	0.011923544	5.323828488	0.441390888	0.037344274	6.938335048	0.232551212	0	4.527665641	1	0	4.996465025	1	0	9.465295884	1	0	9.408117019	1
ENSBGRG00000002802	MAP3K13	0.00765423	1.037744766	0.34227737	0.001413855	-1.5636692	0.006060361	0.001222912	-2.45189591	5.71E-11	0.021828175	3.219381458	5.56E-18	0.002075047	-0.921656867	0.205527367	0.004527998	0.299807665	1	0	-1.181359229	0.666147342	0.003770151	0.80278653	1	0.040347173	3.585137759	0.065092692	0.047334358	4.035575369	0.291457873	0	1.44935937	1	0.149377096	5.439233284	0.025323695	0.014679396	2.759481316	1	0	2.215105312	1	0	6.683936171	1	0	6.626757305	1
ENSBGRG00000002913	EHHADH	0.00255141	4.052100059	0.039102625	0.000235643	0.522060674	1	8.15E-05	-1.689395224	0.208228005	0	0.193386249	1	0	-0.028572071	1	0	1.192892462	1	0	2.600000485	1	0	3.570970854	1	0	4.991130119	1	0.023667179	7.398145448	0.17210073	0.011923544	6.423364162	0.283814796	0	6.845225643	1	0	5.527665641	1	0	5.996465025	1	0	10.46529588	1	0	10.40811702	1
ENSBGRG00000002933	C3orf70	0.00340188	-0.483952842	0.960235549	0.000471285	-3.285294248	4.88E-07	0.006277614	0.233436915	0.532892927	0.009525022	0.871458155	0.083228695	0.004150095	-0.426164436	0.579311714	0.011319994	1.126803271	0.084072925	0.009695347	1.015037984	0.596111805	0.003770151	0.361517489	1	0.070607553	3.841382999	0.008935575	0	1.98633185	1	0.011923544	2.021265718	1	0	2.626057123	1	0	1.30849712	1	0	1.777296505	1	0	6.246127364	1	0	6.188948499	1
ENSBGRG00000002973	VPS8	0.015308461	-0.783185796	0.283054509	0.012253412	-1.273580828	1.18E-06	0.031877237	0.48000411	0.004469128	0.017065664	-0.698121314	0.045193008	0.047380246	0.953247913	6.39E-05	0.004527998	-2.430205168	1.55E-05	0.048476734	0.910271247	0.164914276	0.018850754	-0.276608545	1	0.080694347	1.734790366	0.321917933	0.071001537	1.768788828	0.856132058	0.023847088	0.376889732	1	0.112032822	2.408514101	0.753230606	0.014679396	0.086796473	1	0.02041518	0.555595858	1	0	4.022352388	1	0	3.965173523	1
ENSBGRG00000003140	CHRD	0.00085047	0.467137558	1	0.001413855	0.492914328	0.83485649	0.000570692	-1.467002803	0.032960695	0	-1.760810061	0.283451471	0.001729206	0.855950712	0.620821594	0	-0.761303849	1	0.009695347	3.484523267	0.010619295	0.003770151	2.664080259	0.691310352	0.010086793	4.084239523	0.58512235	0.023667179	5.298609775	0.403040665	0	3.276522773	1	0	4.891029333	1	0.029358792	5.254647146	0.152756245	0	4.042268715	1	0.792752702	9.558405288	0.35259795	0	8.453920709	1
ENSBGRG00000003267	POLR2H	0.0085047	0.045557213	1	0.027805818	2.404054397	2.44E-23	0.002690406	-2.423934081	1.15E-20	0.001190628	-2.639503765	1.69E-05	0.016600378	1.070437935	0.00118074	0.002263999	-1.639997553	0.030441586	0.025207902	1.639171082	0.020405392	0.003770151	-0.274519197	1	0	0.139381077	1	0	1.353751329	1	0.011923544	1.385229033	1	0	1.993476602	1	0	0.675916599	1	0	1.144715984	1	0	5.613546843	1	0	5.556367978	1
ENSBGRG00000003313	CLCN2	0.00085047	2.052100059	0.80950503	0.001649498	3.329415596	0.000745049	0	-3.341471921	0.004338027	0	-0.266045369	0.856467021	0.000691682	1.386465428	0.495421379	0	0.733460843	1	0	2.140568866	1	0	3.111539236	1	0	4.5316985	1	0	5.746068752	1	0	4.771287465	1	0	6.385794025	1	0	5.068234022	1	0	5.537033407	1	0	10.00586427	1	0	9.9486854	1
ENSBGRG00000003599	FAM131A	0.023813161	-0.86865319	0.169528344	0.015788049	-1.631608437	2.45E-11	0.077858724	2.600973991	7.05E-58	0.011112526	-2.049295094	1.48E-09	0.011066919	-2.079574974	5.15E-11	0.004527998	-3.129035633	1.01E-08	0.007756277	-2.209928381	0.015528099	0.003770151	-2.564738432	0.143329011	0.010086793	-1.144579167	1	0	-0.931490742	1	0	-1.906272028	1	0.037344274	0.709516357	1	0.014679396	-0.608043645	1	0.02041518	-0.139244261	1	0	3.328304772	1	0	3.271125907	1
ENSBGRG00000003743	EIF4G1	0.055280553	0.76021079	0.09751256	0.050898786	0.731217268	0.000308965	0.004891648	-3.618414506	1.91E-74	0.047228234	0.541856132	0.052939745	0.04565104	0.493380632	0.066767731	0.132066599	2.205240854	8.12E-17	0.110526954	1.785556138	9.62E-05	0.037701508	0.277185724	1	0.24208304	2.905365565	0.001870786	0.023667179	0.437316045	1	0.047694176	0.789434812	1	0.037344274	1.077041319	1	0.029358792	0.346099233	1	0.102075898	1.819876294	0.854577572	0	3.69545804	1	0	3.638279175	1
ENSBGRG00000000165	ENSBGRG00000000165	0.00085047	1.374028154	0.974038158	0.000235643	-0.670584404	0.694663933	0.000163055	-2.203968397	0.011944773	0.000396876	0.193386249	1	0.001037524	1.164073007	0.631772367	0.000754666	1.192892462	0.865875177	0	1.512537644	1	0.003770151	3.570970854	0.486779634	0	3.903667278	1	0.071001537	7.398145448	0.00521391	0	4.143256243	1	0.112032822	8.037870721	0.003866736	0	4.4402028	1	0	4.909002184	1	0	9.377833043	1	0	9.320654178	1
ENSBGRG00000000173	PSMD2	0.211767041	-1.180315112	0.00355073	0.209486209	-1.31223434	4.92E-14	0.676351806	1.282634349	5.60E-28	0.063897022	-2.997657729	8.25E-31	0.754625522	0.802751792	6.94E-06	0.021130656	-4.496141544	4.70E-27	0.226871116	-1.053603681	0.1283278	0.154576183	-1.582158905	0.224582586	0.040347173	-3.236846754	0.538274123	0.023667179	-3.344765437	1	0.095388352	-2.148779623	1	0.112032822	-1.704799614	1	0.146793959	-1.562085759	1	0.142906257	-1.553079013	1	0	-0.085090182	1	0	-0.142269048	1
ENSBGRG00000000211	ENSBGRG00000000211	0	1.374028154	1	0	-0.670584404	0.792586556	0.000570692	3.117959698	0.01114978	0	0.193386249	1	0	-0.028572071	1	0	1.192892462	1	0	2.600000485	1	0	3.570970854	1	0	4.991130119	1	0	6.20550037	1	0	5.230719084	1	0	6.845225643	1	0	5.527665641	1	0	5.996465025	1	0	10.46529588	1	0	10.40811702	1
ENSBGRG00000000248	EEF1AKMT4	0.025514101	-1.188460485	0.024396932	0.018144475	-1.854824002	8.71E-16	0.091392282	1.702922199	4.75E-33	0.023018803	-1.412815048	1.35E-06	0.067093195	0.233352996	0.397782444	0.005282664	-3.34626635	8.02E-11	0.005817208	-2.943031335	0.0008686	0.003770151	-2.973993578	0.049211611	0.010086793	-1.553834314	1	0.023667179	-0.339464063	1	0.011923544	-1.314245349	1	0	-0.700704126	1	0	-2.018264128	1	0	-1.549464744	1	0	2.919366115	1	0	2.86218725	1
ENSBGRG00000000258	ALG3	0.013607521	0.337369683	0.930624023	0.013667267	0.323315396	0.32902356	0.007500526	-1.008217408	2.77E-06	0.00198438	-2.40156034	5.64E-06	0.028704821	1.635824897	8.10E-10	0.013583993	0.327077809	0.790483514	0.017451624	0.762057243	0.575122001	0.015080603	0.708023606	1	0	-0.213441025	1	0.023667179	2.005828025	1	0.05961772	2.635772495	0.193243806	0	1.640654499	1	0	0.323094497	1	0.061245539	2.806640467	0.515076151	0	5.26072474	1	0	5.203545875	1
ENSBGRG00000000310	VWA5B2	0	-2.210934347	0.35995467	0.000471285	-2.640210755	0.001051675	0.006196087	2.062818144	1.32E-06	0.002778131	-0.282347182	1	0.002420888	-0.504305502	0.734070352	0.001509333	-0.776733889	0.728494988	0	-0.984962016	1	0	-0.013991646	1	0	1.406167618	1	0.023667179	3.635644762	0.722512929	0	1.645756583	1	0	3.260263143	1	0	1.94270314	1	0	2.411502525	1	0	6.880333383	1	0	6.823154518	1
ENSBGRG00000000581	ABCF3	0.00935517	0.307938963	1	0.003534638	-1.292636223	0.00180192	0.006359142	-0.644348744	0.013860959	0.027384438	2.16279793	4.08E-12	0.00276673	-1.531072412	0.003933752	0.012829327	0.755487149	0.221894775	0.011634416	0.72085488	0.735750609	0.003770151	-0.150128334	1	0.040347173	2.612618496	0.231433764	0	1.477579916	1	0.023847088	2.101436067	1	0	2.117305189	1	0	0.799745186	1	0	1.268544571	1	0	5.73737543	1	0	5.680196564	1
ENSBGRG00000000714	AP2M1	0.00765423	-0.537663428	0.710145657	0.012017769	0.013047026	1	0.013044394	0.220057886	0.371007493	0.005953139	-1.011184895	0.026067038	0.013833648	0.252164337	0.603840888	0.007546663	-0.57649461	0.420647096	0.032964179	1.575168632	0.012571215	0.007540302	-0.110853186	1	0	-0.284994286	1	0	0.929375965	1	0.047694176	2.295259336	0.44997875	0	1.569101238	1	0	0.251541235	1	0.02041518	1.725001998	1	0	5.189171479	1	0	5.131992614	1
ENSBGRG00000000862	DVL3	0.012757051	0.467137558	0.835176508	0.003534638	-1.577475	8.56E-05	0.006848307	-0.890501881	0.000309614	0.009128146	-0.079632245	1	0.010721078	0.164073007	0.841469206	0.056599971	2.948966879	9.69E-18	0.001939069	-1.388684202	0.436129436	0.003770151	-0.417713832	1	0.050433967	2.610308335	0.178024383	0.023667179	2.216815683	1	0.011923544	1.242034397	1	0	1.850872206	1	0.029358792	2.129634567	1	0	1.002111589	1	0	5.470942447	1	0	5.413763582	1
ENSBGRG00000000921	EIF2B5	0.056981493	-0.481023511	0.507830676	0.04005923	-1.117691804	2.78E-08	0.072559439	-0.243890563	0.090799359	0.037306336	-1.159342545	1.49E-05	0.16842467	1.30597551	5.13E-13	0.157725253	1.072666929	4.31E-05	0.120222301	0.631105168	0.239551177	0.033931357	-1.09151951	0.685305117	0.262256627	1.773755772	0.110574026	0.118335896	0.803198859	1	0.095388352	0.415513712	1	0.074688548	0.440793644	1	0.029358792	-0.876766358	1	0.061245539	0.007780339	1	0	2.474482805	1	0	2.41730394	1
ENSBGRG00000001030	ENSBGRG00000001030	0	3.374028154	1	0	1.329415596	1	0	-0.882040302	1	0	2.193386249	1	0.000345841	3.971427929	0.216237555	0	3.192892462	1	0	4.600000485	1	0	5.570970854	1	0	6.991130119	1	0	8.20550037	1	0	7.230719084	1	0	8.845225643	1	0	7.527665641	1	0	7.996465025	1	0	12.46529588	1	0	12.40811702	1
ENSBGRG00000001081	ABCC5	0.028065511	-0.036360842	1	0.006597991	-2.320398049	4.00E-15	0.018180624	-1.132677103	1.47E-11	0.134937811	2.90657446	1.05E-47	0.010721078	-1.530409256	3.99E-06	0.049053308	0.804744681	0.023861463	0.005817208	-1.95650557	0.054552698	0.003770151	-1.98936198	0.364331183	0.100867933	1.907529917	0.205484113	0.189337433	2.828530912	0.151179525	0.035770632	0.674213029	1	0.261409919	3.296403735	0.154341592	0	-1.034576783	1	0.061245539	1.439958971	1	0	3.90305346	1	0	3.845874595	1
ENSBGRG00000001324	ENSBGRG00000001324	0	2.789065653	1	0	0.744453095	1	0.000163055	1.702922199	0.321778744	0	1.608423749	1	0	1.386465428	1	0	2.607929961	1	0	4.015037984	1	0	4.986008354	1	0	6.406167618	1	0	7.620537869	1	0	6.645756583	1	0	8.260263143	1	0	6.94270314	1	0	7.411502525	1	0	11.88033338	1	0	11.82315452	1
ENSBGRG00000001362	ENSBGRG00000001362	0	3.374028154	1	0	1.329415596	1	8.15E-05	1.117959698	0.599151116	0	2.193386249	1	0	1.971427929	1	0	3.192892462	1	0	4.600000485	1	0	5.570970854	1	0	6.991130119	1	0	8.20550037	1	0	7.230719084	1	0	8.845225643	1	0	7.527665641	1	0	7.996465025	1	0	12.46529588	1	0	12.40811702	1
ENSBGRG00000001380	ENSBGRG00000001380	0.012757051	-0.210934347	1	0.032518669	1.420450672	4.47E-11	0.009375658	-1.173806426	1.48E-09	0.006350015	-1.300351491	0.001695602	0.024208885	0.759231275	0.009447001	0.003018665	-2.110888287	0.001044711	0.038781387	1.42626387	0.016902842	0.04524181	1.675220816	0.063595083	0.010086793	0.354505498	1	0	0.565255434	1	0.035770632	1.601362464	1	0	1.204980707	1	0.029358792	1.479632944	1	0.040830359	1.948432329	1	0	4.825050948	1	0	4.767872083	1
ENSBGRG00000001414	YEATS2	0.00085047	-0.085403465	1	0.00094257	-0.706208314	0.370592555	0.000244582	-3.274357725	3.95E-08	0.001587504	0.15776234	1	0.00276673	0.931899565	0.294239424	0.003773331	1.455926867	0.168384344	0.021329763	4.097500144	2.59E-07	0.007540302	2.7296686	0.317986267	0.010086793	3.5316985	0.786224092	0	3.713647274	1	0.011923544	3.771287465	0.890303002	0	4.353372547	1	0.014679396	4.068234022	0.846939312	0.061245539	5.604147603	0.012886435	0	7.973442788	1	0	7.916263923	1
ENSBGRG00000001442	KLHL24	0.00425235	-1.429026631	0.088197895	0.006597991	-1.098005628	0.000702123	0.014593415	0.278895916	0.229713153	0.011509402	-0.180493925	0.847593114	0.024900567	1.095163297	0.000132357	0.005282664	-1.186485906	0.061834176	0.005817208	-0.796604296	0.658954775	0.003770151	-0.834170609	1	0.03026038	1.594525338	0.851212089	0	0.796109434	1	0.05961772	2.427664299	0.291586834	0	1.435834707	1	0.014679396	1.122524178	1	0.122491078	3.420115655	0.069672704	0	5.055904948	1	0	4.998726083	1
ENSBGRG00000001459	KLHL6	0.00085047	2.566673232	0.660036345	0	-0.670584404	0.815385589	8.15E-05	-1.689395224	0.228525987	0.000396876	1.386031327	0.721872312	0	-0.028572071	1	0.000754666	2.385537539	0.510267832	0	2.600000485	1	0	3.570970854	1	0	4.991130119	1	0.023667179	7.398145448	0.169272963	0.011923544	6.423364162	0.276382455	0	6.845225643	1	0	5.527665641	1	0.02041518	7.189110103	0.227682933	0	10.46529588	1	0	10.40811702	1
ENSBGRG00000001502	MCF2L2	0	1.204103152	1	0	-0.840509405	0.854559001	0.000244582	-0.467002803	0.870196127	0.000396876	1.193386249	0.742373323	0.001037524	2.386465428	0.164188821	0	1.02296746	1	0	2.430075483	1	0	3.401045853	1	0	4.821205117	1	0.023667179	7.20550037	0.172875854	0	5.060794082	1	0	6.675300642	1	0	5.357740639	1	0	5.826540024	1	0	10.29537088	1	0	10.23819202	1
ENSBGRG00000001679	ENSBGRG00000001679	0	3.374028154	1	0	1.329415596	1	0	-0.882040302	1	0	2.193386249	1	0	1.971427929	1	0	3.192892462	1	0	4.600000485	1	0	5.570970854	1	0	6.991130119	1	0	8.20550037	1	0	7.230719084	1	0.037344274	10.84522564	0.04351084	0	7.527665641	1	0	7.996465025	1	0	12.46529588	1	0	12.40811702	1
ENSBGRG00000001683	B3GNT5	0.00510282	-0.018289269	1	0.000235643	-3.918511917	2.64E-09	0.01059857	2.627820744	5.15E-18	0.002778131	-0.996438309	0.103701446	0.000345841	-3.276499584	1.33E-05	0	-3.064495381	0.00363194	0	-1.657387358	0.396001146	0.015080603	1.673730429	0.348074254	0	0.733742276	1	0	1.948112528	1	0.023847088	2.577276845	0.767766633	0	2.587837801	1	0	1.270277798	1	0.02041518	2.748537512	1	0	6.207908041	1	0	6.150729176	1
ENSBGRG00000001692	ENSBGRG00000001692	0.00085047	1.286565312	1	0	-1.840509405	0.17138161	0	-4.051965303	5.31E-05	0	-0.976538752	0.620203174	0	-1.198497072	0.420609227	0	0.02296746	1	0	1.430075483	1	0.060322413	9.658433696	9.73E-25	0	3.821205117	1	0	5.035575369	1	0	4.060794082	1	0	5.675300642	1	0	4.357740639	1	0	4.826540024	1	0	9.295370883	1	0	9.238192018	1
ENSBGRG00000001725	MCCC1	0.00765423	0.927771924	0.438387171	0.007304918	0.8864721	0.022379618	0.003913318	-0.396613475	0.245917036	0.003571883	-0.25286998	0.803637545	0.004495936	0.064537333	1	0.003018665	-0.318069458	0.86876189	0	-1.282642564	0.477842658	0.003770151	0.700606135	1	0	1.108487069	1	0	2.322857321	1	0	1.348076034	1	0	2.962582594	1	0.014679396	2.657300921	1	0.02041518	3.126100306	1	0	6.582652835	1	0	6.52547397	1
ENSBGRG00000001763	DCUN1D1	0.479665104	0.882685836	0.004134353	0.058203705	-2.42007542	6.81E-34	0.064732803	-2.827487819	4.65E-105	0.482601113	0.965247378	1.77E-07	0.036659168	-3.020967804	8.92E-32	2.882825199	4.495505575	1.68E-163	0.058172081	-2.195672632	0.000979198	0.026391056	-3.18370791	0.007401136	0.978418954	1.870072416	0.045051116	0.449676403	0.77525692	1	0.023847088	-2.940040569	1	0.298754193	0.260680649	1	0.044038188	-2.227847895	1	0.061245539	-1.759048511	1	0.792752702	1.709365143	1	0	0.651977721	1
ENSBGRG00000001781	ATP11B	0.018710341	-1.040519217	0.081490799	0.008718774	-2.338536269	4.67E-18	0.032529456	-0.476588851	0.002377352	0.044053227	0.199841272	0.60194516	0.127615407	2.194470359	1.52E-31	0.018866657	-1.040358475	0.022598295	0.046537665	0.308691625	0.84346197	0.018850754	-0.80696265	1	0.050433967	0.613196614	1	0.071001537	1.239716086	1	0.023847088	-0.151544674	1	0	-0.124880247	1	0	-1.44244025	1	0	-0.973640865	1	0	3.495189993	1	0	3.438011128	1
ENSBGRG00000001821	ENSBGRG00000001821	0	2.052100059	1	0	0.007487501	1	0	-2.203968397	0.188730749	0	0.871458155	1	0.001037524	3.971427929	0.015114108	0	1.870964367	1	0	3.27807239	1	0	4.249042759	1	0	5.669202024	1	0	6.883572275	1	0	5.908790989	1	0	7.523297548	1	0	6.205737546	1	0	6.674536931	1	0.792752702	12.46529588	0.249208286	0	11.08618892	1
ENSBGRG00000001828	ENSBGRG00000001828	0.0085047	-0.497457106	0.739865272	0.012489054	-0.039818214	1	0.001467494	-3.928733537	5.00E-48	0.000793752	-3.587973464	2.89E-09	0.081272685	4.254158136	8.98E-82	0	-4.18214697	5.90E-06	0.023268832	0.978512108	0.254361757	0	-1.804068577	0.496002505	0	-0.383909313	1	0	0.830460939	1	0	-0.144320347	1	0	1.470186212	1	0	0.152626209	1	0	0.621425594	1	0	5.090256453	1	0	5.033077588	1
ENSBGRG00000001844	DNAJC19	0.132673327	0.814559723	0.019225142	0.145627083	1.163380311	1.13E-13	0.05519409	-0.854109369	1.01E-10	0.051990745	-0.635663744	0.018122391	0.098218904	0.375539052	0.095278691	0.008301329	-3.185041043	5.91E-12	0.15512555	1.027709631	0.023247199	0.064092564	-0.21765686	1	0.03026038	-0.977536674	1	0.142003075	1.04634984	1	0.107311896	0.588306311	1	0	-1.125599258	1	0.073396979	0.145401883	1	0.183736616	1.354052253	0.961662533	0	2.494470983	1	0	2.437292118	1
ENSBGRG00000001900	FXR1	0.845367223	-0.263375875	0.792660089	0.281828465	-2.029517386	2.45E-30	0.960475004	-0.12851058	0.340697955	1.328343688	0.450550658	0.026312334	1.483658795	0.648625942	0.000271711	2.694913295	1.557981839	8.66E-13	0.591416158	-0.778159761	0.319313676	0.207358294	-2.271323361	0.03881227	1.119634061	0.151982582	1	0.828351269	-0.275345918	1	0.214623792	-2.173077836	1	0.784229756	-0.346899015	1	0.220190938	-2.124226929	1	0.183736616	-2.333835663	1	2.378258106	0.812730964	1	1.47836396	0.340458585	1
ENSBGRG00000002146	CCDC39	0.079093714	-1.657049764	0.00013473	0.016966262	-4.071346895	1.12E-64	0.39442985	1.905182288	5.98E-51	0.314722601	0.415135295	0.055081057	0.13418639	-0.93965978	3.13E-05	0.017357324	-3.824147901	5.78E-19	0.011634416	-4.198587033	8.94E-08	0	-6.036359459	3.93E-05	0.03026038	-2.615506425	0.962456811	0.497010761	1.062465087	0.812552767	0.011923544	-3.37638001	1	0	-2.76210467	1	0.014679396	-3.079433453	1	0	-3.610865288	1	0	0.85796557	1	0	0.800786705	1
ENSBGRG00000002327	TTC14	0.038271152	-0.398178825	0.722126574	0.058439347	0.247758376	0.257528488	0.036116665	-0.834138757	7.70E-09	0.03690946	-0.491623428	0.115878623	0.100293951	1.173309697	3.48E-09	0.002263999	-4.150293254	2.64E-12	0.191967868	2.011435747	2.77E-07	0.079173167	0.707347713	0.547463953	0	-2.355383614	1	0.544345119	3.469662322	0.006191101	0.143082528	1.598003452	0.452804908	0.224065644	2.312730562	0.522353337	0.205511542	2.103639358	0.195465042	0.040830359	0.237131618	1	0	3.118782151	1	0.73918198	4.062711772	1
ENSBGRG00000002451	ENSBGRG00000002451	0.00085047	0.673588435	1	0.00188514	1.251413084	0.121107452	8.15E-05	-3.58248002	4.39E-06	0.001190628	0.608423749	0.97699763	0.000691682	-0.08746576	0.972540947	0.007546663	3.564861239	3.63E-06	0.001939069	1.899560767	0.763373898	0	1.816083352	1	0	3.236242617	1	0	4.450612868	1	0	3.475831582	1	0	5.090338141	1	0	3.772778139	1	0	4.241577523	1	0	8.710408382	1	0	8.653229517	1
ENSBGRG00000002861	USP13	0.00595329	0.385343467	1	0.020265258	3.187396591	2.17E-27	0.000733747	-3.525896492	2.13E-21	0.003175007	-0.613968673	0.391177919	0.004150095	-0.25886969	0.741558422	0.001509333	-1.266539157	0.197964499	0.013573486	1.611315798	0.101238278	0	-0.495118336	1	0	0.925040928	1	0.023667179	3.150217935	0.95509289	0	1.164629893	1	0	2.779136453	1	0	1.46157645	1	0	1.930375835	1	0	6.399206694	1	0	6.342027829	1
ENSBGRG00000003013	NDUFB5	0.122467686	-0.557850492	0.30755422	0.119470762	-0.670229366	0.000191617	0.236266578	0.911940184	4.47E-14	0.160734746	-0.165378614	0.68236974	0.169808035	-0.080057357	0.936225376	0.011319994	-3.960342877	2.18E-19	0.09307533	-0.928034948	0.228745843	0.109334373	-0.670932872	1	0.06052076	-1.357598035	1	0.142003075	-0.143227784	1	0.095388352	-0.754806646	1	0.037344274	-1.312437084	1	0.029358792	-2.044718794	1	0.163321437	0.010939296	1	0	1.307317434	1	0.73918198	2.250454292	1
ENSBGRG00000003051	MRPL47	0.130121917	-0.084977577	1	0.127246966	-0.141846406	0.585310345	0.14185778	0.069878995	0.67293836	0.146050337	0.0896862	0.842486865	0.191596031	0.54377344	0.005793445	0.018111991	-2.942970704	9.02E-13	0.213297631	0.65042349	0.188173386	0.079173167	-0.750547326	1	0.040347173	-1.474844346	1	0.047334358	-0.998255462	1	0.095388352	-0.385625542	1	0.037344274	-0.943900403	1	0.161473355	0.327584427	1	0.061245539	-0.791845478	1	0	1.675762239	1	0	1.618583374	1
ENSBGRG00000003086	ACTL6A	0.013607521	-1.087330914	0.087642245	0.013667267	-1.253507759	7.43E-07	0.030735852	0.08028928	0.714875075	0.009128146	-1.756926626	6.75E-07	0.087843668	1.968601885	5.94E-23	0.000754666	-4.384536366	9.23E-10	0.048476734	0.769058743	0.238303441	0.011310452	-1.002676333	0.901402668	0.020173587	0.000553373	1	0	-0.373815567	1	0	-1.348596854	1	0	0.265909706	1	0.014679396	-0.049763187	1	0.081660718	1.746640477	0.99410202	0	3.885979946	1	0	3.828801081	1
ENSBGRG00000003113	GNB4	0.00085047	-0.149533802	1	0.00094257	-0.774921064	0.406472591	0.000244582	-3.341471921	5.23E-08	0.000396876	-1.330175707	0.296581973	0.000345841	-1.552134027	0.162153498	0	-1.36169639	0.382016992	0.056233012	6.336966079	2.85E-22	0	1.016382003	1	0	2.436541267	1	0	3.650911519	1	0.071541264	5.680522001	0.00021305	0	4.290636792	1	0.014679396	4.004103685	0.8454518	0	3.441876174	1	0	7.910707032	1	0	7.853528167	1
ENSBGRG00000003142	MFN1	0.045925382	-0.522331775	0.492415299	0.037938447	-0.910992969	1.79E-05	0.028371556	-1.827274498	3.69E-36	0.211137987	2.071468882	6.16E-29	0.151132609	1.45274334	1.24E-14	0.012074661	-2.430451131	8.26E-08	0.12216137	0.930229596	0.06341323	0.067862715	0.109814555	1	0.040347173	-0.408040975	1	0.52067794	3.023429939	0.037068675	0.071541264	0.318685185	1	0.746885482	3.530183934	0.032131641	0.058717583	0.128494547	1	0.081660718	0.597293932	1	0	2.740782031	1	0	2.683603166	1
ENSBGRG00000003185	ENSBGRG00000003185	0	0.789065653	1	0.000471285	0.592450002	0.888025128	0.000163055	-1.619005896	0.109956242	0	-0.391576251	0.856823543	0.001037524	1.801502928	0.228546429	0	0.607929961	1	0.003878139	3.863034891	0.076264312	0	2.986008354	1	0.010086793	5.5316985	0.312717783	0.023667179	6.746068752	0.22638363	0	4.645756583	1	0	6.260263143	1	0	4.94270314	1	0	5.411502525	1	0	9.880333383	1	0	9.823154518	1
ENSBGRG00000003193	ENSBGRG00000003193	0	2.789065653	1	0	0.744453095	1	0	-1.467002803	0.608258554	0	1.608423749	1	0	1.386465428	1	0	2.607929961	1	0.001939069	5.600000485	0.129807386	0.003770151	6.570970854	0.115920526	0	6.406167618	1	0	7.620537869	1	0	6.645756583	1	0	8.260263143	1	0	6.94270314	1	0	7.411502525	1	0	11.88033338	1	0	11.82315452	1
ENSBGRG00000003231	PIK3CA	0.00510282	-1.189304331	0.178393346	0.008483131	-0.694750715	0.030401663	0.011739954	-0.294588249	0.187980753	0.022225051	0.891849943	0.004279849	0.016600378	0.411212091	0.28041057	0	-4.20371232	4.64E-06	0.038781387	1.683978878	0.00421841	0.026391056	1.20464864	0.366408677	0.010086793	0.598812696	1	0.023667179	1.813182947	1	0.05961772	2.440642153	0.271807336	0.037344274	2.452908221	1	0.088076375	2.964333156	0.094912737	0.061245539	2.612760733	0.608741807	0	5.068691103	1	0	5.011512238	1
ENSBGRG00000003264	ZMAT3	0.00085047	2.374028154	0.708493822	0.000235643	0.329415596	1	8.15E-05	-1.882040302	0.138874338	0.000396876	1.193386249	0.779549324	0	-0.198497072	1	0	1.02296746	1	0.003878139	4.377608064	0.064308965	0	3.401045853	1	0	4.821205117	1	0	6.035575369	1	0	5.060794082	1	0.037344274	7.845225643	0.165184199	0.014679396	6.527665641	0.281598554	0	5.826540024	1	0	10.29537088	1	0	10.23819202	1
ENSBGRG00000003278	ENSBGRG00000003278	0.00425235	0.711063141	0.92638284	0	-4.010434407	3.06E-05	0.001956659	-1.071074126	0.012881754	0.017065664	3.404890355	8.73E-14	0	-3.368422074	0.00215341	0.004527998	0.771428693	0.620126723	0	-0.739849518	1	0	0.231120851	1	0.010086793	2.669202024	1	0.023667179	3.883572275	0.693908858	0	1.890869081	1	0	3.50537564	1	0	2.187815638	1	0	2.656615023	1	0	7.125445881	1	0	7.068267016	1
ENSBGRG00000003290	ENSBGRG00000003290	0	1.566673232	1	0	-0.477939326	0.785782506	0.000163055	-0.619005896	0.792728742	0	0.386031327	1	0.000345841	1.386465428	0.720879985	0	1.385537539	1	0.001939069	4.015037984	0.296920781	0.007540302	5.83400526	0.016921897	0	5.183775197	1	0	6.398145448	1	0	5.423364162	1	0	7.037870721	1	0	5.720310719	1	0	6.189110103	1	0	10.65794096	1	0	10.6007621	1
ENSBGRG00000003293	ENSBGRG00000003293	0	-0.580168157	1	0.000706928	-0.477939326	0.84660562	0.001059857	-0.244610381	0.853781067	0.000396876	-0.713504346	0.821134961	0.001729206	0.855950712	0.490139078	0	-0.761303849	1	0.007756277	3.167041078	0.047185443	0	1.616774544	1	0	3.036933808	1	0	4.25130406	1	0.023847088	4.957700589	0.191404699	0	4.891029333	1	0.014679396	4.620775045	0.633114633	0.02041518	5.08957443	0.569975723	0	8.511099574	1	0	8.453920709	1
ENSBGRG00000003307	TBL1XR1	0.021261751	-1.209777878	0.024480222	0.023092968	-1.238444477	2.24E-08	0.045655377	-0.225916772	0.151188849	0.020240672	-1.360021517	4.66E-06	0.130727978	1.733350946	5.11E-21	0.009055995	-2.405875839	2.86E-07	0.159003688	1.758294058	1.63E-05	0.116874675	1.293683454	0.069524793	0.010086793	-1.320618196	1	0.047334358	0.479850089	1	0.131158984	1.515329024	0.527282257	0	-0.467657312	1	0.205511542	2.137640029	0.173926342	0.102075898	1.274226717	1	0	3.152412929	1	0	3.095234064	1
ENSBGRG00000003389	NAALADL2	0.0085047	0.822232517	0.547036528	0.00094257	-2.425471906	1.68E-05	0.001875132	-2.155058796	2.71E-11	0.027384438	3.193386249	7.01E-22	0.000691682	-2.541641653	0.000403979	0.009055995	0.904647493	0.232062324	0.003878139	0.086930903	1	0.003770151	0.462446398	1	0.020173587	2.478060537	0.642891209	0	2.086559297	1	0	1.111778011	1	0.149377096	5.090338141	0.034479279	0.102755771	4.483271521	0.001804508	0.040830359	3.483395443	0.538721154	0	6.346354811	1	0	6.289175946	1
ENSBGRG00000003433	ENSBGRG00000003433	0	2.374028154	1	0	0.329415596	1	8.15E-05	-0.467002803	1	0.000396876	2.608423749	0.444789063	0	0.971427929	1	0	2.192892462	1	0	3.600000485	1	0	4.570970854	1	0	5.991130119	1	0	7.20550037	1	0	6.230719084	1	0	7.845225643	1	0	6.527665641	1	0	6.996465025	1	0.792752702	12.88033338	0.249208286	0	11.40811702	1
ENSBGRG00000003453	ENSBGRG00000003453	0	2.789065653	1	0	0.744453095	1	0	-1.467002803	0.608258554	0.000396876	3.193386249	0.333793869	0.000345841	2.971427929	0.364615269	0	2.607929961	1	0	4.015037984	1	0	4.986008354	1	0	6.406167618	1	0	7.620537869	1	0	6.645756583	1	0	8.260263143	1	0	6.94270314	1	0	7.411502525	1	0	11.88033338	1	0	11.82315452	1
ENSBGRG00000003457	NLGN1	0	2.374028154	1	0	0.329415596	1	8.15E-05	-0.467002803	1	0	1.193386249	1	0	0.971427929	1	0.001509333	4.777854962	0.02032587	0	3.600000485	1	0	4.570970854	1	0	5.991130119	1	0	7.20550037	1	0	6.230719084	1	0	7.845225643	1	0	6.527665641	1	0	6.996465025	1	0	11.46529588	1	0	11.40811702	1
ENSBGRG00000003486	ENSBGRG00000003486	0	2.374028154	1	0	0.329415596	1	8.15E-05	-0.467002803	1	0.000396876	2.608423749	0.444789063	0.000345841	2.386465428	0.479534202	0	2.192892462	1	0	3.600000485	1	0	4.570970854	1	0	5.991130119	1	0	7.20550037	1	0	6.230719084	1	0	7.845225643	1	0	6.527665641	1	0	6.996465025	1	0	11.46529588	1	0	11.40811702	1
ENSBGRG00000003501	SPATA16	0.211767041	-1.472565451	0.000279954	0.056082922	-3.583198194	2.51E-65	0.976780496	2.292588161	1.95E-81	0.552451274	-0.055576567	1	0.158395275	-1.977486383	1.06E-18	0.178101243	-1.73204529	1.81E-07	0.032964179	-4.065532832	7.29E-09	0.022620905	-4.458217757	0.000127216	0.27234342	-1.035986009	1	0.284006149	-0.930011611	1	0.035770632	-3.606120276	0.887342673	0.373442741	-0.531491742	1	0.014679396	-4.309370903	1	0.02041518	-3.840571518	1	1.585505404	1.21332043	1	0.73918198	0.571080475	1
ENSBGRG00000003533	ECT2	0.0085047	-1.316287347	0.051293234	0.004477208	-2.475360782	3.72E-15	0.022746161	0.023241041	1	0.014684409	-0.638171021	0.083340617	0.071589131	2.13659227	2.69E-25	0.004527998	-2.159623953	0.000112687	0.027146971	0.367339728	0.878004742	0	-2.603954828	0.180714666	0	-1.183795564	1	0.023667179	1.033072862	1	0.011923544	0.058291575	1	0	0.670299961	1	0	-0.647260042	1	0.02041518	0.824037517	1	1.585505404	5.880333383	0.734659735	0	4.233191336	1
ENSBGRG00000003789	NCEH1	0	-0.326411565	1	0	-2.371024122	0.055180491	0.001467494	1.365887212	0.047633903	0.000396876	-0.45046994	0.747544762	0.001037524	0.447865973	0.964893205	0.000754666	0.549036272	1	0.001939069	1.956144295	0.747121768	0	1.870531136	1	0	3.290690401	1	0.023667179	5.56164418	0.378569233	0	3.530279366	1	0	5.144785925	1	0	3.827225923	1	0	4.296025307	1	0	8.764856166	1	0	8.707677301	1
ENSBGRG00000003840	TNFSF10	0.00255141	-1.141671685	0.418835525	0.000471285	-3.609183859	2.64E-09	8.15E-05	-6.413421762	6.86E-39	0	-4.345772562	1.57E-06	0	-4.567730882	1.75E-07	0	-3.34626635	0.001961614	0	-1.939158326	0.284870667	0.403406136	7.022077608	5.93E-61	0	0.451971308	1	0	1.666341559	1	0.298088599	5.600241924	1.06E-11	0	2.306066832	1	0.073396979	3.612782254	0.068825246	0.857437543	7.252804779	1.59E-21	0	5.926137073	1	0	5.868958208	1
ENSBGRG00000003884	GHSR	0.00085047	0.467137558	1	0.000471285	-0.943602898	0.352432359	8.15E-05	-3.788930898	4.34E-07	0.001587504	0.760426842	0.774885572	0	-1.982768381	0.104355397	0.015847992	5.330395985	1.06E-17	0.001939069	1.693109889	0.821178259	0	1.616774544	1	0	3.036933808	1	0	4.25130406	1	0	3.276522773	1	0	4.891029333	1	0	3.57346933	1	0	4.042268715	1	0	8.511099574	1	0	8.453920709	1
ENSBGRG00000003929	FNDC3B	0.00510282	-0.425947238	0.923269428	0.003298995	-1.310588268	0.002000223	0.005054703	-1.023701451	8.47E-05	0.029765694	2.464033839	8.34E-16	0.007262665	-0.060993549	1	0.003018665	-1.107231263	0.197337599	0	-2.051051206	0.217358589	0.003770151	-0.072885335	1	0.050433967	2.961382775	0.091612476	0.118335896	4.175753027	0.042301108	0.023847088	2.179056964	0.980184645	0.037344274	3.201369454	1	0.058717583	3.227541916	0.178132351	0	1.345413334	1	0	5.814244193	1	0	5.757065328	1
ENSBGRG00000004377	ENSBGRG00000004377	0	2.052100059	1	0	0.007487501	1	0.000163055	0.117959698	1	0.000396876	2.193386249	0.540867886	0	0.649499834	1	0	1.870964367	1	0	3.27807239	1	0	4.249042759	1	0	5.669202024	1	0	6.883572275	1	0	5.908790989	1	0	7.523297548	1	0	6.205737546	1	0	6.674536931	1	0.792752702	12.46529588	0.249208286	0	11.08618892	1
ENSBGRG00000004399	TMEM212	0	3.374028154	1	0	1.329415596	1	0	-0.882040302	1	0	2.193386249	1	0	1.971427929	1	0.000754666	5.192892462	0.111095973	0	4.600000485	1	0	5.570970854	1	0	6.991130119	1	0	8.20550037	1	0	7.230719084	1	0	8.845225643	1	0	7.527665641	1	0	7.996465025	1	0	12.46529588	1	0	12.40811702	1
ENSBGRG00000004430	PLD1	0.048476792	0.892159146	0.046856952	0.009425701	-1.69024293	1.05E-09	0.001304439	-5.222937633	8.44E-95	0.027781314	0.032520587	1	0.004841777	-2.554223376	2.60E-11	0.362239816	5.289004354	4.00E-137	0.003878139	-2.272417893	0.029810055	0.007540302	-1.301447524	0.746774784	0.12104152	2.254858295	0.075477921	0.047334358	1.333081992	1	0.035770632	0.775391864	1	0.074688548	1.972807265	1	0.058717583	1.396323102	1	0	-0.465014422	1	0	4.003816437	1	0	3.946637572	1
ENSBGRG00000004737	ENSBGRG00000004737	0	1.566673232	1	0	-0.477939326	1	0.000244582	0.117959698	1	0	0.386031327	1	0.000691682	2.234462335	0.295568853	0	1.385537539	1	0	2.792645563	1	0	3.763615932	1	0	5.183775197	1	0.023667179	7.620537869	0.144746889	0	5.423364162	1	0	7.037870721	1	0	5.720310719	1	0	6.189110103	1	0	10.65794096	1	0	10.6007621	1
ENSBGRG00000004855	TNIK	0.017009401	0.11888715	1	0.047364148	2.206267365	2.18E-28	0.003016516	-3.219075289	1.43E-45	0.024209431	0.655729463	0.038640021	0.007954348	-1.080234191	0.003452823	0.005282664	-1.500594496	0.009597098	0.050415804	1.729179144	0.001220535	0.09425377	2.642053952	2.79E-05	0.020173587	0.865286186	1	0.047334358	2.079656437	0.908449082	0	-0.486957339	1	0	1.12754922	1	0.161473355	3.433148042	0.003945232	0.081660718	2.614489547	0.440422065	0	4.747619461	1	0	4.690440596	1
ENSBGRG00000007242	ENSBGRG00000007242	0	-0.947899941	1	0.000235643	-1.955986623	0.090478583	0.001875132	0.615459358	0.403081643	0.000793752	-0.469578763	0.887993255	0.003458412	1.523968952	0.073398297	0	-1.129035633	0.813307708	0	0.27807239	1	0.003770151	2.285568635	0.751754126	0	2.669202024	1	0	3.883572275	1	0	2.908790989	1	0.074688548	6.182260631	0.142749335	0	3.205737546	1	0	3.674536931	1	0	8.143367789	1	0	8.086188924	1
ENSBGRG00000007265	SLC2A2	0	0.467137558	1	0	-1.577475	0.322989472	0	-3.788930898	0.001345149	0.002381255	2.83081617	0.016012364	0	-0.935462667	0.654130509	0.004527998	3.830322382	0.002187407	0	1.693109889	1	0	2.664080259	1	0.020173587	5.875652901	0.081122995	0	5.298609775	1	0	4.323828488	1	0	5.938335048	1	0	4.620775045	1	0	5.08957443	1	0	9.558405288	1	0	9.501226423	1
ENSBGRG00000007427	EIF5A2	0.034869272	0.859454981	0.077822995	0.033932524	0.950903973	7.32E-06	0.006033032	-2.457352633	2.18E-36	0.012303153	-0.74325169	0.044302244	0.033200756	0.84002174	0.001070629	0.056599971	1.639920075	7.50E-08	0.065928359	1.80150554	0.000232924	0.056552262	1.58797728	0.05634935	0.070607553	1.98550557	0.229128147	0	0.180360808	1	0.011923544	0.208351271	1	0.037344274	1.82285783	1	0	-0.497473922	1	0	-0.028674537	1	0	4.440156322	1	0	4.382977457	1
ENSBGRG00000007513	ENSBGRG00000007513	0.140327557	-0.051832315	1	0.098498577	-0.654571125	0.000383247	0.131503793	-0.275463988	0.03397022	0.348060177	1.491683115	2.02E-17	0.042538469	-1.892158882	4.91E-15	0.180365242	0.329119164	0.308234514	0.145430203	0.011088639	1	0.633385335	2.172163929	6.24E-06	0.161388693	0.218669987	1	0.213004612	0.664791108	1	0.131158984	-0.046180755	1	0.149377096	0.302580656	1	0.132114563	-0.013043622	1	0.081660718	-0.546179961	1	0	1.599176091	1	0	1.541997226	1
ENSBGRG00000006105	ENSBGRG00000006105	0	1.374028154	1	0.000235643	0.522060674	1	8.15E-05	-1.689395224	0.190497358	0	0.193386249	1	0.000691682	1.971427929	0.325572868	0	1.192892462	1	0	2.600000485	1	0	3.570970854	1	0	4.991130119	1	0	6.20550037	1	0.011923544	6.423364162	0.286572536	0.037344274	8.037870721	0.155018428	0	5.527665641	1	0	5.996465025	1	0	10.46529588	1	0.73918198	11.6007621	0.206867362
ENSBGRG00000006126	SLC7A14	0	-0.018289269	1	0.000235643	-0.992512499	0.369736285	8.15E-05	-3.203968397	0.000140583	0.000793752	0.530421237	1	0	-1.420889494	0.296800293	0.012074661	5.958427208	1.84E-15	0	1.207683062	1	0	2.178653432	1	0	3.598812696	1	0	4.813182947	1	0	3.838401661	1	0	5.452908221	1	0	4.135348218	1	0	4.604147603	1	0	9.072978461	1	0	9.015799596	1
ENSBGRG00000006186	ENSBGRG00000006186	0.00595329	0.351660341	1	0.021914755	3.424572829	5.58E-31	0.000570692	-3.904408115	1.29E-23	0.001190628	-1.872702941	0.006829506	0.001037524	-2.094661261	0.001588508	0.008301329	0.800575039	0.293165496	0.017451624	1.92192858	0.024160724	0.003770151	0.483508013	1	0.020173587	2.499277022	0.628382294	0	2.107468287	1	0	1.132687001	1	0	2.74719356	1	0	1.429633558	1	0	1.898432943	1	0	6.367263801	1	0	6.310084936	1
ENSBGRG00000006204	SKIL	0.014457991	-0.653263538	0.52351433	0.030633529	0.474095349	0.060795946	0.003750263	-3.451572762	7.94E-54	0.021034423	-0.157634757	0.875905817	0.033892439	0.617790974	0.036626848	0.000754666	-4.04312173	1.98E-07	0.058172081	1.389289869	0.017368003	0.550442018	4.931439411	2.50E-34	0.020173587	0.342472943	1	0.118335896	2.564050678	0.34902646	0.476941759	4.448719736	9.45E-09	0.336098467	3.95040788	0.047398809	0.278908522	3.657300921	0.000922907	0.102075898	2.355015333	0.544061885	0	4.226891145	1	0	4.16971228	1
ENSBGRG00000006256	PRKCI	0.00765423	0.476787728	0.949428471	0.012489054	1.370057581	1.65E-05	0.001304439	-2.94432458	4.36E-19	0.000396876	-3.101234499	9.00E-05	0.019367108	2.131892601	8.93E-11	0	-3.110888287	0.005280936	0.042659526	3.0360996	2.43E-07	0	-0.732809894	1	0	0.687349371	1	0	1.901719622	1	0	0.926938336	1	0	2.541444895	1	0	1.223884893	1	0	1.692684277	1	0	6.161515136	1	0	6.104336271	1
ENSBGRG00000006474	ENSBGRG00000006474	0	3.374028154	1	0	1.329415596	1	0	-0.882040302	1	0	2.193386249	1	0	1.971427929	1	0	3.192892462	1	0	4.600000485	1	0	5.570970854	1	0	6.991130119	1	0	8.20550037	1	0	7.230719084	1	0.037344274	10.84522564	0.04351084	0	7.527665641	1	0	7.996465025	1	0	12.46529588	1	0	12.40811702	1
ENSBGRG00000006509	PHC3	0.00765423	-1.052236601	0.172789712	0.009896986	-0.877314846	0.002230157	0.018425206	0.209798565	0.336653628	0.005953139	-1.534534205	0.000170989	0.03423828	1.205893183	1.56E-06	0.003018665	-2.250051034	0.000357509	0.044598596	1.484523267	0.008538527	0.030161206	0.989351797	0.520170257	0	-0.786947011	1	0.071001537	2.437316045	0.538673522	0.035770632	1.462534759	1	0	1.067148514	1	0.014679396	0.752878581	1	0.040830359	1.809938057	1	0.792752702	5.690508824	1	0	4.630039889	1
ENSBGRG00000006804	ENSBGRG00000006804	0.00170094	2.789065653	0.285879581	0.001413855	2.814842423	0.005830959	0	-3.341471921	0.004338027	0.000793752	1.608423749	0.438151415	0	-0.48800369	0.829371712	0	0.733460843	1	0	2.140568866	1	0	3.111539236	1	0	4.5316985	1	0	5.746068752	1	0	4.771287465	1	0	6.385794025	1	0	5.068234022	1	0	5.537033407	1	0	10.00586427	1	0	9.9486854	1
ENSBGRG00000006841	GPR160	0.00255141	-1.744912919	0.110985189	0.000706928	-3.789525477	3.11E-12	0.0198927	2.845144271	2.68E-26	0.003175007	-1.72944589	0.001681264	0.006916824	-0.664160645	0.192759456	0	-3.941533859	0.000153007	0.001939069	-1.529282532	0.403580562	0.003770151	-0.558312163	1	0	-0.143296201	1	0	1.07107405	1	0	0.096292764	1	0	1.710799323	1	0	0.393239321	1	0	0.862038705	1	0	5.330869564	1	0	5.273690699	1
ENSBGRG00000006873	ENSBGRG00000006873	0.00425235	-0.210934347	1	0.011782126	1.372484318	1.20E-05	0.0041579	-0.796310428	0.005044685	0.003571883	-0.613968673	0.361689093	0.005879301	0.096958811	1	0.004527998	-0.159623953	1	0.007756277	0.74201949	0.775144165	0.022620905	2.21845444	0.069594683	0	0.771961598	1	0	1.98633185	1	0	1.011550563	1	0	2.626057123	1	0	1.30849712	1	0	1.777296505	1	0	6.246127364	1	0	6.188948499	1
ENSBGRG00000006891	SEC62	0.229626912	-0.642677358	0.191841093	0.195347657	-0.97748611	2.23E-08	0.435764273	0.649674311	3.90E-08	0.379016499	0.112685775	0.769074663	0.437489132	0.352306099	0.091882625	0.02037599	-4.138024417	3.52E-23	0.221053908	-0.678792359	0.452396054	0.135725429	-1.356406726	0.368099029	0.252169833	-0.447021958	1	1.112357418	1.655394925	0.38471798	0.333859231	-0.049411697	1	0.560164111	0.70503494	1	0.733969794	1.065504229	0.78568097	0.673700927	0.946616476	1	0	0.322710136	1	1.47836396	1.850812881	1
ENSBGRG00000007000	SAMD7	0	3.374028154	1	0.000235643	3.329415596	0.267603295	0	-0.882040302	1	0	2.193386249	1	0	1.971427929	1	0	3.192892462	1	0	4.600000485	1	0	5.570970854	1	0	6.991130119	1	0	8.20550037	1	0	7.230719084	1	0	8.845225643	1	0	7.527665641	1	0	7.996465025	1	0	12.46529588	1	0	12.40811702	1
ENSBGRG00000007045	LRRC31	0	2.374028154	1	0	0.329415596	1	8.15E-05	-0.467002803	1	0.000793752	3.77834875	0.065060625	0	0.971427929	1	0	2.192892462	1	0	3.600000485	1	0	4.570970854	1	0	5.991130119	1	0	7.20550037	1	0	6.230719084	1	0	7.845225643	1	0	6.527665641	1	0	6.996465025	1	0	11.46529588	1	0	11.40811702	1
ENSBGRG00000007322	LRRIQ4	0.041673032	-0.391506593	0.725767856	0.006833633	-3.19414636	2.47E-30	0.066037242	0.55510561	0.000129929	0.10398149	1.068655563	6.36E-07	0.036313327	-0.649379771	0.018985933	0.092823953	0.818413845	0.007052275	0.011634416	-2.046943887	0.017438964	0	-3.889485042	0.018298696	0.171475487	1.718111624	0.185463716	0.094668716	1.07107405	1	0	-2.229736812	1	0.112032822	1.387844764	1	0	-1.932790256	1	0	-1.463990871	1	0	3.004839988	1	0	2.947661123	1
ENSBGRG00000007360	LRRC34	0.051028203	-0.117299275	1	0.008718774	-2.868706297	1.37E-27	0.069216813	0.661926656	3.06E-06	0.112315884	1.176970286	1.46E-08	0.022133837	-1.424056773	2.17E-07	0.089805288	0.741131856	0.01430497	0.003878139	-3.296836446	0.000360524	0	-3.912844923	0.015384275	0.12104152	1.219894623	0.544199524	0.023667179	-0.277307587	1	0	-2.253096693	1	0.112032822	1.364435442	1	0	-1.956150137	1	0	-1.487350752	1	0	2.981480107	1	0.73918198	3.925309062	1
ENSBGRG00000007490	MYNN	0.030616922	-0.467727422	0.623907911	0.024506823	-0.911988794	5.54E-05	0.044432466	0.102192382	0.599709615	0.055562628	0.430562487	0.108580693	0.075047543	0.95825254	7.05E-06	0.009810662	-2.081901658	1.01E-05	0.044598596	0.116184708	1	0.011310452	-1.524426168	0.480946842	0.131128313	1.716335999	0.21887334	0	-0.89384744	1	0	-1.868628727	1	0.037344274	0.74719356	1	0	-1.57168217	1	0.02041518	-0.101567057	1	0	3.365948074	1	0	3.308769209	1
ENSBGRG00000007581	ACTRT3	0.043373972	0.608901467	0.266770243	0.005655421	-2.546364467	5.24E-17	0.012392174	-1.867826443	3.91E-27	0.159147242	3.364657677	2.35E-67	0.005533459	-2.476384606	2.63E-11	0.051317307	0.870964367	0.010835801	0	-3.966053553	0.001206592	0	-2.995083184	0.126191386	0.252169833	3.173900449	0.000332552	0.284006149	3.362908268	0.032833069	0	-1.335334954	1	0.261409919	3.292556546	0.152878982	0.014679396	-0.036483849	1	0	-0.569589013	1	0	3.899241846	1	0	3.842062981	1
ENSBGRG00000007660	MECOM	0.00680376	-0.39856135	0.986498158	0.004005923	-1.389402651	0.000253019	0.004973175	-1.520301029	2.55E-10	0.039290716	2.561118034	1.58E-20	0.001383365	-2.672428261	2.22E-06	0.023394655	1.391992562	0.001031114	0.015512555	0.827410981	0.523757484	0	-1.417713832	0.735093367	0.1513019	4.090263311	1.79E-05	0.023667179	2.222506796	1	0	0.242034397	1	0.112032822	3.873682089	0.231671645	0	0.538980954	1	0.122491078	3.849623637	0.033856966	0	5.476611197	1	0	5.419432332	1
ENSBGRG00000008762	ENSBGRG00000008762	0	2.374028154	1	0	0.329415596	1	8.15E-05	-0.467002803	1	0.000396876	2.608423749	0.437050063	0	0.971427929	1	0	2.192892462	1	0	3.600000485	1	0	4.570970854	1	0	5.991130119	1	0	7.20550037	1	0	6.230719084	1	0.037344274	9.260263143	0.093154302	0	6.527665641	1	0	6.996465025	1	0	11.46529588	1	0	11.40811702	1
ENSBGRG00000008768	ENSBGRG00000008768	0.00255141	0.224281034	1	0.001178213	-1.19414636	0.093432846	0.000407637	-3.405602258	2.56E-11	0.013890657	3.077909032	5.01E-11	0.000691682	-1.613534572	0.075128186	0.00603733	1.318423344	0.12001135	0	-0.609452881	1	0	0.361517489	1	0.131128313	5.867747703	2.05E-07	0.023667179	4.015675811	0.670675118	0.011923544	3.040894525	1	0	3.635772278	1	0	2.318212275	1	0	2.78701166	1	0	7.255842518	1	0	7.198663653	1
ENSBGRG00000008924	GOLIM4	0.021261751	-0.378802762	0.836489442	0.028984031	0.047597715	1	0.032937094	0.448820918	0.008469471	0.026987562	-0.060033068	1	0.02005879	-0.529633314	0.117518148	0.011319994	-1.280813288	0.010787275	0.007756277	-1.573926447	0.135718359	0.003770151	-1.930866331	0.335627217	0.010086793	-0.510707066	1	0	-0.298325368	1	0.095388352	1.912804051	0.38925148	0	0.341399905	1	0.190832146	2.857262296	0.031516336	0.102075898	2.087572077	0.660821373	0	3.961470146	1	0	3.904291281	1
ENSBGRG00000009198	ENSBGRG00000009198	0.073990894	0.791800621	0.050046366	0.008247489	-2.611795073	5.50E-22	0.02437671	-1.370898034	1.34E-19	0.211931739	3.011228624	1.93E-62	0.003112571	-3.851302219	1.94E-22	0.110935944	1.445243786	1.34E-07	0.009695347	-1.964784134	0.02931563	0.003770151	-2.583847255	0.119797567	0.171475487	2.0266288	0.085883043	0.094668716	1.376411926	0.950111791	0	-1.925363992	1	0.074688548	1.276636112	1	0	-1.628417436	1	0	-1.159618051	1	0	3.309212808	1	0	3.252033943	1
ENSBGRG00000009344	SERPINI1	0.037420682	0.905879318	0.057701811	0.091429301	3.6662554	8.08E-87	0.002934989	-3.655580511	6.38E-61	0.003571883	-2.542677378	5.95E-09	0.012796125	-0.760784135	0.028128831	0.006791997	-1.543171166	0.004693138	0.019390694	0.004149668	1	0.011310452	-0.503170608	1	0.03026038	0.916988656	1	0.023667179	1.126015586	1	0	-0.851429958	1	0	0.763076602	1	0	-0.554483401	1	0.02041518	0.916980242	1	0	4.383146843	1	0	4.325967978	1
ENSBGRG00000009426	PDCD10	0.062934783	0.085177456	1	0.07917589	0.4924007	0.006538866	0.061471705	0.05990703	0.751088128	0.026590686	-1.243692624	8.70E-06	0.083693573	0.554165765	0.010437659	0.007546663	-2.926991857	6.97E-10	0.052354873	-0.155840865	1	0.060322413	0.084786508	1	0.03026038	-0.594771331	1	0	-1.383214265	1	0.011923544	-1.357058432	1	0	-0.743488992	1	0.117435167	1.11639006	1	0.02041518	-0.591312491	1	0	2.876581248	1	0	2.819402383	1
ENSBGRG00000009583	ENSBGRG00000009583	0.00170094	1.789065653	0.578826636	0	-1.992512499	0.113393872	0.000570692	-0.58248002	0.490634829	0.002381255	2.193386249	0.023510752	0	-1.350500166	0.440706718	0.002263999	2.10542962	0.155165168	0	1.27807239	1	0	2.249042759	1	0.010086793	4.743202605	0.452787081	0	4.883572275	1	0	3.908790989	1	0	5.523297548	1	0	4.205737546	1	0	4.674536931	1	0	9.143367789	1	0	9.086188924	1
ENSBGRG00000009753	ZBBX	0.206664221	-0.257238373	0.916678391	0.032754312	-3.127906648	5.18E-48	0.246375983	0.005532694	1	0.740967333	1.949855462	1.56E-31	0.05429707	-2.307168558	1.79E-21	0.524493066	1.185913542	6.08E-07	0.019390694	-3.55711674	1.12E-06	0.011310452	-4.047185193	0.001174357	0.958245367	1.979204052	0.028680045	0.875685627	1.843095082	0.30452522	0.011923544	-3.387895836	1	0.597508385	1.317518671	0.937563425	0	-4.091178661	1	0.02041518	-2.622149895	1	0	0.846451582	1	1.47836396	2.374694017	1
ENSBGRG00000009941	BCHE	0.00085047	2.566673232	0.679203998	0.00094257	2.651343691	0.035846743	8.15E-05	-1.689395224	0.190497358	0	0.193386249	1	0	-0.028572071	1	0	1.192892462	1	0	2.600000485	1	0	3.570970854	1	0	4.991130119	1	0	6.20550037	1	0	5.230719084	1	0	6.845225643	1	0.014679396	6.720310719	0.263289574	0	5.996465025	1	0	10.46529588	1	0	10.40811702	1
ENSBGRG00000010029	SLITRK3	0.00085047	5.374028154	0.202004108	0	1.329415596	1	0	-0.882040302	1	0	2.193386249	1	0	1.971427929	1	0	3.192892462	1	0	4.600000485	1	0	5.570970854	1	0	6.991130119	1	0	8.20550037	1	0	7.230719084	1	0	8.845225643	1	0	7.527665641	1	0	7.996465025	1	0	12.46529588	1	0	12.40811702	1
ENSBGRG00000010044	ENSBGRG00000010044	0	1.374028154	1	0.000235643	0.522060674	1	0.000163055	-0.882040302	0.586893794	0	0.193386249	1	0.001383365	3.293356024	0.012833337	0	1.192892462	1	0	2.600000485	1	0	3.570970854	1	0	4.991130119	1	0	6.20550037	1	0	5.230719084	1	0	6.845225643	1	0	5.527665641	1	0	5.996465025	1	0	10.46529588	1	0	10.40811702	1
ENSBGRG00000010109	SI	0	1.789065653	1	0	-0.255546905	1	8.15E-05	-1.203968397	0.494884742	0.000793752	2.77834875	0.166178569	0	0.386465428	1	0.001509333	3.777854962	0.056971107	0	3.015037984	1	0	3.986008354	1	0	5.406167618	1	0	6.620537869	1	0	5.645756583	1	0	7.260263143	1	0	5.94270314	1	0	6.411502525	1	0	10.88033338	1	0	10.82315452	1
ENSBGRG00000010725	KNSTRN	0.408225621	-0.455015444	0.451948115	0.094021369	-2.774186948	5.59E-46	0.726735776	0.885178436	1.67E-14	0.385763389	-0.566380506	0.013447398	0.237592912	-1.319233926	6.39E-10	1.860252387	1.948232522	2.83E-20	0.112466024	-2.300149964	0.000254592	0.04901196	-3.40906669	0.002179791	0.645554774	0.231318738	1	0.426009224	-0.33345431	1	0.071541264	-2.75003254	1	2.128623622	1.920310781	0.443342038	0.132114563	-1.93820682	1	0.142906257	-1.791539531	1	0	-0.323422449	1	1.47836396	1.204565087	1
ENSBGRG00000010776	ENSBGRG00000010776	0	1.789065653	1	0.000471285	1.914378097	0.309259263	8.15E-05	-1.203968397	0.494884742	0	0.608423749	1	0.000345841	1.649499834	0.650911085	0.000754666	2.870964367	0.419676173	0	3.015037984	1	0	3.986008354	1	0	5.406167618	1	0	6.620537869	1	0	5.645756583	1	0	7.260263143	1	0	5.94270314	1	0	6.411502525	1	0	10.88033338	1	0	10.82315452	1
ENSBGRG00000010899	OTOL1	0.012757051	-0.360681467	1	0.001178213	-3.853806228	1.35E-14	0.012066064	-0.857628636	0.000249104	0.080168935	2.957855359	1.49E-26	0.000691682	-4.2216867	9.96E-11	0.000754666	-3.588467252	8.78E-05	0.003878139	-1.593114144	0.397268789	0	-2.213663991	0.663920959	0.03026038	1.216343059	1	1.088690239	6.134380379	5.18E-09	0	-0.553915762	1	0.597508385	5.201369454	0.002461358	0	-0.256969205	1	0	0.21183018	1	0	4.680661039	1	0	4.623482173	1
ENSBGRG00000010950	NMD3	0.045074912	0.530863156	0.328912773	0.024978108	-0.424972444	0.091296589	0.017609931	-1.377876912	1.43E-17	0.102393986	2.055376428	1.17E-23	0.044959357	0.557767704	0.02914262	0.008301329	-1.896337306	0.000143831	0.067867428	1.138748431	0.037893052	0.011310452	-1.117279455	0.745349327	0.050433967	0.891343999	1	0.071001537	1.517250061	0.985027511	0.011923544	-0.461024435	1	0.074688548	1.740190173	1	0.029358792	0.42263017	1	0.040830359	0.891429555	1	0	3.771808927	1	0	3.714630061	1
ENSBGRG00000011599	PPM1L	0.014457991	0.914596535	0.288539431	0.006597991	-0.359497869	0.442153371	0.000896802	-3.969503143	5.56E-31	0.013096905	0.77305445	0.086075035	0.001729206	-2.157855088	0.000225427	0.081503959	4.2196098	1.28E-38	0.011634416	0.699996275	0.755676554	0.003770151	-0.170496132	1	0.03026038	2.263209664	0.508717083	0.023667179	2.464033384	1	0	0.482526234	1	0.037344274	3.103758657	1	0	0.779472791	1	0	1.248272176	1	0	5.717103034	1	0	5.659924169	1
ENSBGRG00000011851	ENSBGRG00000011851	0	1.789065653	1	0	-0.255546905	1	8.15E-05	-1.203968397	0.494884742	0.000396876	1.871458155	0.616899109	0.000691682	2.55639043	0.201170181	0	1.607929961	1	0	3.015037984	1	0	3.986008354	1	0	5.406167618	1	0	6.620537869	1	0	5.645756583	1	0	7.260263143	1	0.014679396	7.205737546	0.204268153	0	6.411502525	1	0	10.88033338	1	0	10.82315452	1
ENSBGRG00000011919	ARL14	0	3.374028154	1	0	1.329415596	1	0	-0.882040302	1	0.000396876	4.193386249	0.196794801	0	1.971427929	1	0	3.192892462	1	0	4.600000485	1	0	5.570970854	1	0	6.991130119	1	0	8.20550037	1	0	7.230719084	1	0	8.845225643	1	0	7.527665641	1	0	7.996465025	1	0	12.46529588	1	0	12.40811702	1
ENSBGRG00000011942	KPNA4	0.115663926	-0.710334117	0.150391017	0.092371872	-1.152861241	3.16E-10	0.216699988	0.440701878	0.00050736	0.202009841	0.126030982	0.684572642	0.31713639	0.896779223	1.32E-06	0.040751979	-2.233372293	1.35E-09	0.075623705	-1.290263792	0.067814157	0.101794072	-0.837510534	0.876748054	0.100867933	-0.770421114	1	0.213004612	0.306143447	1	0.083464808	-0.991170078	1	0.074688548	-0.793210271	1	0.17615275	0.007727031	1	0.224566976	0.360746905	1	0	1.24129421	1	0	1.184115345	1
ENSBGRG00000012178	SCARNA7	0	1.789065653	1	0	-0.255546905	1	0.00032611	1.439887793	0.311752895	0	0.608423749	1	0	0.386465428	1	0	1.607929961	1	0	3.015037984	1	0	3.986008354	1	0	5.406167618	1	0	6.620537869	1	0	5.645756583	1	0.037344274	8.523297548	0.126288519	0	5.94270314	1	0	6.411502525	1	0	10.88033338	1	0	10.82315452	1
ENSBGRG00000012188	ENSBGRG00000012188	0.333384257	0.631566572	0.065668104	0.135965739	-0.804850828	7.07E-06	0.156206613	-0.84468442	1.06E-12	0.704057873	2.065892471	4.85E-37	0.138336484	-0.739764845	0.000947261	0.247530541	0.176541379	0.678878302	0.100831607	-1.123290172	0.11847619	0.075403016	-1.496143342	0.305576267	1.341543514	2.627028139	0.00046837	0.497010761	1.205756553	0.714843844	0.05961772	-1.647587331	1	0.82157403	1.909868392	0.507093446	0.088076375	-1.127992851	1	0.102075898	-0.88184139	1	0	1.000750134	1	0	0.943571269	1
ENSBGRG00000012219	SMC4	0.124168626	-1.750761358	1.78E-05	0.120884618	-1.936860527	8.70E-26	0.487697264	0.554129736	4.89E-06	0.110331504	-1.988269208	2.21E-16	1.079370419	1.749365621	3.19E-27	0.009810662	-5.342799498	6.99E-31	0.4304734	0.087167035	1	0.294071763	-0.45924228	1	0.100867933	-1.892901606	1	0.378674866	-0.049667087	1	0.047694176	-2.791648729	1	0.037344274	-2.499486367	1	0.088076375	-2.008997877	1	0.122491078	-1.540198492	1	3.963763509	2.706101204	1	0	0.063266335	1
ENSBGRG00000012959	IFT80	0.067187133	-0.393494233	0.673884125	0.013902909	-2.866325697	9.50E-33	0.109899016	0.685911596	2.97E-07	0.183753549	1.241599116	1.37E-10	0.089918715	0.034993058	1	0.011319994	-2.938321444	5.50E-11	0.029086041	-1.53121342	0.048119901	0.007540302	-2.983617997	0.033629771	0.040347173	-0.825213586	1	0.165670254	1.069150029	0.969634391	0.011923544	-1.909471619	1	0.112032822	0.706313925	1	0.014679396	-1.612525062	1	0	-2.144364745	1	0	2.324466113	1	0	2.267287248	1
ENSBGRG00000013199	ENSBGRG00000013199	0.00340188	0.429169708	1	0.011310841	2.899731321	2.28E-15	0.000570692	-3.091493668	2.58E-12	0	-3.146463753	0.002880326	0.002075047	-0.450035839	0.597485168	0	-2.146957541	0.102522146	0.003878139	0.881182237	1	0.037701508	3.880655353	1.37E-05	0	1.651280116	1	0	2.865650367	1	0	1.890869081	1	0	3.50537564	1	0	2.187815638	1	0.061245539	4.711062807	0.053100909	0	7.125445881	1	0	7.068267016	1
ENSBGRG00000013416	IL12A	0.030616922	-2.080965765	8.15E-05	0.007069276	-4.383499636	3.03E-50	0.256322334	4.628279543	9.43E-160	0.017065664	-3.008514885	1.50E-19	0.006225142	-4.4530699	1.80E-34	0.001509333	-5.901625137	1.02E-19	0.001939069	-5.079919394	1.05E-06	0	-5.109388669	0.002875761	0.020173587	-2.10338748	1	0.047334358	-0.889017229	1	0	-3.44964044	1	0	-1.83513388	1	0.014679396	-2.152254238	1	0.040830359	-1.098052573	1	0	1.784936361	1	0	1.727757495	1
ENSBGRG00000013519	ENSBGRG00000013519	0.00680376	0.802486169	0.589569581	0.007776203	1.059326433	0.007255533	0.00448401	0.018424025	1	0.00198438	-1.003010963	0.184260998	0.001729206	-1.224969284	0.076792611	0	-2.652597589	0.028677637	0.011634416	1.639171082	0.146122052	0	-0.274519197	1	0	1.145640068	1	0	2.360010319	1	0	1.385229033	1	0	2.999735592	1	0	1.68217559	1	0.040830359	3.761248564	0.451543621	0	6.619805833	1	0	6.562626968	1
ENSBGRG00000014031	ENSBGRG00000014031	0	1.566673232	1	0	-0.477939326	0.785782506	0.000244582	0.117959698	1	0.000396876	1.608423749	0.684572642	0.000345841	1.386465428	0.720879985	0	1.385537539	1	0	2.792645563	1	0	3.763615932	1	0	5.183775197	1	0	6.398145448	1	0.011923544	6.645756583	0.25617852	0	7.037870721	1	0	5.720310719	1	0	6.189110103	1	0	10.65794096	1	0	10.6007621	1
ENSBGRG00000014047	ENSBGRG00000014047	0.00085047	1.374028154	0.899353825	0.000471285	0.007487501	1	0.000407637	-0.882040302	0.436362575	0.003175007	3.193386249	0.006122002	0	-1.116034912	0.929857294	0	0.10542962	1	0	1.512537644	1	0	2.483508013	1	0	3.903667278	1	0	5.118037529	1	0	4.143256243	1	0	5.757762802	1	0	4.4402028	1	0	4.909002184	1	0	9.377833043	1	0	9.320654178	1
ENSBGRG00000014081	MFSD1	0.011056111	0.494882548	0.828943456	0.019793972	1.661990935	1.62E-10	0.001467494	-3.28516448	4.68E-29	0.009525022	0.229912125	0.786397993	0.01141276	0.519731959	0.245902693	0.002263999	-1.561995041	0.036224224	0.071745567	3.340133358	5.86E-13	0.003770151	-0.19721347	1	0.010086793	1.222945794	1	0	1.430713311	1	0.011923544	1.462534759	1	0	2.070438584	1	0.014679396	1.759481316	1	0.040830359	2.819876294	0.80544414	0	5.690508824	1	0	5.633329959	1
ENSBGRG00000014425	RARRES1	0.014457991	-0.247209734	1	0.013431624	-0.467239437	0.119434215	0.00513623	-2.515035499	7.76E-34	0.007540642	-1.269320501	0.001445965	0.067093195	2.523475807	1.58E-31	0.007546663	-1.161457111	0.042036204	0.102770677	2.686003003	3.59E-10	0.003770151	-1.271379489	0.718069593	0.020173587	0.736888831	1	0	0.360010319	1	0.476941759	4.874025571	5.40E-13	0	0.999735592	1	0.029358792	1.273424353	1	0.02041518	1.154114682	1	0	4.619805833	1	0	4.562626968	1
ENSBGRG00000014469	GFM1	0.039121622	-0.102050131	1	0.047128506	0.179567387	0.466057611	0.041334422	-0.08564843	0.647790858	0.021828175	-1.017459007	0.000584567	0.080581002	1.095278327	6.59E-08	0.005282664	-2.890586866	1.82E-08	0.050415804	0.296896264	0.813379996	0.022620905	-0.706482611	1	0.020173587	-0.5140198	1	0.023667179	0.114064984	1	0.011923544	-0.860716302	1	0	-0.247531498	1	0.058717583	0.762130894	1	0.061245539	0.907676787	1	0	3.372538743	1	0	3.315359878	1
ENSBGRG00000014790	LXN	0.00085047	1.914596535	0.811953201	0.000235643	-0.130016023	1	0.000163055	-1.619005896	0.150382525	0	-0.391576251	1	0.000345841	0.51199631	1	0	0.607929961	1	0.009695347	5.377608064	0.000721106	0	2.986008354	1	0	4.406167618	1	0	5.620537869	1	0.011923544	5.771287465	0.373989268	0	6.260263143	1	0	4.94270314	1	0	5.411502525	1	0	9.880333383	1	0	9.823154518	1
ENSBGRG00000014908	MLF1	1.18895712	-0.3649212	0.550616925	0.188985309	-3.233292546	6.77E-62	1.83518312	0.588505295	2.37E-07	3.231760576	1.283051284	3.51E-14	0.355524765	-2.224892807	9.82E-25	3.335624969	1.23561512	4.94E-08	0.118283232	-3.685662744	1.19E-08	0.143265731	-3.384343738	0.001411591	2.118226601	0.477935772	1	1.609368179	0.074426298	1	0.083464808	-4.011152375	0.664514398	1.941902252	0.332951044	1	0.102755771	-3.714205818	1	0.163321437	-3.075444199	1	1.585505404	-0.191799221	1	0.73918198	-0.833977813	1
ENSBGRG00000015425	RSRC1	0.088448884	-0.473014274	0.506159412	0.064330411	-1.050816353	5.65E-08	0.157755635	0.818865237	2.17E-10	0.113109636	-0.11892553	0.873481732	0.133494707	0.147657507	0.596432262	0.02037599	-2.597339656	2.50E-10	0.083379983	-0.530687071	0.729933997	0.082943318	-0.505380032	1	0.100867933	-0.154917781	1	0.142003075	0.405524979	1	0.083464808	-0.376148754	1	0.074688548	-0.178990594	1	0.264229126	1.173822366	0.813957295	0.061245539	-0.612251829	1	2.378258106	3.85657903	1	0	1.798014956	1
ENSBGRG00000015623	ENSBGRG00000015623	0.00595329	1.265503697	0.347546981	0.005891063	1.357429972	0.002057484	0.001712077	-1.203968397	0.001783294	0.00198438	-0.371398369	0.816649123	0.004150095	0.671867647	0.376109631	0	-2.055035052	0.094884166	0.003878139	0.97550962	1	0.003770151	1.342152164	1	0	1.743202605	1	0	2.957572857	1	0	1.98279157	1	0.037344274	4.616406953	0.68734461	0.014679396	3.29884695	1	0	2.748537512	1	0	7.217368371	1	0	7.160189506	1
ENSBGRG00000015647	SHOX2	0	-0.755254863	0.861708034	0.000235643	-1.758047245	0.072852577	8.15E-05	-3.969503143	4.31E-08	0.000793752	-0.266045369	1	0.002420888	1.164073007	0.208019686	0.000754666	0.10542962	1	0.021329763	4.600000485	1.68E-08	0	1.441687837	1	0.010086793	3.903667278	0.665646176	0	4.076217353	1	0	3.101436067	1	0	4.715942626	1	0.146793959	7.34324107	1.12E-11	0	3.867182009	1	0	8.336012867	1	0	8.278834002	1
ENSBGRG00000016007	VEPH1	0.00170094	-0.755254863	0.833732342	0.000471285	-2.799867421	3.80E-05	0.002853461	-0.882040302	0.011676456	0.01746254	2.707959422	1.97E-12	0.001037524	-1.729011789	0.02059277	0.003773331	0.10542962	1	0	-1.141466502	0.65338556	0	-0.170496132	1	0	1.249663132	1	0.284006149	6.33608448	3.85E-07	0.011923544	2.502798629	1	0.074688548	4.715942626	0.232551212	0	1.786198654	1	0	2.254998039	1	0	6.723828898	1	0	6.666650033	1
ENSBGRG00000016322	PTX3	0	1.204103152	1	0	-0.840509405	0.533197323	0	-3.051965303	0.015399829	0	0.023461248	1	0	-0.198497072	0.825403569	0	1.02296746	1	0	2.430075483	1	0	3.401045853	1	0	4.821205117	1	0	6.035575369	1	0	5.060794082	1	0	6.675300642	1	0	5.357740639	1	0.163321437	12.16639003	7.11E-16	0	10.29537088	1	0	10.23819202	1
ENSBGRG00000016437	CCNL1	0.032317862	-0.722112579	0.230118787	0.056554207	0.097646689	0.744401177	0.029349886	-1.36917885	1.64E-21	0.102393986	1.08866102	2.04E-07	0.072280813	0.502038065	0.028392346	0.016602658	-1.682289274	8.10E-05	0.131856717	1.359796787	0.002236998	0.294071763	2.5371297	3.58E-07	0.21182266	2.050749778	0.056953626	0.165670254	1.790815134	0.549449225	0.441171127	3.096022571	0.000225659	0.485475563	3.244250825	0.082718057	0.073396979	0.695830614	1	0.306227694	2.59026002	0.105354299	0	3.043231118	1	0	2.986052253	1
ENSBGRG00000016645	ENSBGRG00000016645	0.021261751	-0.778841684	0.261820357	0.006833633	-2.610751154	6.75E-20	0.037421104	0.023870535	0.98514393	0.097631475	1.682321862	1.80E-15	0.053951229	0.633053481	0.008899277	0.003773331	-3.106315557	4.52E-08	0.017451624	-0.956122333	0.372039564	0	-3.320812849	0.059777616	0	-1.900653584	1	0.094668716	1.641732092	0.808994444	0.095388352	1.521060836	0.64782136	0.074688548	1.541444895	1	0.058717583	0.963897362	1	0.040830359	0.692684277	1	0	3.573512181	1	0	3.516333316	1
ENSBGRG00000016728	ENSBGRG00000016728	0	1.204103152	1	0.000235643	0.329415596	1	0.000244582	-0.467002803	0.856393966	0.000396876	1.193386249	0.762506783	0.000345841	0.971427929	0.798174182	0	1.02296746	1	0	2.430075483	1	0	3.401045853	1	0.020173587	6.768737697	0.041731275	0	6.035575369	1	0	5.060794082	1	0	6.675300642	1	0	5.357740639	1	0	5.826540024	1	0	10.29537088	1	0	10.23819202	1
ENSBGRG00000016750	TIPARP	0.030616922	-0.113486007	1	0.016494977	-1.157461905	2.00E-06	0.013207448	-1.992743766	2.23E-33	0.091678336	1.740754463	1.28E-16	0.048763611	0.619337864	0.011376952	0.003773331	-2.972014465	1.56E-07	0.213297631	2.832173927	5.02E-15	0.316692668	3.369336993	1.05E-13	0.040347173	0.561514155	1	0.047334358	1.035575369	1	0.131158984	2.075900975	0.193919596	0.18672137	2.680318717	0.40885714	0.029358792	0.357740639	1	0	-0.761758189	1	0.792752702	4.708739562	1	0	3.649893804	1
ENSBGRG00000016835	SSR3	0.335085197	-0.434630605	0.484668001	0.314347134	-0.594306931	0.000464411	0.580557041	0.831550181	5.20E-13	0.278606892	-0.742891463	0.001077961	0.506311533	0.200400499	0.39997111	0.065655967	-2.821508483	2.76E-15	0.347093417	-0.370265217	0.921361914	0.211128445	-1.073897398	0.571850081	0.161388693	-1.404214997	1	0.142003075	-1.47121233	1	0.524635935	0.24329715	1	0.037344274	-2.6394714	1	0.778007981	0.804415536	1	0.102075898	-1.902766002	1	0	-0.01952701	1	0	-0.076705875	1
ENSBGRG00000017121	KCNAB1	0.00085047	0.052100059	1	0	-3.028136409	0.003299114	0.000244582	-3.129967815	3.48E-07	0.007937518	3.193386249	5.32E-09	0.000345841	-1.350500166	0.182015191	0.006791997	2.514820556	0.000932653	0	0.24244848	1	0	1.21341885	1	0.020173587	4.290690401	0.142478305	0.047334358	5.505060652	0.082574157	0	2.873167079	1	0.074688548	6.144785925	0.065853377	0	3.170113636	1	0	3.638913021	1	0	8.107743879	1	0	8.050565014	1
ENSBGRG00000017938	ENSBGRG00000017938	0	3.374028154	1	0	1.329415596	1	0	-0.882040302	1	0	2.193386249	1	0	1.971427929	1	0	3.192892462	1	0	4.600000485	1	0	5.570970854	1	0	6.991130119	1	0.023667179	10.20550037	0.04964974	0	7.230719084	1	0	8.845225643	1	0	7.527665641	1	0	7.996465025	1	0	12.46529588	1	0	12.40811702	1
ENSBGRG00000007144	GMPS	0.19900999	0.027750197	1	0.185215028	-0.09612424	0.773491629	0.137210715	-0.866103518	5.66E-13	0.303610075	0.721679203	0.000161433	0.35690813	1.024774962	5.08E-09	0.167535915	-0.232619831	0.74541779	0.436290608	1.194670727	0.002327162	0.105564223	-0.854715318	0.835503311	0.131128313	-0.489515849	1	0.189337433	0.085982796	1	0.047694176	-1.737947709	1	0.037344274	-1.446232875	1	0.102755771	-0.762065099	1	0.061245539	-1.294417797	1	0	1.173549603	1	0	1.116370738	1
ENSBGRG00000007522	ENSBGRG00000007522	0.00170094	1.101009659	0.838009765	0	-2.624780714	0.023011219	0.000489165	-1.71854157	0.010512857	0.002778131	1.608423749	0.080753065	0.003458412	2.038542125	0.008832423	0.003018665	1.759933054	0.169701967	0	0.645804175	1	0	1.616774544	1	0	3.036933808	1	0.023667179	5.298609775	0.408674047	0	3.276522773	1	0	4.891029333	1	0	3.57346933	1	0	4.042268715	1	0	8.511099574	1	0	8.453920709	1
ENSBGRG00000007545	ENSBGRG00000007545	0.00255141	-1.591756131	0.102255069	0.005419778	-0.931111954	0.009310007	0.008723438	-0.316977359	0.208838893	0.00873127	-0.134800836	0.951612838	0.027321456	1.850412528	1.27E-11	0.001509333	-2.193688592	0.005164581	0	-2.38299309	0.09939784	0.007540302	0.184389801	1	0.050433967	2.621896309	0.132712395	0.047334358	2.818919317	0.601879703	0	0.247725509	1	0.074688548	3.45864459	0.517578938	0.044038188	2.561881356	0.535850834	0.040830359	2.609883972	0.913902064	0	5.482302309	1	0	5.425123444	1
ENSBGRG00000007689	ENSBGRG00000007689	0	0.566673232	1	0	-1.477939326	0.246489484	0.000489165	-0.07468538	1	0.000396876	0.492946531	1	0.001037524	1.51199631	0.315808463	0	0.385537539	1	0	1.792645563	1	0	2.763615932	1	0	4.183775197	1	0	5.398145448	1	0	4.423364162	1	0.074688548	7.845225643	0.013042822	0	4.720310719	1	0	5.189110103	1	0.792752702	10.76485617	0.26137724	0	9.600762097	1
ENSBGRG00000007709	C3orf33	0.00935517	-0.941876154	0.24553786	0.007776203	-1.416011577	2.29E-06	0.021930887	0.413415582	0.033667519	0.009921898	-0.964155028	0.014429075	0.038388374	1.216540427	1.53E-06	0.003018665	-2.407020381	0.000157827	0.048476734	1.442459208	0.014852846	0.007540302	-0.771844607	1	0.010086793	0.060392781	1	0.047334358	1.862684909	1	0.011923544	0.299981746	1	0	0.911534988	1	0.044038188	1.602853137	1	0.02041518	1.065727688	1	0	4.531605229	1	0	4.474426364	1
ENSBGRG00000007957	PLCH1	0.00255141	-0.580168157	0.872849068	0.000471285	-3.051406188	1.25E-06	0.007337471	1.416300973	3.45E-06	0.008334394	0.924897413	0.063552354	0.001729206	-1.374346908	0.033533232	0.003018665	-0.427693949	0.736656333	0	-1.388684202	0.496089619	0	-0.417713832	1	0	1.002445432	1	0.023667179	3.228220447	0.92848582	0	1.242034397	1	0	2.856540957	1	0	1.538980954	1	0	2.007780339	1	0	6.476611197	1	0	6.419432332	1
ENSBGRG00000009536	ENSBGRG00000009536	0	2.789065653	1	0	0.744453095	1	0	-1.467002803	0.620353345	0.000396876	3.193386249	0.333793869	0	1.386465428	1	0	2.607929961	1	0	4.015037984	1	0	4.986008354	1	0	6.406167618	1	0	7.620537869	1	0	6.645756583	1	0.037344274	9.845225643	0.071659416	0	6.94270314	1	0	7.411502525	1	0	11.88033338	1	0	11.82315452	1
ENSBGRG00000009643	MME	0	2.789065653	1	0.000235643	2.329415596	0.450561876	0	-1.467002803	0.608258554	0.000396876	3.193386249	0.333793869	0	1.386465428	1	0	2.607929961	1	0	4.015037984	1	0	4.986008354	1	0	6.406167618	1	0	7.620537869	1	0	6.645756583	1	0	8.260263143	1	0	6.94270314	1	0	7.411502525	1	0	11.88033338	1	0	11.82315452	1
ENSBGRG00000010202	ENSBGRG00000010202	0	0.914596535	1	0	-1.130016023	0.550610239	0.00065222	1.702922199	0.093687248	0.000793752	1.608423749	0.438151415	0	-0.48800369	0.829371712	0	0.733460843	1	0	2.140568866	1	0	3.111539236	1	0	4.5316985	1	0	5.746068752	1	0	4.771287465	1	0	6.385794025	1	0	5.068234022	1	0	5.537033407	1	0	10.00586427	1	0	9.9486854	1
ENSBGRG00000010222	GPR149	0	2.789065653	1	0	0.744453095	1	8.15E-05	0.117959698	1	0.000396876	3.193386249	0.333793869	0	1.386465428	1	0	2.607929961	1	0	4.015037984	1	0	4.986008354	1	0	6.406167618	1	0	7.620537869	1	0	6.645756583	1	0	8.260263143	1	0	6.94270314	1	0	7.411502525	1	0	11.88033338	1	0	11.82315452	1
ENSBGRG00000010375	DHX36	0.213467981	-0.51616373	0.358511049	0.159765635	-1.045905399	3.03E-09	0.317549456	0.142985715	0.300682575	0.44688228	0.643844987	0.001125475	0.425038848	0.570756719	0.002628675	0.181874574	-0.757645361	0.027199657	0.168699035	-0.839358205	0.288019017	0.162116485	-0.876675961	0.817399295	1.049026507	1.809800354	0.053047001	0.378674866	0.380822355	1	0.131158984	-1.097394811	1	0.373442741	0.391393831	1	0.264229126	-0.136173316	1	0.224566976	-0.331648869	1	0.792752702	1.550350228	1	0	0.49298457	1
ENSBGRG00000011886	ARHGEF26	0.023813161	1.361644429	0.011711449	0.025213751	1.808178693	1.27E-12	0.003668736	-2.120029578	4.43E-17	0.011112526	0.181002525	0.856030165	0.004150095	-1.293916638	0.007001185	0.000754666	-2.835013535	0.001094233	0.063989289	2.848259538	4.93E-08	0.003770151	-0.456935142	1	0	-0.042292883	1	0.094668716	3.51620121	0.157893751	0	0.197296082	1	0	1.811802642	1	0.014679396	1.499759644	1	0.02041518	1.968559029	1	0	5.431872883	1	0	5.374694017	1
ENSBGRG00000012249	ENSBGRG00000012249	0	3.374028154	1	0	1.329415596	1	8.15E-05	1.117959698	0.599151116	0	2.193386249	1	0	1.971427929	1	0	3.192892462	1	0	4.600000485	1	0	5.570970854	1	0	6.991130119	1	0	8.20550037	1	0	7.230719084	1	0	8.845225643	1	0	7.527665641	1	0	7.996465025	1	0	12.46529588	1	0	12.40811702	1
ENSBGRG00000012278	ENSBGRG00000012278	0.016158931	-1.595214451	0.004720211	0.003534638	-3.966353338	4.79E-35	0.083647174	2.179665659	2.69E-45	0.014684409	-1.828981564	1.64E-08	0.057755482	0.253914697	0.380403106	0	-6.119990494	9.56E-15	0.005817208	-2.709475869	0.003501671	0.011310452	-1.7385055	0.356732729	0	-2.321752836	1	0	-1.107382585	1	0	-2.082163871	1	0	-0.467657312	1	0.014679396	-0.784082674	1	0	-1.31641793	1	0	3.152412929	1	0	3.095234064	1
ENSBGRG00000012435	ENSBGRG00000012435	0	0.052100059	1	0	-1.992512499	0.124461549	0.000489165	-0.882040302	0.272354317	0.002778131	2.492946531	0.007349023	0	-1.350500166	0.454514019	0	-0.129035633	1	0.001939069	2.352072971	0.629403047	0	2.249042759	1	0.010086793	4.743202605	0.445973526	0.071001537	7.118037529	0.005784571	0	3.908790989	1	0.037344274	6.59729813	0.287240001	0	4.205737546	1	0	4.674536931	1	0	9.143367789	1	0	9.086188924	1
ENSBGRG00000012450	ENSBGRG00000012450	0	2.374028154	1	0	0.329415596	1	0	-1.882040302	0.345387341	0	1.193386249	1	0.000345841	2.386465428	0.479534202	0	2.192892462	1	0.001939069	5.015037984	0.177722963	0.003770151	5.986008354	0.157111814	0	5.991130119	1	0	7.20550037	1	0	6.230719084	1	0	7.845225643	1	0	6.527665641	1	0	6.996465025	1	0	11.46529588	1	0	11.40811702	1
ENSBGRG00000012457	ENSBGRG00000012457	0	2.374028154	1	0	0.329415596	1	8.15E-05	-0.467002803	1	0	1.193386249	1	0.000691682	3.55639043	0.081525655	0	2.192892462	1	0	3.600000485	1	0	4.570970854	1	0	5.991130119	1	0	7.20550037	1	0	6.230719084	1	0	7.845225643	1	0	6.527665641	1	0	6.996465025	1	0	11.46529588	1	0	11.40811702	1
ENSBGRG00000012526	MBNL1	0.023813161	1.160546786	0.02767903	0.016966262	0.705458964	0.010164582	0.001304439	-3.929003781	9.38E-44	0.026987562	1.462706918	4.88E-07	0.00276673	-2.033572752	1.37E-05	0.04678931	2.293655438	2.27E-12	0.005817208	-0.59967186	0.851774127	0.086713469	3.057901272	1.63E-06	0.010086793	0.781676753	1	0.023667179	1.996047005	1	0.035770632	2.031046739	0.771637057	0.037344274	2.635772278	1	0.117435167	3.52266496	0.010346366	0.02041518	1.78701166	1	0	5.250976763	1	0	5.193797898	1
ENSBGRG00000013590	ENSBGRG00000013590	0.00085047	2.204103152	0.759333325	0.001413855	3.136770518	0.00392948	8.15E-05	-2.051965303	0.076848858	0	-0.128541845	1	0	-0.350500166	0.834382523	0	0.870964367	1	0	2.27807239	1	0.003770151	4.401045853	0.334240589	0	4.669202024	1	0	5.883572275	1	0	4.908790989	1	0	6.523297548	1	0	5.205737546	1	0	5.674536931	1	0	10.14336779	1	0	10.08618892	1
ENSBGRG00000013608	SUCNR1	0	3.374028154	1	0	1.329415596	1	0	-0.882040302	1	0	2.193386249	1	0	1.971427929	1	0	3.192892462	1	0	4.600000485	1	0	5.570970854	1	0	6.991130119	1	0	8.20550037	1	0	7.230719084	1	0	8.845225643	1	0.014679396	9.527665641	0.059920179	0	7.996465025	1	0	12.46529588	1	0	12.40811702	1
ENSBGRG00000013712	ENSBGRG00000013712	0.00085047	5.374028154	0.202004108	0	1.329415596	1	0	-0.882040302	1	0	2.193386249	1	0	1.971427929	1	0	3.192892462	1	0	4.600000485	1	0	5.570970854	1	0	6.991130119	1	0	8.20550037	1	0	7.230719084	1	0	8.845225643	1	0	7.527665641	1	0	7.996465025	1	0	12.46529588	1	0	12.40811702	1
ENSBGRG00000013837	AADACL2	0.00340188	0.765218911	0.856980633	0.000471285	-2.062901827	0.008315564	0.002853461	0.380994104	0.489655086	0.007540642	1.991752388	0.000363884	0	-3.050939884	0.006265106	0.000754666	-0.807107538	0.700344067	0	-0.422367328	1	0	0.548603041	1	0	1.968762306	1	0.071001537	5.25130406	0.059837837	0	2.208351271	1	0	3.82285783	1	0	2.505297828	1	0	2.974097212	1	0	7.442928071	1	0	7.385749206	1
ENSBGRG00000013878	C1GALT1C1	0.071439484	-0.457968274	0.548389192	0.014845479	-2.924431889	8.30E-35	0.109572906	0.330197899	0.013720059	0.308769462	2.0448134	1.28E-31	0.042192628	-1.304620802	1.29E-07	0.036223982	-1.455079837	0.0001223	0.003878139	-4.10447959	4.31E-06	0.003770151	-3.719047993	0.008575839	0.080694347	-0.124924986	1	0.402342045	2.094654602	0.257798233	0	-3.059875804	1	1.269705319	3.703629365	0.009547505	0.014679396	-1.762353206	1	0	-2.294129863	1	0	2.174700996	1	1.47836396	3.703636944	1
ENSBGRG00000013927	IGSF10	0.00085047	1.566673232	0.933081885	0	-1.577475	0.248918625	0.000244582	-1.467002803	0.100186273	0	-0.713504346	0.608799534	0.000691682	0.855950712	0.874819619	0	0.286001866	1	0	1.693109889	1	0	2.664080259	1	0	4.084239523	1	0	5.298609775	1	0	4.323828488	1	0	5.938335048	1	0.117435167	8.89023572	1.84E-12	0	5.08957443	1	0	9.558405288	1	0	9.501226423	1
ENSBGRG00000014050	MED12L	0.021261751	-0.838421465	0.172641995	0.007540561	-2.528565399	8.64E-21	0.04557385	0.499049865	0.000939035	0.044450102	0.237132179	0.46405786	0.03423828	-0.182377407	0.652554086	0.101125282	1.529927449	1.18E-08	0.023268832	-0.631774549	0.652027315	0.003770151	-2.377396377	0.138349113	0.050433967	0.633578114	1	0.165670254	2.265921156	0.31629682	0.011923544	-0.717648148	1	0.037344274	0.896858412	1	0	-1.42216107	1	0	-0.953361685	1	0	3.515469173	1	0	3.458290308	1
ENSBGRG00000014296	P2RY12	0	2.789065653	1	0	0.744453095	1	0	-1.467002803	0.608258554	0	1.608423749	1	0	1.386465428	1	0	2.607929961	1	0	4.015037984	1	0	4.986008354	1	0	6.406167618	1	0	7.620537869	1	0.023847088	9.815681585	0.000523494	0	8.260263143	1	0	6.94270314	1	0	7.411502525	1	0	11.88033338	1	0	11.82315452	1
ENSBGRG00000014357	P2RY13	0	1.566673232	1	0	-0.477939326	0.795014623	0	-2.689395224	0.06325077	0	0.386031327	1	0	0.164073007	1	0	1.385537539	1	0	2.792645563	1	0	3.763615932	1	0	5.183775197	1	0	6.398145448	1	0.071541264	11.03807401	1.36E-08	0	7.037870721	1	0	5.720310719	1	0	6.189110103	1	0	10.65794096	1	0	10.6007621	1
ENSBGRG00000014373	GPR87	0.062084313	0.579261053	0.234776716	0.005184136	-3.221163911	2.04E-26	0.025273513	-1.226978375	3.07E-15	0.242094308	3.51177688	4.04E-83	0.004495936	-3.307353374	1.87E-18	0.039242647	-0.112610085	1	0.001939069	-3.501975186	0.000863922	0	-3.532316954	0.044523843	0.110954727	1.487304381	0.396908	0.094668716	1.429396382	0.927287198	0.023847088	-0.284980754	1	0	-0.258062165	1	0	-1.575622168	1	0	-1.106822783	1	0	3.362008076	1	0.73918198	4.306141348	1
ENSBGRG00000014410	P2RY14	0.00085047	2.374028154	0.693724993	0	-0.840509405	0.835554688	8.15E-05	-1.882040302	0.158172964	0.000396876	1.193386249	0.7632244	0	-0.198497072	1	0.000754666	2.192892462	0.550228197	0	2.430075483	1	0	3.401045853	1	0	4.821205117	1	0	6.035575369	1	0	5.060794082	1	0	6.675300642	1	0.058717583	8.527665641	0.000801368	0	5.826540024	1	0	10.29537088	1	0	10.23819202	1
ENSBGRG00000014427	GPR171	0	1.204103152	1	0	-0.840509405	0.533197323	8.15E-05	-1.882040302	0.115042429	0	0.023461248	1	0	-0.198497072	0.825403569	0	1.02296746	1	0	2.430075483	1	0.026391056	8.570970854	5.65E-11	0	4.821205117	1	0	6.035575369	1	0	5.060794082	1	0	6.675300642	1	0	5.357740639	1	0	5.826540024	1	0	10.29537088	1	0	10.23819202	1
ENSBGRG00000014449	CLRN1	0	3.374028154	1	0	1.329415596	1	0	-0.882040302	1	0	2.193386249	1	0	1.971427929	1	0	3.192892462	1	0.001939069	6.600000485	0.074412478	0	5.570970854	1	0	6.991130119	1	0	8.20550037	1	0	7.230719084	1	0	8.845225643	1	0	7.527665641	1	0	7.996465025	1	0	12.46529588	1	0	12.40811702	1
ENSBGRG00000014649	SIAH2	0.054430083	-0.669693224	0.222828818	0.085302596	-0.016945504	1	0.121802025	1.184109203	2.62E-20	0.062309519	-0.504944779	0.064793002	0.023171361	-2.00517831	1.67E-14	0.016602658	-2.377623268	6.65E-09	0.048476734	-0.791656212	0.393778254	0.022620905	-1.726272977	0.246657359	0.020173587	-1.531124456	1	0.023667179	-0.902370544	1	0.011923544	-1.87715183	1	0.037344274	-0.262645271	1	0.029358792	-0.994588934	1	0.040830359	-0.525789549	1	0.792752702	3.35742497	1	0	2.299592562	1
ENSBGRG00000014731	ERICH6	0.080794654	-1.249548552	0.00366415	0.01767319	-3.637279577	4.61E-56	0.285590692	1.520970113	2.58E-34	0.369094601	1.127505232	3.87E-09	0.049801134	-2.042188342	1.40E-17	0.036223982	-2.415192597	9.11E-11	0.005817208	-4.636312742	2.03E-08	0.011310452	-3.665342373	0.003041958	0.110954727	-0.657826589	1	0.213004612	0.292910379	1	0	-4.006490877	0.722489334	0.149377096	-0.068860454	1	0	-3.70954432	1	0.02041518	-2.240446086	1	0.792752702	2.228384773	1	0	1.170907058	1
ENSBGRG00000014779	SELENOT	0.00170094	-0.063377159	1	0.002592068	0.107023175	1	0.002445824	-0.137297357	0.827773465	0.000793752	-1.244019063	0.157017996	0.006225142	1.604645598	0.001847968	0	-1.873196729	0.12843566	0.001939069	0.555606366	1	0.003770151	1.526576735	1	0	1.925040928	1	0	3.13941118	1	0.011923544	3.186324964	1	0	3.779136453	1	0	2.46157645	1	0	2.930375835	1	0	7.399206694	1	0	7.342027829	1
ENSBGRG00000014873	EIF2A	0.033168332	0.866233513	0.07655202	0.040530515	1.433126946	1.36E-12	0.008560383	-1.757746192	4.71E-21	0.015478161	-0.314408391	0.519436479	0.036313327	1.095722039	9.04E-06	0.001509333	-3.164659543	3.88E-06	0.019390694	0.140568866	1	0.033931357	0.971058012	0.480628452	0.040347173	1.376420275	0.834725858	0.023667179	1.260056534	1	0.023847088	0.873167079	1	0	0.896858412	1	0.029358792	1.170113636	1	0.040830359	1.638913021	1	0.792752702	5.519852048	1	0	4.459749787	1
ENSBGRG00000015147	SERP1	0.035719742	-0.674427038	0.257269245	0.025449393	-1.308605085	8.87E-10	0.068238484	0.534145383	0.000117656	0.097631475	0.89027107	2.52E-05	0.05429707	-0.077938148	0.96340805	0.035469315	-0.691786855	0.096528011	0.025207902	-1.096470331	0.206249778	0.022620905	-1.132438392	0.624891331	0.03026038	-0.522597477	1	0	-1.311184579	1	0.023847088	-0.69903247	1	0.037344274	0.329525805	1	0	-1.989019309	1	0.02041518	-0.519234813	1	0.792752702	3.949596046	1	0	2.89143207	1
ENSBGRG00000015241	TSC22D2	0.011056111	-0.306456958	1	0.014374194	0.002841136	1	0.01092468	-0.700042468	0.000424613	0.017859416	0.36380138	0.395244369	0.022133837	0.727009201	0.016805133	0.011319994	-0.286887802	0.87422349	0.034903249	1.380322448	0.036069358	0.071632865	2.429374576	0.000592239	0	-0.548028692	1	0.023667179	1.670224994	1	0.011923544	0.695443707	1	0	1.306066832	1	0	-0.01149317	1	0	0.457306214	1	0	4.926137073	1	0	4.868958208	1
ENSBGRG00000015699	PFN2	0.00170094	-0.670365966	0.806253772	0.005184136	0.549196804	0.274755443	0.002527351	-1.011323319	0.003030304	0.005953139	0.767121495	0.226690257	0.004495936	0.319351232	0.77384475	0.004527998	0.430391775	0.986737289	0.003878139	0.555606366	1	0	-0.087240628	1	0.050433967	3.991130119	0.009354343	0.023667179	3.56164418	0.821954397	0	1.572507601	1	0.074688548	4.800831524	0.203951886	0	1.869454158	1	0.02041518	3.352608836	1	0	6.807084401	1	0	6.749905536	1
ENSBGRG00000015971	RNF13	0.00765423	0.619140651	0.797592448	0.010839556	1.269294604	0.000187342	0.001222912	-2.893267557	2.37E-17	0.001190628	-1.946165103	0.004753562	0.012104442	1.373168606	0.000434414	0.000754666	-1.966978875	0.040470419	0.03102511	2.687463326	5.18E-05	0.030161206	2.653433014	0.011989653	0	0.821205117	1	0	2.035575369	1	0.023847088	2.665934465	0.738666612	0	2.675300642	1	0.088076375	4.226496106	0.00635043	0.040830359	3.431680407	0.547812195	0	6.295370883	1	0	6.238192018	1
ENSBGRG00000016273	WWTR1	0.00595329	0.605843829	0.864599079	0.003534638	-0.328795887	0.606871636	0.002608879	-1.229963605	0.000264951	0.007540642	0.915401502	0.110359583	0.004150095	-0.028572071	1	0.011319994	1.534680979	0.009980735	0.001939069	-0.245489566	1	0	-0.287010141	1	0.020173587	2.743202605	0.543578645	0	2.347519375	1	0.011923544	2.385229033	1	0	2.987244648	1	0.073396979	4.318212275	0.017403917	0.122491078	5.022460234	0.003168287	0	6.607314889	1	0	6.550136024	1
ENSBGRG00000016631	TM4SF1	0	2.052100059	1	0	0.007487501	1	0	-2.203968397	0.188730749	0	0.871458155	1	0	0.649499834	1	0	1.870964367	1	0	3.27807239	1	0	4.249042759	1	0	5.669202024	1	0	6.883572275	1	0	5.908790989	1	0	7.523297548	1	0	6.205737546	1	0.081660718	11.31839312	3.11E-08	0	11.14336779	1	0	11.08618892	1
ENSBGRG00000016700	TM4SF18	0.00085047	-0.508614896	1	0.000235643	-2.553227453	0.010616369	0	-5.788930898	4.04E-12	0	-2.713504346	0.052446531	0	-2.935462667	0.031302823	0	-1.713998134	0.400974722	0	-0.306890111	1	0	0.664080259	1	0	2.084239523	1	0	3.298609775	1	0.190776704	6.858750306	3.27E-07	0	3.938335048	1	0	2.620775045	1	0.837022363	10.14085493	8.68E-22	0	7.558405288	1	0	7.501226423	1
ENSBGRG00000016824	ENSBGRG00000016824	0	3.374028154	1	0	1.329415596	1	8.15E-05	1.117959698	0.599151116	0	2.193386249	1	0	1.971427929	1	0	3.192892462	1	0	4.600000485	1	0	5.570970854	1	0	6.991130119	1	0	8.20550037	1	0	7.230719084	1	0	8.845225643	1	0	7.527665641	1	0	7.996465025	1	0	12.46529588	1	0	12.40811702	1
ENSBGRG00000017021	HPS3	0.021261751	-0.107926482	1	0.063859125	2.028861152	8.72E-29	0.013696613	-1.255947925	1.64E-13	0.003571883	-2.706272777	2.41E-10	0.028704821	0.333078216	0.30359418	0.000754666	-4.047898871	2.33E-08	0.040720457	0.867139289	0.18780535	0.041471659	0.939187497	0.507069589	0.040347173	1.079438537	1	0	-0.037673613	1	0.131158984	2.598935726	0.041757177	0	0.60205166	1	0	-0.715508343	1	0	-0.246708958	1	0	4.222121901	1	0	4.164943036	1
ENSBGRG00000017687	CP	0.00340188	1.269691494	0.489529363	0.007069276	3.196149065	9.79E-12	0.00032611	-2.986376962	1.13E-07	0	-2.361202602	0.060609723	0.001383365	-0.132908731	1	0.000754666	-0.330669495	1	0.001939069	1.076438529	1	0	1.016382003	1	0.010086793	3.467568163	0.809777379	0	3.650911519	1	0	2.676130232	1	0	4.290636792	1	0	2.973076789	1	0.02041518	4.472903069	0.799341805	0	7.910707032	1	0	7.853528167	1
ENSBGRG00000018610	HLTF	0.719497657	0.891707106	0.002671921	1.319598164	2.578760485	1.59E-89	0.134194199	-2.277565983	6.70E-82	0.061912643	-2.822037681	1.23E-27	0.421926277	0.074893445	0.857614369	0.060373303	-2.788058084	1.42E-14	1.287542062	1.741196823	4.61E-07	0.135725429	-1.546566955	0.24509131	0.1513019	-1.338806335	1	0.094668716	-1.804048357	1	0.143082528	-1.399197915	1	0.149377096	-1.164323084	1	0.190832146	-0.99519608	1	0.224566976	-0.749069251	1	0.792752702	1.133399247	1	0	0.076080471	1
ENSBGRG00000019043	GYG1	0.225374561	0.937958516	0.002850608	0.524304628	3.605732422	1.77E-170	0.015164108	-3.865552179	5.80E-147	0.021828175	-2.592182984	7.48E-20	0.063980624	-1.020307241	1.06E-05	0.018111991	-2.770581662	9.60E-12	0.325763654	1.46172111	0.000148285	0.060322413	-0.952591102	0.756621684	0.040347173	-1.30349063	1	0	-2.412885132	1	0.035770632	-1.386289144	1	0.074688548	-0.187279321	1	0.102755771	-0.087504173	1	0.040830359	-1.036039939	1	0	1.846910382	1	0	1.789731517	1
ENSBGRG00000019241	CPA3	0.00595329	0.914596535	0.634439539	0.000706928	-2.19414636	0.000882277	0.00032611	-4.067906847	3.16E-17	0.014287533	2.520196566	1.53E-09	0.000691682	-1.982768381	0.013013757	0.027922652	3.58283898	2.00E-15	0	-0.969855123	0.854657277	0	0.001115246	1	0.020173587	3.036933808	0.43396555	0	2.635644762	1	0	1.660863476	1	0.112032822	5.321663687	0.064583189	0	1.957810032	1	0	2.426609417	1	0	6.895440276	1	0	6.838261411	1
ENSBGRG00000019337	CPB1	0.00085047	0.052100059	1	0.000235643	-1.992512499	0.046541067	0.003016516	3.365887212	2.93E-07	0	-2.164165755	0.123269274	0	-2.386124076	0.092058578	0	-1.164659543	0.564213728	0	0.24244848	1	0	1.21341885	1	0	2.633578114	1	0	3.847948366	1	0	2.873167079	1	0.037344274	5.523297548	0.439830118	0	3.170113636	1	0	3.638913021	1	0	8.107743879	1	0	8.050565014	1
ENSBGRG00000019592	AGTR1	0	1.789065653	1	0	-0.255546905	1	0	-2.467002803	0.102008682	0	0.608423749	1	0.000345841	1.649499834	0.650911085	0	1.607929961	1	0	3.015037984	1	0	3.986008354	1	0	5.406167618	1	0	6.620537869	1	0	5.645756583	1	0	7.260263143	1	0.058717583	9.849593736	1.87E-07	0	6.411502525	1	0	10.88033338	1	0	10.82315452	1
ENSBGRG00000019617	ENSBGRG00000019617	0	2.789065653	1	0	0.744453095	1	0	-1.467002803	0.608258554	0.000793752	4.77834875	0.025693703	0	1.386465428	1	0	2.607929961	1	0	4.015037984	1	0	4.986008354	1	0	6.406167618	1	0	7.620537869	1	0	6.645756583	1	0	8.260263143	1	0	6.94270314	1	0	7.411502525	1	0	11.88033338	1	0	11.82315452	1
ENSBGRG00000019684	ZIC1	0	2.789065653	1	0	0.744453095	1	0	-1.467002803	0.608258554	0	1.608423749	1	0	1.386465428	1	0	2.607929961	1	0.003878139	7.184962986	0.002850257	0	4.986008354	1	0	6.406167618	1	0	7.620537869	1	0	6.645756583	1	0	8.260263143	1	0	6.94270314	1	0	7.411502525	1	0	11.88033338	1	0	11.82315452	1
ENSBGRG00000019768	ZIC4	0.00765423	0.863066234	0.549903194	0.000471285	-3.004485141	1.94E-05	0.002853461	-1.171546919	0.000896784	0.003968759	-0.167361094	1	0.002075047	-1.091581869	0.156670622	0.036223982	3.578783615	4.33E-15	0.001939069	-0.330736853	1	0	-0.371543651	1	0.100867933	4.630382775	0.000467393	0	2.262985865	1	0	1.288204579	1	0	2.902711138	1	0	1.585151135	1	0.02041518	3.065727688	1	0	6.522781379	1	0	6.465602514	1
ENSBGRG00000019884	PLSCR5	0	2.789065653	1	0.000235643	2.329415596	0.450561876	0	-1.467002803	0.608258554	0	1.608423749	1	0.000345841	2.971427929	0.364615269	0	2.607929961	1	0	4.015037984	1	0	4.986008354	1	0	6.406167618	1	0	7.620537869	1	0	6.645756583	1	0	8.260263143	1	0	6.94270314	1	0	7.411502525	1	0	11.88033338	1	0	11.82315452	1
ENSBGRG00000019984	ENSBGRG00000019984	0	2.052100059	1	0	0.007487501	1	0.000163055	0.117959698	1	0.000396876	2.193386249	0.540867886	0.000345841	1.971427929	0.57669626	0	1.870964367	1	0	3.27807239	1	0	4.249042759	1	0	5.669202024	1	0	6.883572275	1	0	5.908790989	1	0	7.523297548	1	0	6.205737546	1	0	6.674536931	1	0	11.14336779	1	0	11.08618892	1
ENSBGRG00000020009	ENSBGRG00000020009	0.00255141	-0.001011278	1	0.00377028	0.28759542	0.772297832	0.003750263	0.350620455	0.408503064	0.003175007	0.077909032	1	0.000691682	-1.835926993	0.022048939	0	-2.233372293	0.071803325	0	-0.82626427	0.814965644	0.015080603	2.535346945	0.104236343	0	1.564865364	1	0	2.779235616	1	0	1.804454329	1	0	3.418960889	1	0.073396979	4.772778139	0.00231349	0.02041518	3.587074089	1	0	7.039031129	1	0	6.981852264	1
ENSBGRG00000020190	ENSBGRG00000020190	0.029766452	-1.716378364	0.000341459	0.009190059	-3.606633368	3.80E-44	0.175610148	2.80772756	9.69E-89	0.088503329	-0.144554163	0.803873081	0.004150095	-4.601927952	1.76E-37	0.009810662	-3.272965426	9.56E-13	0.009695347	-3.092905561	0.000131754	0.003770151	-3.709219938	0.009387522	0.020173587	-1.703517962	1	0.047334358	-0.48914771	1	0.011923544	-2.049471708	1	0	-1.435545127	1	0	-2.753105129	1	0	-2.284305745	1	0	2.184525114	1	0	2.127346249	1
ENSBGRG00000020218	ENSBGRG00000020218	0.045925382	-0.415416571	0.672903272	0.008718774	-3.009496678	2.43E-30	0.066607935	0.227862693	0.135648124	0.247650571	2.587797098	4.87E-49	0.003112571	-4.319512473	2.64E-29	0.009810662	-2.608931355	1.79E-08	0.001939069	-4.020219341	4.21E-05	0	-4.050165259	0.011789842	0.141215107	1.289765892	0.452787081	0.118335896	1.173914027	0.997008821	0	-2.390417029	1	0	-0.77591047	1	0	-2.093470473	1	0	-1.624671088	1	0	2.844159771	1	0	2.786980906	1
ENSBGRG00000020343	ENSBGRG00000020343	0.00255141	0.443290816	1	0.007304918	2.285021477	5.05E-08	0.000244582	-3.812777639	1.30E-12	0	-2.806613751	0.010197488	0.003112571	0.51199631	0.645705309	0.002263999	0.262155124	1	0.009695347	2.302319936	0.050253119	0	0.570970854	1	0	1.991130119	1	0	3.20550037	1	0.011923544	3.25343916	1	0	3.845225643	1	0.102755771	5.694775627	7.50E-06	0.02041518	4.019185102	0.953146519	0	7.465295884	1	0	7.408117019	1
ENSBGRG00000020444	PLOD2	0.00255141	0.307938963	1	0.012017769	3.781927801	6.23E-22	0	-6.011323319	2.76E-18	0	-2.935896768	0.007877615	0.003458412	0.523968952	0.562825507	0.000754666	-0.915631995	0.504163462	0.001939069	0.491476028	1	0	0.441687837	1	0	1.861847102	1	0	3.076217353	1	0	2.101436067	1	0	3.715942626	1	0.044038188	4.46157645	0.052766007	0	2.867182009	1	0	7.336012867	1	0	7.278834002	1
ENSBGRG00000000169	ENSBGRG00000000169	0	-1.326411565	0.534425174	0.001413855	-0.386791438	0.644278506	0.001793604	-0.265368941	0.699408321	0.003175007	0.903879632	0.31197865	0.00276673	0.681921312	0.467411442	0	-1.507547257	0.246620981	0.001939069	0.927575143	1	0	0.870531136	1	0	2.290690401	1	0.071001537	5.590790526	0.01879324	0	2.530279366	1	0.112032822	6.230515799	0.011873261	0	2.827225923	1	0	3.296025307	1	0	7.764856166	1	0	7.707677301	1
ENSBGRG00000000180	DIPK2A	0.00085047	-0.018289269	1	0.004241566	1.93348692	0.000250699	0.000489165	-2.284138745	2.90E-05	0	-2.232878505	0.084855001	0.001729206	0.308462916	1	0	-1.233372293	0.505062711	0.015512555	3.640642469	7.01E-05	0.007540302	2.79838135	0.30103146	0	2.564865364	1	0	3.779235616	1	0.011923544	3.838401661	0.870582266	0	4.418960889	1	0.014679396	4.135348218	0.830069143	0	3.570200271	1	0	8.039031129	1	0	7.981852264	1
ENSBGRG00000000195	SLC9A9	0.00255141	1.164574788	0.664112467	0.000235643	-1.955986623	0.036647823	0.000163055	-3.545005315	6.34E-08	0.003175007	1.363311251	0.124869676	0	-2.350500166	0.05396055	0.002263999	0.983439096	0.738467827	0	0.27807239	1	0.037701508	5.123511877	1.85E-08	0	2.669202024	1	0	3.883572275	1	0.11923544	6.783260107	7.61E-11	0.037344274	5.559823424	0.461044566	0.014679396	4.242263422	0.797108939	0	3.674536931	1	0	8.143367789	1	0	8.086188924	1
ENSBGRG00000000206	ENSBGRG00000000206	0	0.914596535	1	0	-1.130016023	0.550610239	0.000244582	-0.882040302	0.464779967	0.000396876	0.871458155	1	0.000691682	1.386465428	0.495421379	0.000754666	1.870964367	0.678138275	0.001939069	3.27807239	0.423953313	0.003770151	4.249042759	0.364331183	0	4.5316985	1	0.023667179	6.883572275	0.214828932	0	4.771287465	1	0	6.385794025	1	0	5.068234022	1	0	5.537033407	1	0	10.00586427	1	0	9.9486854	1
ENSBGRG00000000212	ENSBGRG00000000212	0	0.12610064	1	0	-1.918511917	0.111844137	0.000733747	0.117959698	1	0.001190628	1.193386249	0.63323383	0.001383365	1.386465428	0.261235028	0	-0.055035052	1	0	1.352072971	1	0	2.323043341	1	0.010086793	4.821205117	0.436164933	0.023667179	6.035575369	0.308821112	0	3.98279157	1	0	5.59729813	1	0	4.279738127	1	0	4.748537512	1	0	9.217368371	1	0	9.160189506	1
ENSBGRG00000000223	U2SURP	0.102906875	-0.596101317	0.282193522	0.148454793	-0.063881364	0.92601742	0.114138444	-0.743249002	2.72E-09	0.050403241	-1.705215138	3.30E-11	0.427805578	1.842211505	1.14E-28	0.012074661	-3.65959115	1.17E-16	0.469254788	1.670334154	6.38E-06	0.226209048	0.578009309	0.558426031	0.020173587	-2.368985376	1	0.449676403	1.588584008	0.492550741	0.262317968	0.81653942	1	0.149377096	0.222807704	1	0.631214023	2.057099197	0.10735954	0.326642874	1.143981414	1	0.792752702	2.519852048	1	0	1.462307434	1
ENSBGRG00000000229	PAQR9	0.030616922	0.673588435	0.251653951	0.002120783	-3.337340996	3.96E-18	0.004076373	-3.0768937	1.03E-45	0.100806482	3.148820697	2.51E-48	0.002075047	-3.21839663	5.88E-12	0.11169061	2.884583976	1.82E-26	0	-3.414019985	0.008751824	0	-2.443049616	0.27176096	0.070607553	1.996776682	0.255654913	0.071001537	2.199875821	0.660371905	0.023847088	0.807252963	1	0.037344274	1.833998388	1	0	-0.48635483	1	0	-0.017555445	1	0	4.451275414	1	0	4.394096549	1
ENSBGRG00000000254	PCOLCE2	0	0.914596535	1	0	-1.130016023	0.550610239	0	-3.341471921	0.004338027	0.000396876	0.871458155	1	0	-0.48800369	0.829371712	0	0.733460843	1	0.017451624	7.92192858	2.22E-12	0	3.111539236	1	0	4.5316985	1	0	5.746068752	1	0	4.771287465	1	0	6.385794025	1	0	5.068234022	1	0	5.537033407	1	0	10.00586427	1	0	9.9486854	1
ENSBGRG00000000286	TRPC1	0.00085047	-1.614656533	0.208099721	0.002592068	-0.955986623	0.052023886	0.00513623	0.095591885	0.845753714	0.003175007	-0.543579345	0.448299299	0.010721078	1.371515087	0.00049942	0.002263999	-0.772891823	0.464161744	0.011634416	1.476618069	0.177722963	0.003770151	0.582286168	1	0	0.991130119	1	0.023667179	3.216815683	0.93487403	0	1.230719084	1	0	2.845225643	1	0.029358792	3.135348218	0.570630014	0	1.996465025	1	0	6.465295884	1	0	6.408117019	1
ENSBGRG00000000350	PLS1	0	-0.149533802	1	0.000235643	-1.130016023	0.267603295	0.000815275	-0.123048401	0.936561036	0.001190628	0.871458155	0.70141023	0.000345841	-0.48800369	0.720879985	0	-0.330669495	0.95388794	0.013573486	4.600000485	7.72E-06	0	2.047408898	1	0	3.467568163	1	0	4.681938414	1	0	3.707157128	1	0	5.321663687	1	0	4.004103685	1	0	4.472903069	1	0	8.941733928	1	0	8.884555063	1
ENSBGRG00000000428	ATR	0.022112221	-1.22423117	0.018172688	0.019322687	-1.58556382	1.32E-12	0.049894805	-0.118152065	0.496815129	0.003968759	-3.717869539	1.04E-21	0.195400284	2.529246384	9.96E-51	0.003018665	-3.862389974	3.88E-12	0.03102511	-0.676671329	0.550953626	0.026391056	-0.802981801	0.957622649	0	-2.390412832	1	0.047334358	0.411084504	1	0.023847088	-0.563696782	1	0.074688548	1.050809777	1	0.029358792	-0.266750226	1	0.040830359	0.202049159	1	0.792752702	4.084834819	1	0	3.026574068	1
ENSBGRG00000000705	XRN1	0.062934783	-1.128896447	0.015114735	0.052783927	-1.523471053	1.43E-14	0.151396493	0.317498592	0.020916283	0.104378366	-0.411475809	0.147464103	0.307106995	1.430403199	1.59E-16	0.019621323	-2.80418245	1.30E-11	0.116344162	-0.206932041	1	0.105564223	-0.322173734	1	0.03026038	-1.770421114	1	0.023667179	-1.556881669	1	0.310012143	1.233644173	0.599905975	0.112032822	0.083674411	1	0.17615275	0.470298687	1	0.122491078	0.043515822	1	1.585505404	3.288291689	1	0.73918198	2.64573498	1
ENSBGRG00000000970	GK5	0.00170094	0.052100059	1	0.005655421	1.725344272	0.000189259	0.000244582	-3.764683351	3.83E-12	0.001587504	-0.342666651	0.77192428	0.003458412	0.730419829	0.400835303	0.000754666	-0.737844876	0.659382897	0.027146971	3.92192858	2.38E-08	0.003770151	1.640233517	1	0	2.036933808	1	0	3.25130406	1	0.023847088	3.908790989	0.28530605	0	3.891029333	1	0	2.57346933	1	0	3.042268715	1	0	7.511099574	1	0	7.453920709	1
ENSBGRG00000001010	TFDP2	0.39291716	0.706315006	0.030861819	0.062680913	-2.179744081	5.66E-29	0.059759628	-2.816960393	1.51E-104	0.924720882	2.408575985	3.53E-53	0.065363989	-2.046728316	3.39E-18	1.570460534	3.158316789	5.56E-65	0.160942758	-0.620320256	0.545452167	0.052782111	-2.15058409	0.07704587	1.049026507	2.097582995	0.015015091	0.52067794	1.102440674	0.780198233	0.131158984	-0.813447319	1	1.381738141	2.469957521	0.209643047	0.146793959	-0.642259361	1	0.02041518	-2.634939423	1	0	0.833664078	1	0	0.776485213	1
ENSBGRG00000001057	ENSBGRG00000001057	0	-0.210934347	1	0.000706928	-0.062901827	1	0.00032611	-1.882040302	0.006720632	0.00198438	1.530421237	0.153433315	0.002075047	1.60885785	0.092127276	0	-0.392070039	0.955511086	0	1.015037984	1	0.011310452	4.178653432	0.02075147	0	3.406167618	1	0.023667179	5.681938414	0.357572371	0.011923544	4.707157128	0.61914516	0	5.260263143	1	0	3.94270314	1	0	4.411502525	1	0	8.880333383	1	0	8.823154518	1
ENSBGRG00000001064	ATP1B3	0.018710341	-0.091094577	1	0.006362348	-1.837644072	1.62E-09	0.018832843	-0.248060981	0.214476718	0.023812555	0.24760664	0.56454177	0.021787996	0.104149189	0.890066352	0.077730627	2.15523992	7.92E-14	0.017451624	-0.103210982	1	0.007540302	-0.888460764	1	0.06052076	1.765062039	0.401111113	0.047334358	1.746068752	1	0.023847088	0.771287465	1	0	0.795377094	1	0	-0.522182909	1	0	-0.053383524	1	0	4.415447335	1	0	4.35826847	1
ENSBGRG00000001107	GRK7	0	1.566673232	1	0	-0.477939326	0.80611952	8.15E-05	-1.467002803	0.345387341	0.001587504	3.930351844	0.008288148	0.000345841	1.386465428	0.702551471	0	1.385537539	1	0	2.792645563	1	0	3.763615932	1	0	5.183775197	1	0	6.398145448	1	0	5.423364162	1	0	7.037870721	1	0	5.720310719	1	0	6.189110103	1	0	10.65794096	1	0	10.6007621	1
ENSBGRG00000001134	RNF7	0	0.204103152	1	0.000235643	-0.758047245	0.502472315	0.000733747	0.269962792	0.911090168	0.001190628	1.286495654	0.402273214	0.001383365	1.486001102	0.227159421	0	0.02296746	1	0	1.430075483	1	0	2.401045853	1	0	3.821205117	1	0	5.035575369	1	0	4.060794082	1	0	5.675300642	1	0	4.357740639	1	0	4.826540024	1	0	9.295370883	1	0	9.238192018	1
ENSBGRG00000001166	RASA2	0.00340188	-0.198861515	1	0.004712851	0.035232492	1	0.000896802	-3.104432723	2.11E-17	0.001587504	-1.379503419	0.040425661	0.018329584	2.597032414	1.02E-14	0.001509333	-1.141008275	0.244249711	0.025207902	2.625995693	0.000172244	0.033931357	3.060008935	0.001253098	0	1.048615613	1	0	2.262985865	1	0.035770632	3.323828488	0.207577048	0	2.902711138	1	0.014679396	2.596928303	1	0.02041518	3.065727688	1	0	6.522781379	1	0	6.465602514	1
ENSBGRG00000001246	ZBTB38	0.028915981	1.072858619	0.033888171	0.045243366	2.374978173	8.13E-30	0.001385967	-4.211961188	1.57E-54	0.000793752	-3.780071963	3.29E-10	0.018675425	0.408491735	0.281967899	0.004527998	-1.542784437	0.013521017	0.063989289	2.252835099	6.48E-06	0.109334373	3.026650338	5.45E-07	0.010086793	0.428887695	1	0	0.639446332	1	0.011923544	0.66847666	1	0	1.279171605	1	0.102755771	2.98850683	0.072699062	0.040830359	2.023006813	1	0	4.899241846	1	0	4.842062981	1
ENSBGRG00000001257	ENSBGRG00000001257	0	3.374028154	1	0	1.329415596	1	0	-0.882040302	1	0	2.193386249	1	0.000345841	3.971427929	0.216237555	0	3.192892462	1	0	4.600000485	1	0	5.570970854	1	0	6.991130119	1	0	8.20550037	1	0	7.230719084	1	0	8.845225643	1	0	7.527665641	1	0	7.996465025	1	0	12.46529588	1	0	12.40811702	1
ENSBGRG00000001263	PXYLP1	0.00170094	0.5327259	1	0.002356425	0.659564198	0.493743543	0.000570692	-2.129967815	8.93E-05	0.005953139	2.286495654	0.000199555	0.000345841	-1.48800369	0.151274069	0.00603733	2.153364097	0.009718572	0	0.108147389	1	0.003770151	2.111539236	0.881024774	0	2.499277022	1	0	3.713647274	1	0	2.738865988	1	0	4.353372547	1	0	3.035812544	1	0	3.504611929	1	0	7.973442788	1	0	7.916263923	1
ENSBGRG00000001297	SPSB4	0.00085047	1.566673232	0.933081885	0	-1.577475	0.248918625	8.15E-05	-2.689395224	0.004337404	0.002381255	2.83081617	0.004762056	0	-0.935462667	0.591590292	0.004527998	3.830322382	0.000193302	0	1.693109889	1	0	2.664080259	1	0	4.084239523	1	0	5.298609775	1	0	4.323828488	1	0	5.938335048	1	0	4.620775045	1	0	5.08957443	1	0	9.558405288	1	0	9.501226423	1
ENSBGRG00000001317	SLC25A36	0.011906581	0.460739787	0.768743696	0.015788049	0.98225021	0.000370039	0.004076373	-1.779470568	1.72E-13	0.008334394	-0.121969192	1	0.013141966	0.598618665	0.130632419	0.009055995	0.060442166	1	0.03102511	1.880108404	0.003293019	0.022620905	1.507961057	0.269916842	0.020173587	1.681274856	1	0.047334358	2.895645108	0.576373081	0.011923544	1.329852276	1	0	1.938335048	1	0.073396979	3.236111195	0.084488295	0	1.08957443	1	0	5.558405288	1	0.73918198	6.507250211	1
ENSBGRG00000001349	ENSBGRG00000001349	0	2.789065653	1	0	0.744453095	1	8.15E-05	0.117959698	1	0	1.608423749	1	0	1.386465428	1	0	2.607929961	1	0	4.015037984	1	0.003770151	6.570970854	0.115920526	0	6.406167618	1	0	7.620537869	1	0	6.645756583	1	0	8.260263143	1	0	6.94270314	1	0	7.411502525	1	0	11.88033338	1	0	11.82315452	1
ENSBGRG00000001357	TRIM42	0.0085047	1.01328081	0.347771655	0.000471285	-3.004485141	2.17E-06	0.000407637	-4.179720851	2.91E-23	0.003571883	-0.31757567	0.711697204	0	-3.971086576	1.54E-05	0.068674632	5.716454418	1.01E-61	0	-1.34251402	0.486138374	0	-0.371543651	1	0.050433967	3.69344957	0.015995593	0	2.262985865	1	0	1.288204579	1	0	2.902711138	1	0	1.585151135	1	0	2.05395052	1	0	6.522781379	1	0	6.465602514	1
ENSBGRG00000001375	CLSTN2	0	3.374028154	1	0	1.329415596	1	0	-0.882040302	1	0	2.193386249	1	0.000345841	3.971427929	0.216237555	0	3.192892462	1	0	4.600000485	1	0	5.570970854	1	0	6.991130119	1	0	8.20550037	1	0	7.230719084	1	0	8.845225643	1	0	7.527665641	1	0	7.996465025	1	0	12.46529588	1	0	12.40811702	1
ENSBGRG00000001428	NMNAT3	0.758619279	1.57199129	8.26E-10	1.034235061	3.014207222	2.61E-124	0.082016625	-2.484093171	1.85E-94	0.048418862	-2.636826194	7.70E-24	0.135915596	-1.122267794	2.68E-07	0.074711962	-1.940712161	2.01E-08	0.147369272	-0.915392168	0.228040298	0.037701508	-2.765231372	0.016921897	0.070607553	-1.805112329	1	0.094668716	-1.26942233	1	0.011923544	-3.566739802	0.890303002	0.037344274	-1.952233243	1	1.702809921	2.624066992	0.005333021	0.061245539	-1.800588495	1	0	0.667634358	1	0	0.610455493	1
ENSBGRG00000001520	ENSBGRG00000001520	0.085047004	0.12911096	1	0.200767435	1.882182146	4.66E-37	0.032040292	-1.923546587	4.84E-45	0.011112526	-2.905008913	5.50E-20	0.171883082	1.363473786	1.82E-14	0.008301329	-3.190811831	4.98E-12	0.164820897	1.111880107	0.012077553	0.064092564	-0.223445012	1	0.020173587	-1.399038837	1	0.047334358	-0.184668586	1	0.095388352	0.429819184	1	0	-1.13133848	1	0.190832146	1.367794304	0.686071411	0.081660718	0.344695754	1	0	2.488731761	1	0	2.431552896	1
ENSBGRG00000001541	MRPS22	0.178598709	1.093719148	0.000454173	0.181209105	1.376065689	1.01E-19	0.0397854	-1.739512536	5.15E-39	0.045243854	-1.02855806	7.12E-05	0.179145747	1.224489749	7.56E-12	0.02641332	-1.756772158	4.71E-06	0.197785076	1.211021863	0.004009529	0.007540302	-2.984896416	0.025429675	0.06052076	-0.339786759	1	0.071001537	0.065309667	1	0.035770632	-0.909471619	1	0.037344274	-0.296242912	1	0.058717583	-0.289957617	1	0.081660718	0.178841768	1	0	2.323188827	1	0	2.266009962	1
ENSBGRG00000001602	ENSBGRG00000001602	0	3.374028154	1	0.000235643	3.329415596	0.267603295	0	-0.882040302	1	0	2.193386249	1	0	1.971427929	1	0	3.192892462	1	0	4.600000485	1	0	5.570970854	1	0	6.991130119	1	0	8.20550037	1	0	7.230719084	1	0	8.845225643	1	0	7.527665641	1	0	7.996465025	1	0	12.46529588	1	0	12.40811702	1
ENSBGRG00000001609	ENSBGRG00000001609	0	2.052100059	1	0	0.007487501	1	8.15E-05	-0.882040302	0.732016972	0	0.871458155	1	0.001037524	3.971427929	0.015114108	0	1.870964367	1	0	3.27807239	1	0	4.249042759	1	0	5.669202024	1	0	6.883572275	1	0	5.908790989	1	0	7.523297548	1	0	6.205737546	1	0	6.674536931	1	0	11.14336779	1	0	11.08618892	1
ENSBGRG00000001619	ENSBGRG00000001619	0.00170094	1.315134465	0.758210504	0.000235643	-1.371024122	0.200973877	0.000815275	-0.510071525	0.571420451	0.00198438	1.318917131	0.219100869	0.002420888	1.649499834	0.05991381	0	-0.561995041	0.966328652	0.001939069	1.899560767	0.761440927	0	1.816083352	1	0	3.236242617	1	0	4.450612868	1	0	3.475831582	1	0	5.090338141	1	0	3.772778139	1	0	4.241577523	1	0	8.710408382	1	0	8.653229517	1
ENSBGRG00000001650	PIK3CB	0.014457991	0.080428782	1	0.006362348	-1.285294248	8.83E-05	0.013615086	-0.155058796	0.563864403	0.01944692	0.510812952	0.174851459	0.018675425	0.449006894	0.226877775	0.021885322	0.686155128	0.156911466	0.017451624	0.426073553	0.941074016	0	-1.960410606	0.450332086	0.06052076	2.290690401	0.190225891	0.023667179	1.678023364	1	0.095388352	2.900798198	0.049209214	0	1.313844183	1	0	-0.00371582	1	0.02041518	1.468988019	1	0	4.933914424	1	0	4.876735558	1
ENSBGRG00000001673	FAIM	0.00425235	-0.029694032	1	0.007069276	0.611186564	0.173525555	0.00513623	0.009435241	1	0.000793752	-2.244019063	0.00366669	0.007954348	0.788206105	0.11593149	0	-2.851501658	0.013170101	0.011634416	1.430075483	0.216445445	0.007540302	1.133565542	0.923956952	0	0.946735999	1	0	2.161106251	1	0	1.186324964	1	0	2.800831524	1	0	1.483271521	1	0	1.952070906	1	0	6.420901765	1	0	6.3637229	1
ENSBGRG00000001714	CEP70	0.157336958	-0.69622266	0.14894302	0.046421578	-2.647864327	3.14E-39	0.315918907	0.716948121	2.75E-09	0.373460236	0.649590923	0.001285753	0.312640455	0.360138146	0.092127276	0.18262924	-0.478484791	0.217112484	0.052354873	-2.238077868	0.000665202	0.033931357	-2.75658179	0.017609697	0.12104152	-0.957237113	1	0.355007687	0.557367525	1	0.047694176	-2.097955843	1	0.298754193	0.365445379	1	0.058717583	-1.801009287	1	0.040830359	-2.069624165	1	4.756516211	3.622496592	1	0	0.756616798	1
ENSBGRG00000001833	ENSBGRG00000001833	0	-0.670365966	0.858354082	0.000471285	-1.039818214	0.264621161	0.001712077	0.992428816	0.091553356	0	-1.85100787	0.158789483	0.003112571	1.708393523	0.023380492	0	-0.851501658	0.685670505	0	0.555606366	1	0	1.526576735	1	0	2.946735999	1	0	4.161106251	1	0	3.186324964	1	0	4.800831524	1	0	3.483271521	1	0	3.952070906	1	0	8.420901765	1	0	8.3637229	1
ENSBGRG00000001860	ESYT3	0	0.673588435	1	0	-1.371024122	0.371299431	0.00032611	-0.730037208	0.515546199	0.001587504	2.345389343	0.060908373	0	-0.729011789	0.583622526	0.001509333	2.318423344	0.247480435	0	1.899560767	1	0	2.870531136	1	0.010086793	5.406167618	0.331631193	0.023667179	6.620537869	0.238629797	0	4.530279366	1	0	6.144785925	1	0	4.827225923	1	0	5.296025307	1	0	9.764856166	1	0	9.707677301	1
ENSBGRG00000001941	MRAS	0.062934783	0.440455515	0.414353411	0.095435224	1.324095264	1.29E-15	0.042149697	-0.322612893	0.031452533	0.023812555	-1.055785503	0.000264192	0.044613516	-0.097639644	0.906361615	0.013583993	-1.790401206	3.58E-05	0.017451624	-1.32005457	0.121456254	0	-3.681694578	0.022773436	0.010086793	-1.260352292	1	0.047334358	0.540164453	1	0.023847088	-0.434616833	1	0.037344274	0.593743233	1	0.014679396	-0.72381677	1	0	-1.256200407	1	0	3.212630452	1	0	3.155451587	1
ENSBGRG00000001966	NME9	0.00765423	1.188161608	0.310862439	0.011075199	2.186457642	1.29E-08	0.002690406	-0.860666651	0.02198996	0.00198438	-0.791506858	0.416365672	0.001383365	-1.291606477	0.116083374	0.000754666	-1.436464159	0.226105106	0	-1.043855705	0.886299844	0	-0.072885335	1	0	1.347273929	1	0	2.56164418	1	0	1.586862894	1	0	3.201369454	1	0	1.883809451	1	0	2.352608836	1	0	6.821439694	1	0	6.764260829	1
ENSBGRG00000002029	ARMC8	0.00425235	-0.450400282	0.966262907	0.00377028	-0.896004518	0.033638307	0.006522197	-0.112045907	0.786954441	0.000396876	-3.249557246	1.34E-05	0.016946219	1.638004195	5.13E-07	0.001509333	-1.656773265	0.046461857	0.009695347	0.775572049	0.818222396	0.018850754	1.746542419	0.236358037	0.040347173	2.895205699	0.135933988	0.023667179	2.762556874	1	0.035770632	2.804454329	0.387394012	0.074688548	3.995559916	0.353169471	0	1.076454529	1	0.02041518	2.55352153	1	0	6.014084772	1	0	5.956905907	1
ENSBGRG00000002171	DBR1	0.00255141	-0.775718966	0.663950787	0.009661344	1.021293301	0.003108327	0.003750263	-0.95680807	0.000870935	0.001587504	-1.624237008	0.0125046	0.010375236	1.080134188	0.007170136	0	-2.987016628	0.007125354	0.025207902	2.362961288	0.000700235	0.018850754	2.026650338	0.15065428	0.010086793	1.821205117	1	0	2.02559128	1	0.011923544	2.060794082	1	0	2.665316553	1	0	1.347756551	1	0	1.816555935	1	0	6.285386794	1	0	6.228207929	1
ENSBGRG00000002249	DZIP1L	0	0.286565312	1	0.001649498	2.007487501	0.02208812	8.15E-05	-2.882040302	0.001393286	0	-0.894076592	0.613945538	0.000691682	0.649499834	0.909464415	0	0.10542962	1	0.003878139	3.27807239	0.135918217	0	2.483508013	1	0	3.903667278	1	0	5.118037529	1	0	4.143256243	1	0	5.757762802	1	0.058717583	7.149154018	4.01E-05	0	4.909002184	1	0	9.377833043	1	0	9.320654178	1
ENSBGRG00000002324	CLDN18	0	3.374028154	1	0	1.329415596	1	0	-0.882040302	1	0	2.193386249	1	0.000345841	3.971427929	0.216237555	0	3.192892462	1	0	4.600000485	1	0	5.570970854	1	0	6.991130119	1	0	8.20550037	1	0	7.230719084	1	0	8.845225643	1	0	7.527665641	1	0	7.996465025	1	0	12.46529588	1	0	12.40811702	1
ENSBGRG00000002412	NCK1	0.085897474	-0.661337	0.198977271	0.079882817	-0.862499994	2.57E-06	0.181480125	0.986180108	2.38E-15	0.145256585	0.124307867	0.699591832	0.103752363	-0.41425535	0.092203445	0.012829327	-3.380754726	2.82E-15	0.067867428	-0.966053553	0.216489193	0.086713469	-0.585112222	1	0.131128313	0.053230899	1	0.118335896	0.041850694	1	0.083464808	-0.517054317	1	0.074688548	-0.319681283	1	0.073396979	-0.635984035	1	0.081660718	-0.430638262	1	1.585505404	3.300388957	1	0	1.657410033	1
ENSBGRG00000002474	SLC35G2	0.00510282	1.093920234	0.497475048	0.008011846	2.136770518	9.36E-08	0.000733747	-2.58248002	3.90E-09	0.001190628	-0.95636087	0.25979817	0.006570983	1.51199631	0.003490073	0.000754666	-0.996932097	0.386861496	0.001939069	0.410175926	1	0	0.361517489	1	0	1.781676753	1	0	2.996047005	1	0	2.021265718	1	0	3.635772278	1	0	2.318212275	1	0	2.78701166	1	0	7.255842518	1	0	7.198663653	1
ENSBGRG00000002475	ENSBGRG00000002475	0	1.374028154	1	0	-0.670584404	0.792586556	0.000163055	-0.882040302	0.586893794	0	0.193386249	1	0.001383365	3.293356024	0.012833337	0	1.192892462	1	0	2.600000485	1	0.003770151	4.763615932	0.287033254	0	4.991130119	1	0	6.20550037	1	0	5.230719084	1	0	6.845225643	1	0	5.527665641	1	0	5.996465025	1	0	10.46529588	1	0	10.40811702	1
ENSBGRG00000002516	STAG1	0.00425235	-1.250462711	0.168644011	0.008954416	-0.424101174	0.225979798	0.005217757	-1.748415738	3.15E-15	0.001190628	-3.025782271	1.74E-07	0.041155104	2.370523884	3.97E-22	0.001509333	-2.446146712	0.001200736	0.081440914	3.009456952	1.85E-11	0.04901196	2.208400775	0.007843987	0.020173587	1.352090945	1	0.023667179	1.97668168	1	0.023847088	1.59167991	1	0	1.611605967	1	0.058717583	2.635274615	0.340979547	0.061245539	2.777296505	0.527592205	0	5.231676207	1	0	5.174497342	1
ENSBGRG00000002883	PCCB	0.050177733	0.947763399	0.022476548	0.091900586	2.645819644	1.39E-53	0.013859668	-1.524883719	3.53E-20	0.004762511	-2.54080226	1.53E-10	0.014525331	-0.972994723	0.001856429	0.007546663	-1.786467772	0.000402275	0.023268832	-0.134188025	1	0.022620905	-0.06875745	1	0.010086793	-0.46625076	1	0	-0.253931248	1	0.011923544	-0.226661795	1	0	0.385794025	1	0	-0.931765978	1	0	-0.462966593	1	0	4.005864265	1	0	3.9486854	1
ENSBGRG00000003035	ENSBGRG00000003035	0.00170094	-0.307795886	1	0.001413855	-1.053054041	0.118444654	0.002445824	-0.542553836	0.248179219	0.001587504	-0.713504346	0.51916946	0.009337713	2.078343133	2.62E-05	0.000754666	-1.092509757	0.460563531	0	-0.703780263	1	0.007540302	1.889146814	0.601771286	0.06052076	4.608660482	0.004852481	0	2.901719622	1	0	1.926938336	1	0	3.541444895	1	0	2.223884893	1	0	2.692684277	1	0	7.161515136	1	0	7.104336271	1
ENSBGRG00000003049	MSL2	0.017009401	0.140636733	1	0.024035538	0.725897276	0.003321752	0.008152746	-1.523036838	2.96E-14	0.006746891	-1.27331337	0.002596648	0.036313327	1.423223978	2.04E-08	0.003773331	-1.901625137	0.002815227	0.046537665	1.632831877	0.004286178	0.079173167	2.408350653	0.000685403	0.09078114	2.647722296	0.04266802	0	0.508532844	1	0	-0.466248442	1	0.112032822	3.158725116	0.428844281	0.073396979	2.433148042	0.349689335	0.040830359	1.891429555	1	0	4.768328358	1	0	4.711149493	1
ENSBGRG00000003074	PPP2R3A	0.00340188	-0.976469093	0.50093876	0.005419778	-0.617003364	0.168312174	0.001304439	-3.379539961	5.42E-25	0.004365635	-0.843703069	0.181042635	0.047380246	3.930205266	2.05E-41	0.000754666	-2.500594496	0.00846843	0.011634416	0.749143924	0.749919553	0	-1.129468864	1	0	0.290690401	1	0	1.505060652	1	0	0.530279366	1	0.037344274	3.151738686	1	0.088076375	3.67680908	0.046595669	0	1.296025307	1	0	5.764856166	1	0	5.707677301	1
ENSBGRG00000003134	ENSBGRG00000003134	0.00085047	-1.165130658	0.506231934	0.001413855	-1.322661101	0.031754469	0.002608879	-0.791842493	0.0329579	0.003571883	0.105923408	1	0.00864603	1.56334319	0.000853351	0	-2.36169639	0.066601681	0.003878139	0.66140103	1	0.041471659	3.780893924	4.92E-05	0.010086793	2.451971308	1	0.094668716	5.035575369	0.025518553	0	1.676130232	1	0.074688548	4.906626188	0.209643047	0	1.973076789	1	0	2.441876174	1	0	6.910707032	1	0	6.853528167	1
ENSBGRG00000003143	ENSBGRG00000003143	0.00085047	2.204103152	0.767032228	0.000235643	0.159490595	1	8.15E-05	-2.051965303	0.068870496	0.000793752	1.77834875	0.3843767	0	-0.350500166	0.826033328	0	0.870964367	1	0	2.27807239	1	0	3.249042759	1	0.020173587	6.57609262	0.014414357	0	5.883572275	1	0	4.908790989	1	0.037344274	7.675300642	0.18420666	0.014679396	6.357740639	0.314246273	0	5.674536931	1	0	10.14336779	1	0	10.08618892	1
ENSBGRG00000003150	EPHB1	0.00085047	1.673588435	0.904942023	0.00188514	2.914378097	0.000970506	8.15E-05	-2.58248002	0.007609616	0	-0.613968673	0.866285375	0	-0.835926993	0.58489729	0	0.385537539	1	0.001939069	2.899560767	0.50497785	0.007540302	4.570970854	0.060254184	0	4.183775197	1	0	5.398145448	1	0	4.423364162	1	0	6.037870721	1	0	4.720310719	1	0	5.189110103	1	0	9.657940962	1	0	9.600762097	1
ENSBGRG00000003279	CEP63	0.096103115	-1.246352466	0.003457579	0.030162244	-3.108763764	2.32E-47	0.348692945	1.684825438	2.57E-42	0.285750659	0.399240809	0.063141513	0.078160114	-1.62592735	1.23E-12	0.152442589	-0.571962791	0.125420406	0.042659526	-2.352930636	0.000473774	0.015080603	-3.588143626	0.003087865	0.110954727	-0.903182411	1	0.071001537	-1.275794534	1	0.05961772	-1.665108617	1	0.224065644	0.172042782	1	0.029358792	-2.368919049	1	0.02041518	-2.485334406	1	0	0.983244255	1	0	0.92606539	1
ENSBGRG00000003311	ANAPC13	0.160738838	-0.584814522	0.260357647	0.124183613	-1.069910885	1.51E-09	0.349263638	1.358080447	7.35E-30	0.185737928	-0.392088845	0.13422972	0.130036295	-0.95245514	1.19E-05	0.092823953	-1.397634226	3.00E-05	0.127978578	-0.892331038	0.243608047	0.052782111	-2.092942988	0.079331786	0.12104152	-0.879708782	1	0.142003075	-0.559844934	1	0.202700248	-0.169448789	1	0.074688548	-1.143459043	1	0.132114563	-0.722395862	1	0.081660718	-1.254780664	1	0	0.891175449	1	0	0.833996584	1
ENSBGRG00000003321	AMOTL2	0.00085047	3.052100059	0.56056099	0.000706928	2.744453095	0.074031641	0	-2.467002803	0.110802258	0	0.608423749	1	0.000345841	1.649499834	0.647009433	0	1.607929961	1	0	3.015037984	1	0	3.986008354	1	0	5.406167618	1	0	6.620537869	1	0	5.645756583	1	0	7.260263143	1	0	5.94270314	1	0	6.411502525	1	0	10.88033338	1	0	10.82315452	1
ENSBGRG00000003336	ENSBGRG00000003336	0	2.789065653	1	0	0.744453095	1	0.000163055	1.702922199	0.33564504	0	1.608423749	1	0	1.386465428	1	0	2.607929961	1	0	4.015037984	1	0	4.986008354	1	0	6.406167618	1	0	7.620537869	1	0	6.645756583	1	0	8.260263143	1	0	6.94270314	1	0	7.411502525	1	0	11.88033338	1	0	11.82315452	1
ENSBGRG00000003356	RYK	0.027215041	-0.392149362	0.735803231	0.053255212	0.696532465	0.000257289	0.014022723	-2.013466112	1.48E-36	0.006746891	-2.471159799	7.93E-12	0.125194518	2.325506547	2.58E-37	0.002263999	-3.663533067	8.44E-10	0.193906937	2.561244441	2.26E-12	0.018850754	-0.6973762	1	0.010086793	-0.868404668	1	0	-0.655586536	1	0.023847088	-0.042299411	1	0	-0.015861263	1	0.073396979	1.259318586	1	0.061245539	1.140039497	1	0	3.604208978	1	0	3.547030113	1
ENSBGRG00000003496	SLCO2A1	0.00255141	0.491385104	0.902898545	0	-3.624780714	0.007963119	0.000163055	-4.203968397	1.95E-07	0	-2.760810061	0.159620972	0	-2.982768381	0.087975283	0.002263999	0.310249412	0.964812643	0.001939069	0.669263147	0.930373344	0	0.616774544	1	0	2.036933808	1	0	3.25130406	1	0	2.276522773	1	0	3.891029333	1	0	2.57346933	1	1.061589339	11.40245739	1.42E-19	0	7.511099574	1	0	7.453920709	1
ENSBGRG00000003547	RAB6B	0.014457991	0.334499789	0.956552933	0.00377028	-1.797440684	6.53E-07	0.001712077	-3.612433242	3.45E-41	0.074612672	3.789844389	1.50E-58	0.001037524	-3.304696476	4.61E-09	0.011319994	-0.026276059	1	0.058172081	2.409538552	2.54E-06	0.003770151	-0.714431365	1	0.131128313	3.56966635	0.000372871	0	0.915481523	1	0	-0.059299763	1	0.298754193	4.762485212	0.004595243	0	0.237646794	1	0	0.706446179	1	0	5.175277037	1	0	5.118098172	1
ENSBGRG00000003560	SRPRB	0.054430083	-0.913080387	0.0576738	0.068807619	-0.649504686	0.000672064	0.118377872	0.45536054	0.000773152	0.038100088	-1.497871608	1.02E-08	0.166003781	0.830112072	9.48E-06	0.004527998	-4.341827284	1.55E-17	0.296677614	1.608809967	2.56E-05	0.082943318	-0.23862254	1	0.040347173	-1.030127502	1	0	-2.139904877	1	0.071541264	-0.304000662	1	0.037344274	-0.499625041	1	0.117435167	0.356627878	1	0.347058053	1.830441462	0.435253836	0	2.119890637	1	0	2.062711772	1
ENSBGRG00000003633	TF	0.031467392	0.709066331	0.211250006	0.095906509	4.194486016	8.52E-103	0.001875132	-4.251274112	5.28E-67	0.001587504	-3.493114278	1.34E-11	0.013487807	-0.613534572	0.097812386	0.001509333	-3.236165508	4.06E-06	0.009695347	-0.820661564	0.584791442	0	-2.448619874	0.260774716	0	-1.02846061	1	0	0.185909642	1	0	-0.788871645	1	0	0.825634915	1	0	-0.491925088	1	0.02041518	0.979656738	1	0	4.445705156	1	0	4.388526291	1
ENSBGRG00000003949	ENSBGRG00000003949	0	2.052100059	1	0	0.007487501	1	0	-2.203968397	0.188730749	0	0.871458155	1	0.001037524	3.971427929	0.015114108	0.000754666	3.192892462	0.354365559	0	3.27807239	1	0	4.249042759	1	0	5.669202024	1	0	6.883572275	1	0	5.908790989	1	0	7.523297548	1	0	6.205737546	1	0	6.674536931	1	0	11.14336779	1	0	11.08618892	1
ENSBGRG00000004344	TOPBP1	0.045925382	-0.619399192	0.297078194	0.027805818	-1.496865829	9.58E-13	0.069705978	-0.033874846	0.891524681	0.07381892	0.078502612	0.906441113	0.160124481	1.438165335	9.23E-16	0.030186651	-1.235825161	0.001311076	0.12216137	0.832643631	0.091163811	0.022620905	-1.435455415	0.415342539	0.050433967	-0.238489846	1	0.094668716	0.712045169	1	0.023847088	-1.001302039	1	0.074688548	0.613204521	1	0.058717583	0.03421044	1	0.02041518	-0.821318096	1	0.792752702	3.647512762	1	0	2.589534841	1
ENSBGRG00000004386	ENSBGRG00000004386	0.305318746	1.072277941	0.000426243	0.103682713	-0.646253684	0.00054727	0.017120767	-4.013860698	5.21E-158	0.204787972	0.479061005	0.025738855	0.063980624	-1.352050617	8.33E-09	1.494239239	4.231268198	3.55E-134	0.145430203	-0.056706623	1	0.192277691	0.357773144	0.882934332	0.51442646	1.777932409	0.080551793	0.165670254	0.275502308	1	0.083464808	-0.699278979	1	0.373442741	1.375768823	0.971933822	0.161473355	0.184109766	1	0.102075898	-0.349309811	1	0.792752702	2.533081132	1	0	1.47553315	1
ENSBGRG00000004436	BFSP2	0.00340188	1.172394292	0.549903194	0	-3.314440594	0.001171298	8.15E-05	-4.496750146	6.34E-11	0	-2.45046994	0.052446531	0	-2.672428261	0.025190723	0	-1.450963728	0.389182695	0	-0.043855705	1	0.150806032	8.606594764	1.25E-38	0	2.347273929	1	0	3.56164418	1	0.047694176	5.029085223	0.009090273	0	4.201369454	1	0	2.883809451	1	0	3.352608836	1	0	7.821439694	1	0	7.764260829	1
ENSBGRG00000006213	TMEM108	0.00935517	-1.39856135	0.033432222	0.004712851	-2.615888883	1.05E-16	0.04108984	1.749371121	2.04E-24	0.034925081	0.491700142	0.109373756	0.005879301	-2.202942978	2.16E-09	0.015093326	-0.752412018	0.151602919	0.005817208	-1.775038946	0.083174041	0.007540302	-1.221277175	0.710880743	0	-1.390412832	1	0	-0.176042581	1	0	-1.150823867	1	0	0.463682692	1	0	-0.85387731	1	0	-0.385077926	1	0	4.083752933	1	0.73918198	5.028738652	1
ENSBGRG00000006292	ENSBGRG00000006292	0.00085047	-1.815796405	0.142205604	0.005419778	-0.039818214	1	0.0041579	-0.766563085	0.007498888	0.000396876	-2.996438309	0.000127486	0.021787996	2.579110506	1.42E-16	0.000754666	-1.996932097	0.036092456	0.001939069	-0.589824074	0.977106941	0.003770151	0.381146295	1	0	0.791457774	1	0	2.005828025	1	0.011923544	2.040894525	1	0	2.645553298	1	0.029358792	2.932719051	0.656771097	0.02041518	2.806640467	1	0	6.265623539	1	0	6.208444674	1
ENSBGRG00000006457	UBA5	0.029766452	-0.629723981	0.336788696	0.040766158	-0.217744872	0.415436448	0.045655377	-0.04939136	0.826598663	0.046831358	0.022114822	1	0.093031286	1.20118618	1.42E-09	0.00603733	-2.844196857	1.54E-08	0.017451624	-1.28386467	0.14679492	0.022620905	-0.831127589	0.971714849	0.020173587	-0.638226501	1	0.023667179	-0.01003263	1	0.023847088	-0.398637536	1	0.037344274	0.629692644	1	0.058717583	0.637705441	1	0.02041518	-0.219067974	1	0	3.248550026	1	0	3.191371161	1
ENSBGRG00000006603	ACAD11	0.00595329	-0.093577396	1	0.002592068	-1.520250131	0.000416815	0.001630549	-2.847274884	1.50E-21	0.048815738	4.216845222	2.75E-53	0.00276673	-1.318078688	0.01267145	0.005282664	-0.274713089	0.967246658	0.003878139	-0.322831655	1	0.003770151	0.055271016	1	0.020173587	2.068297979	0.840035271	0	1.681938414	1	0	0.707157128	1	0.074688548	3.922393504	0.374849337	0	1.004103685	1	0	1.472903069	1	0	5.941733928	1	0	5.884555063	1
ENSBGRG00000007089	ACKR4	0	2.789065653	1	0	0.744453095	1	0	-1.467002803	0.608258554	0	1.608423749	1	0.000345841	2.971427929	0.364615269	0	2.607929961	1	0	4.015037984	1	0.003770151	6.570970854	0.115920526	0	6.406167618	1	0	7.620537869	1	0	6.645756583	1	0	8.260263143	1	0	6.94270314	1	0	7.411502525	1	0	11.88033338	1	0	11.82315452	1
ENSBGRG00000007110	DNAJC13	0.022962691	-0.255328466	1	0.01673062	-0.842734071	0.001069645	0.013941196	-1.556437886	1.33E-19	0.08453457	1.949011299	4.35E-19	0.040463422	0.618056786	0.019339625	0.005282664	-2.284865805	3.69E-05	0.170638105	2.771953168	1.15E-12	0.026391056	0.093212588	1	0.010086793	-0.498717842	1	0.118335896	2.308663439	0.420007416	0.047694176	1.068831401	1	0	0.353372547	1	0.044038188	1.041836332	1	0.061245539	1.510635717	1	0	3.973442788	1	0.73918198	4.918269059	1
ENSBGRG00000007488	CPNE4	0.00340188	0.3921755	1	0.00094257	-1.652437057	0.013196412	0.004076373	0.745990921	0.057862994	0.007540642	1.515314344	0.005086482	0	-3.403611502	0.001097341	0.001509333	-0.561995041	0.77478987	0	-0.775038946	0.83118603	0	0.195931423	1	0.010086793	2.633578114	1	0.023667179	3.847948366	0.730162087	0	1.855679653	1	0	3.470186212	1	0	2.152626209	1	0.02041518	3.638913021	1	0	7.090256453	1	0	7.033077588	1
ENSBGRG00000007802	ENSBGRG00000007802	0.00085047	-2.734496303	0.006684232	0.046657221	3.662259468	2.32E-59	0.001712077	-3.422608683	2.09E-36	0.000396876	-3.915138207	1.21E-08	0.008300189	-0.367709456	0.470320376	0	-3.920849705	4.42E-05	0.046537665	2.2608631	3.03E-05	0.015080603	0.800141808	0.982510406	0	-0.122612047	1	0	1.091758204	1	0	0.116976918	1	0.037344274	2.736701187	1	0.014679396	1.419141184	1	0.02041518	1.887940569	1	0	5.351553718	1	0	5.294374853	1
ENSBGRG00000007836	MRPL3	0.078243244	0.568891057	0.189556427	0.11734998	1.48818058	1.06E-20	0.037258049	-0.911659069	6.13E-11	0.020240672	-1.495267554	2.73E-07	0.08853535	0.827305359	4.59E-05	0.007546663	-2.78021782	4.65E-09	0.027146971	-0.921469092	0.314978562	0.030161206	-0.693732372	1	0	-2.451813377	1	0	-1.237443126	1	0.023847088	-0.625187583	1	0	-0.597717853	1	0.014679396	-0.914241064	1	0.02041518	-0.445441679	1	0.792752702	4.02338918	1	0	2.965173523	1
ENSBGRG00000008026	NUDT16	0.157336958	1.425346931	2.19E-06	0.213256489	2.668967059	1.37E-73	0.018995898	-2.450467435	1.80E-62	0.014287533	-2.22742751	2.94E-13	0.059138847	-0.104144501	0.869855821	0.016602658	-1.926499806	3.26E-06	0.06205022	0.010491195	1	0.041471659	-0.496911618	1	0.020173587	-1.084794651	1	0	-1.457168005	1	0.083464808	0.574294221	1	0	-0.817442732	1	0.190832146	1.683968872	0.430154029	0.061245539	0.336469133	1	0	2.802627509	1	0	2.745448643	1
ENSBGRG00000008075	NEK11	0.030616922	-1.115223148	0.029684289	0.015316764	-2.29949936	2.24E-22	0.093675051	1.184715505	3.78E-18	0.089693957	0.496372781	0.036597368	0.06570983	-0.009563956	1	0.009810662	-2.718285492	3.22E-09	0.013573486	-2.12366046	0.008295311	0.007540302	-2.5719871	0.085921546	0.040347173	-0.413159946	1	0.023667179	-0.523270479	1	0.011923544	-1.498051766	1	0.037344274	0.116454794	1	0	-2.201955103	1	0.02041518	-0.732305824	1	0	2.735675141	1	0	2.678496275	1
ENSBGRG00000008357	ASTE1	0.00765423	0.103499211	1	0.009190059	0.302615537	0.47962707	0.008723438	0.302991592	0.28644482	0.009128146	0.294532973	0.6965165	0.005879301	-0.39002853	0.521137867	0	-3.465319021	0.00079243	0.003878139	-0.458893204	1	0	-1.087240628	1	0	0.332918636	1	0	1.547288887	1	0.011923544	1.579667393	1	0.074688548	3.786331954	0.430129254	0.014679396	1.87661395	1	0	1.338253543	1	0	5.807084401	1	0	5.749905536	1
ENSBGRG00000008500	ATP2C1	0.094402175	0.681537189	0.089364841	0.072577899	0.31201255	0.121116314	0.008152746	-3.734592987	2.96E-106	0.050800117	-0.278194452	0.44264869	0.066055671	0.138537915	0.673951869	0.456573101	3.538220989	3.36E-69	0.100831607	0.770457238	0.153336089	0.056552262	-0.021486183	1	0.27234342	2.217284459	0.025968342	0.165670254	1.605587528	0.654636222	0.047694176	-0.050051686	1	0.074688548	0.825634915	1	0.073396979	0.510857353	1	0.040830359	-0.023125703	1	0	2.858890671	1	0	2.801711806	1
ENSBGRG00000009216	BRWD1	0.506029676	-0.939828814	0.021352623	0.309162998	-1.800652049	7.36E-25	1.296368138	1.038534951	4.96E-20	1.083868124	0.212322579	0.397853614	1.026110873	0.125768816	0.650911085	0.080749292	-3.614641355	1.55E-22	0.795018442	-0.261244938	1	0.301612064	-1.653209515	0.178327838	0.93807178	-0.017536896	1	0.591679478	-0.661362445	1	0.202700248	-2.167133781	1	0.298754193	-1.553161784	1	0.469740668	-0.994826728	1	0.326642874	-1.483909405	1	1.585505404	0.481589691	1	1.47836396	0.424410826	1
ENSBGRG00000011188	ENSBGRG00000011188	0.162439778	1.122940299	0.000397869	0.175318042	1.55423068	1.85E-24	0.020626447	-2.679625243	2.56E-76	0.140097198	0.958819114	1.71E-06	0.080235161	0.032290155	1	0.024149321	-1.719089576	1.15E-05	0.255957157	1.773404213	2.97E-06	0.075403016	-0.00177448	1	0.141215107	0.928634193	0.839369258	0.26033897	1.818919317	0.434265159	0.05961772	-0.160166383	1	0.597508385	2.964741779	0.115497341	0.146793959	1.014835411	1	0.061245539	0.019185102	1	0	2.485870689	1	0	2.428691824	1
ENSBGRG00000011465	ENSBGRG00000011465	0.045925382	0.159620716	1	0.026391963	-0.761797429	0.000838736	0.026251842	-1.103156002	2.52E-13	0.047228234	0.199410037	0.586765127	0.032509074	-0.396825789	0.209653636	0.23545588	2.907372062	8.06E-38	0.036842318	-0.12246554	1	0.011310452	-1.495118336	0.469986224	0.18156228	2.193297971	0.04633822	0.165670254	2.144804439	0.384935916	0	-1.839401861	1	0.373442741	3.248019547	0.109418368	0.044038188	0.46157645	1	0	-1.073655919	1	0.792752702	4.396517606	1	0	3.337996074	1
ENSBGRG00000011685	LCA5L	0.77818009	-1.626857509	1.78E-05	0.229044539	-3.58297531	3.80E-73	3.987589585	2.31539947	1.43E-88	2.218536365	-0.077994103	0.939062533	0.951755012	-1.395970557	1.72E-11	0.171309246	-3.831129316	4.61E-25	0.075623705	-4.939546095	1.24E-12	0.067862715	-5.043085096	5.21E-06	0.524513254	-2.142109047	1	0.994021523	-1.229636851	1	0.143082528	-3.930969997	0.71434984	1.045639674	-1.158534568	1	0.132114563	-4.012607726	1	0.061245539	-4.865881749	1	1.585505404	-0.812112607	1	1.47836396	-0.869291473	1
ENSBGRG00000011752	ENSBGRG00000011752	0	0.789065653	1	0	-1.255546905	0.362908665	0.00032611	-0.560112207	0.663652795	0	-0.391576251	0.856823543	0.000691682	1.234462335	0.552942616	0	0.607929961	1	0.001939069	3.140568866	0.452379839	0.007540302	4.83400526	0.046166795	0	4.406167618	1	0	5.620537869	1	0	4.645756583	1	0	6.260263143	1	0.029358792	6.790700047	0.01707993	0	5.411502525	1	0	9.880333383	1	0	9.823154518	1
ENSBGRG00000011865	ENSBGRG00000011865	0.011056111	1.453462621	0.06894761	0.001413855	-1.683408444	0.002770173	0.001222912	-2.58248002	3.94E-12	0.024209431	3.289601565	4.30E-19	0.001037524	-1.886553066	0.009779532	0.006791997	0.733460843	0.475995972	0	-1.294817278	0.6967668	0	-0.323846909	1	0.080694347	4.366639254	0.001058911	0.047334358	3.920098151	0.325484669	0	1.335901321	1	0.037344274	3.962582594	0.85252758	0	1.632847877	1	0	2.101647262	1	0	6.570478121	1	0	6.513299256	1
ENSBGRG00000011953	PCP4	0	3.374028154	1	0.000235643	3.329415596	0.267603295	0	-0.882040302	1	0	2.193386249	1	0	1.971427929	1	0	3.192892462	1	0	4.600000485	1	0	5.570970854	1	0	6.991130119	1	0	8.20550037	1	0	7.230719084	1	0	8.845225643	1	0	7.527665641	1	0	7.996465025	1	0	12.46529588	1	0	12.40811702	1
ENSBGRG00000012032	DSCAM	0.00510282	-1.396045752	0.138921463	0.001178213	-3.666822485	9.62E-15	0.02119714	1.145865695	1.25E-07	0.040481343	1.72001544	2.77E-09	0.002075047	-2.798645977	7.55E-08	0.000754666	-3.403297295	7.44E-05	0.003878139	-1.407494052	0.404811058	0	-2.028941988	0.532562286	0.020173587	0.983635582	1	0.023667179	1.609310614	1	0	-0.369193758	1	0.074688548	2.837731107	0.79826365	0	-0.072247201	1	0	0.396552183	1	0	4.865383042	1	0	4.808204177	1
ENSBGRG00000013059	BACE2	0.017009401	1.508957734	0.009286427	0.028748389	3.599504759	2.27E-41	0.000163055	-5.714930316	6.44E-38	0	-4.241241978	1.52E-06	0.003112571	-1.064195981	0.052724409	0.000754666	-2.233372293	0.012425366	0.021329763	1.845112983	0.015290248	0	-0.863657373	1	0	0.556501891	1	0	1.770872143	1	0.011923544	1.804454329	1	0	2.410597416	1	0.029358792	2.694775627	0.772025743	0.081660718	3.917513684	0.069978991	0	6.030667656	1	0	5.973488791	1
ENSBGRG00000013649	FAM3B	0.00170094	-0.190756465	1	0.001413855	-0.929318672	0.163532572	0.000489165	-3.14077457	1.94E-11	0.000793752	-1.371398369	0.122288016	0.018675425	4.504860129	1.23E-29	0	-1.996932097	0.13786864	0.003878139	1.035215866	0.784170726	0	0.381146295	1	0	1.80130556	1	0	3.015675811	1	0	2.040894525	1	0	3.655401084	1	0	2.337841082	1	0	2.806640467	1	0	7.275471325	1	0	7.21829246	1
ENSBGRG00000014066	MX1	0.011906581	-0.027420281	1	0.017437547	0.552609737	0.07921707	0.002690406	-3.013745981	2.01E-29	0.003968759	-1.673611619	0.00115135	0.007262665	-0.845264858	0.075905168	0.003018665	-1.838326269	0.013810297	0.005817208	-0.75755152	0.819267844	0.350624025	5.230741943	4.22E-29	0.010086793	0.624807905	1	0.023667179	1.839178156	1	0.369629863	5.001900393	2.56E-09	0	1.474538236	1	0.205511542	4.126217206	0.000731333	0.632870567	5.767646335	1.08E-09	0	5.094608477	1	0	5.037429612	1
ENSBGRG00000014644	TMPRSS2	0.00170094	0.566673232	0.980507856	0.00094257	-0.670584404	0.709099828	0.000244582	-3.239592307	1.76E-05	0.006350015	2.473494169	0.001713289	0	-2.48800369	0.121731633	0.013583993	3.740380257	9.62E-06	0	0.140568866	1	0	1.111539236	1	0	2.5316985	1	0	3.746068752	1	0	2.771287465	1	0	4.385794025	1	0	3.068234022	1	0	3.537033407	1	0	8.005864265	1	0	7.9486854	1
ENSBGRG00000014984	PRDM15	0	-0.532862442	1	0.001178213	0.270521907	0.998446392	0.000163055	-3.104432723	9.16E-06	0	-1.713504346	0.226116415	0.003804253	2.308462916	0.000956694	0	-0.713998134	0.678138275	0.017451624	4.529611157	4.65E-07	0.003770151	2.712989859	0.711537658	0	3.084239523	1	0.023667179	5.347519375	0.415470568	0	3.323828488	1	0	4.938335048	1	0	3.620775045	1	0	4.08957443	1	0	8.558405288	1	0	8.501226423	1
ENSBGRG00000015730	ENSBGRG00000015730	0	2.052100059	1	0	0.007487501	1	8.15E-05	-0.882040302	0.732016972	0	0.871458155	1	0	0.649499834	1	0	1.870964367	1	0	3.27807239	1	0.003770151	5.570970854	0.194719006	0	5.669202024	1	0	6.883572275	1	0	5.908790989	1	0.037344274	8.845225643	0.111684051	0	6.205737546	1	0	6.674536931	1	0.792752702	12.46529588	0.249208286	0	11.08618892	1
ENSBGRG00000015751	C2CD2	0	2.052100059	1	0	0.007487501	1	0	-2.203968397	0.188730749	0	0.871458155	1	0	0.649499834	1	0	1.870964367	1	0	3.27807239	1	0.011310452	7.570970854	0.0001533	0	5.669202024	1	0	6.883572275	1	0	5.908790989	1	0	7.523297548	1	0	6.205737546	1	0.02041518	7.996465025	0.159600018	0	11.14336779	1	0	11.08618892	1
ENSBGRG00000016033	ZBTB21	0.00255141	-0.702787443	0.7639864	0.004477208	-0.243474072	0.708747854	0.003424153	-1.040738048	0.000426438	0.002778131	-0.840036752	0.218879701	0.016600378	2.094284677	5.22E-10	0.000754666	-1.905139621	0.045765288	0.019390694	2.059432104	0.009453294	0.007540302	1.068470514	0.967880639	0	0.882605662	1	0	2.096975913	1	0.011923544	2.132687001	1	0	2.736701187	1	0.014679396	2.429633558	1	0.061245539	3.919649428	0.154407994	0	6.356771427	1	0	6.299592562	1
ENSBGRG00000017210	ABCG1	0.00085047	3.374028154	0.498663155	0.000235643	1.329415596	0.694663933	8.15E-05	-0.882040302	0.732016972	0	0.871458155	1	0	0.649499834	1	0	1.870964367	1	0.001939069	4.600000485	0.221012429	0	4.249042759	1	0	5.669202024	1	0	6.883572275	1	0	5.908790989	1	0	7.523297548	1	0	6.205737546	1	0	6.674536931	1	0	11.14336779	1	0	11.08618892	1
ENSBGRG00000017602	TFF3	0	2.374028154	1	0	0.329415596	1	0	-1.882040302	0.345387341	0.000793752	3.77834875	0.065060625	0	0.971427929	1	0.000754666	3.607929961	0.28176273	0	3.600000485	1	0	4.570970854	1	0	5.991130119	1	0	7.20550037	1	0	6.230719084	1	0	7.845225643	1	0	6.527665641	1	0	6.996465025	1	0	11.46529588	1	0	11.40811702	1
ENSBGRG00000017623	TFF2	0	0.566673232	1	0.00282771	5.029855314	2.72E-08	0	-3.689395224	0.000653181	0	-0.613968673	0.866285375	0.000345841	0.270988211	1	0	0.385537539	1	0	1.792645563	1	0	2.763615932	1	0	4.183775197	1	0	5.398145448	1	0	4.423364162	1	0	6.037870721	1	0	4.720310719	1	0	5.189110103	1	0	9.657940962	1	0	9.600762097	1
ENSBGRG00000018065	UBASH3A	0.00085047	1.052100059	1	0.000471285	-0.333549417	0.950128547	0.000163055	-2.545005315	0.001181121	0.001190628	1.023461248	0.665655726	0.000345841	-0.350500166	0.929059778	0.000754666	0.870964367	1	0	1.207683062	1	0.037701508	6.570970854	1.09E-11	0	3.598812696	1	0	4.813182947	1	0	3.838401661	1	0	5.452908221	1	0	4.135348218	1	0	4.604147603	1	0	9.072978461	1	0	9.015799596	1
ENSBGRG00000018504	RSPH1	0.053579613	-1.896559187	1.65E-05	0.023092968	-3.301559302	7.85E-49	0.323908598	2.064507238	5.50E-56	0.069453285	-1.58469088	2.48E-10	0.231021929	0.275141288	0.216237555	0.00603733	-4.923740299	2.29E-23	0.007756277	-4.3657838	7.70E-08	0.011310452	-3.717030035	0.003369622	0.020173587	-2.712196723	0.888381655	0.165670254	-0.081346133	1	0.011923544	-3.057858653	1	0	-2.443640431	1	0	-3.761200433	1	0	-3.292401049	1	0	1.17642981	1	0.73918198	2.119539282	1
ENSBGRG00000018757	SLC37A1	0.016158931	-1.154230589	0.050307326	0.004241566	-3.274405932	1.71E-26	0.056824639	1.628404985	3.59E-26	0.063897022	0.924057514	7.30E-05	0.003804253	-3.306246928	3.46E-18	0.013583993	-1.410929066	0.001935956	0.001939069	-3.278050428	0.001381543	0.007540302	-1.720583592	0.366006	0.06052076	0.928120321	1	0.142003075	2.142490573	0.419058045	0	-1.648864166	1	0.074688548	1.553671197	1	0	-1.351917609	1	0	-0.883118224	1	0	3.585712634	1	0	3.528533769	1
ENSBGRG00000019109	PDE9A	0.00425235	-0.269828036	1	0.010839556	1.115820123	0.002787385	0.002445824	-1.893628276	1.03E-08	0.01071565	1.000741171	0.040621641	0.003804253	-0.613534572	0.428488066	0.015093326	1.508394287	0.007831507	0.019390694	1.879523014	0.043597702	0.003770151	0.304184314	1	0	0.715005714	1	0.023667179	2.93871383	0.954649375	0	0.954594679	1	0	2.569101238	1	0	1.251541235	1	0.061245539	3.748537512	0.300635374	0	6.189171479	1	0	6.131992614	1
ENSBGRG00000019836	WDR4	0	1.204103152	1	0.000706928	1.744453095	0.22586853	0	-3.051965303	0.015399829	0	0.023461248	1	0.001383365	2.971427929	0.021990852	0	1.02296746	1	0.001939069	3.600000485	0.36351792	0	3.401045853	1	0	4.821205117	1	0	6.035575369	1	0	5.060794082	1	0	6.675300642	1	0	5.357740639	1	0	5.826540024	1	0	10.29537088	1	0	10.23819202	1
ENSBGRG00000019941	ENSBGRG00000019941	0.177748239	-0.554680552	0.297096056	0.186393241	-0.54654314	0.001999103	0.33923576	0.885992378	5.96E-14	0.163909753	-0.709316549	0.002523354	0.238284594	-0.128525856	0.747733689	0.071693297	-1.890586866	3.55E-08	0.211358561	-0.283975719	1	0.18850754	-0.434983869	1	0.403471734	0.668102828	0.927924556	0.213004612	-0.159947218	1	0.202700248	-0.284980754	1	0.298754193	0.327556255	1	0.073396979	-1.575622168	1	0.102075898	-1.106822783	1	0	0.775953038	1	1.47836396	2.304173589	1
ENSBGRG00000020052	PKNOX1	0.062084313	-1.177238428	0.009316735	0.019793972	-3.017332766	2.23E-40	0.213928054	1.632140354	7.11E-37	0.17581603	0.389749616	0.085666434	0.075393384	-0.952923637	4.23E-05	0.029431985	-2.259966503	4.41E-09	0.040720457	-1.72274709	0.015039226	0.033931357	-1.894187375	0.170379685	0.131128313	0.013032573	1	0.118335896	0.001744538	1	0.035770632	-1.558814561	1	0.149377096	0.378027692	1	0.029358792	-1.677312987	1	0.061245539	-0.79306862	1	0	1.674540134	1	0.73918198	2.617768522	1
ENSBGRG00000020259	ENSBGRG00000020259	0	-0.87389936	0.872149541	0.00094257	-0.43611915	0.695767888	0.001141384	-0.560112207	0.358156366	0.001190628	0.064103232	1	0.004150095	1.971427929	0.002495105	0.000754666	-0.016560904	1	0.001939069	1.390547119	0.911465714	0.007540302	2.986008354	0.258399596	0	2.743202605	1	0	3.957572857	1	0	2.98279157	1	0	4.59729813	1	0	3.279738127	1	0	3.748537512	1	0	8.217368371	1	0	8.160189506	1
ENSBGRG00000020541	ENSBGRG00000020541	0.153084608	-0.920135604	0.032276213	0.135730097	-1.209393663	7.66E-12	0.358231658	0.723752121	1.42E-09	0.279400644	-0.028567596	1	0.337541022	0.281133226	0.213618295	0.029431985	-3.307551104	1.66E-17	0.581720811	1.06419552	0.00748949	0.222438898	-0.340521005	1	0.12104152	-1.136169812	1	0.118335896	-1.038665224	1	0.095388352	-1.427889125	1	0	-2.984893382	1	0.234870334	-0.211817168	1	0.244982155	-0.130834905	1	0	0.635176859	1	0	0.577997994	1
ENSBGRG00000020662	ENSBGRG00000020662	0	2.052100059	1	0	0.007487501	1	8.15E-05	-0.882040302	0.732016972	0	0.871458155	1	0.000691682	2.971427929	0.13869929	0.000754666	3.192892462	0.354365559	0	3.27807239	1	0	4.249042759	1	0	5.669202024	1	0	6.883572275	1	0	5.908790989	1	0	7.523297548	1	0	6.205737546	1	0	6.674536931	1	0	11.14336779	1	0	11.08618892	1
ENSBGRG00000020700	ENSBGRG00000020700	0.00510282	-1.061790908	0.256344521	0.002356425	-2.43515446	5.39E-10	0.013533558	0.341792654	0.132091407	0.012700029	0.124038203	0.984261513	0.00864603	-0.477879472	0.277282054	0.017357324	0.617983625	0.248513024	0.001939069	-1.666786056	0.223404027	0.143265731	3.774224032	3.99E-13	0	-0.280332909	1	0	0.934037342	1	0.05961772	2.567754071	0.21925746	0	1.573762615	1	0	0.256202613	1	0.040830359	2.319332681	1	0	5.193832856	1	0	5.136653991	1
ENSBGRG00000020817	HSF2BP	0.20581375	-0.56127637	0.292860188	0.066922478	-2.367710493	6.65E-34	0.363123306	0.584980941	1.04E-06	0.638573347	1.279225852	6.94E-13	0.236555388	-0.380307683	0.113916622	0.151687923	-1.016946909	0.002341199	0.139612995	-1.102907489	0.119188191	0.082943318	-1.807653852	0.151962153	0.655641567	1.141464392	0.400240305	0.426009224	0.550487561	1	0.011923544	-3.675419912	0.838994314	0.634852659	1.112021968	1	0.014679396	-3.378473355	1	0.081660718	-1.587181919	1	0.792752702	1.559156888	1	0.73918198	1.501978023	1
ENSBGRG00000021030	RRP1B	0.432889252	-0.931541873	0.024021478	0.180973463	-2.365022676	2.22E-37	1.008983842	0.693916764	1.52E-09	1.184674606	0.626412092	0.001116552	1.119488	0.542037342	0.003420197	0.233191881	-1.845141493	1.58E-08	0.509975245	-0.67301801	0.440073963	0.109334373	-2.855992711	0.007979349	1.220501994	0.594455159	0.970544029	0.899352806	0.157677342	1	0.23847088	-1.711446295	1	0.522819837	-0.582785504	1	0.088076375	-3.00043958	1	0.040830359	-3.754311735	1	0	-0.870582917	1	0	-0.927761782	1
ENSBGRG00000021296	PDXK	0.022962691	1.016476149	0.065931642	0.025213751	1.390816141	5.28E-09	0.000733747	-4.812777639	2.64E-53	0.002381255	-2.266045369	1.34E-05	0.007608507	-0.694834674	0.103036587	0.057354637	2.564861239	2.65E-16	0.075623705	2.818640771	1.64E-09	0.026391056	1.308876009	0.31905584	0.020173587	1.290690401	1	0	0.910879621	1	0.155006072	3.804454329	0.000184631	0	1.550604894	1	0.073396979	2.841165114	0.182133595	0	0.701844277	1	0	5.170675135	1	0	5.11349627	1
ENSBGRG00000021603	ENSBGRG00000021603	0.300215925	0.678927685	0.048528213	0.354642007	1.140667509	1.55E-14	0.110958873	-1.275063717	1.08E-25	0.055562628	-1.89527984	2.16E-13	0.264914368	0.527987254	0.007118064	0.021130656	-3.210633853	6.64E-15	0.731029153	2.007108454	8.22E-09	0.309152366	0.700457579	0.388051994	0.09078114	-0.954021052	1	0	-3.064210751	1	3.100121435	4.066948934	1.32E-11	0.037344274	-1.424193286	1	0.572496439	1.591322159	0.36413489	0.306227694	0.731143001	1	0	1.195584763	1	0	1.138405898	1
ENSBGRG00000021680	RRP1	0.00510282	-0.731506261	0.598827863	0.00282771	-1.846661632	3.18E-06	0.015245635	1.765657954	3.14E-14	0.002381255	-1.912148165	0.000318926	0.008991871	-0.061587128	1	0	-3.75547477	0.000100827	0.013573486	0.693109889	0.634769791	0	-1.377396377	0.703611956	0.010086793	1.048615613	1	0	1.257133139	1	0.011923544	1.288204579	1	0	1.896858412	1	0	0.579298409	1	0	1.048097794	1	0	5.516928652	1	0	5.459749787	1
ENSBGRG00000021781	ENSBGRG00000021781	0	2.374028154	1	0	0.329415596	1	0.000244582	2.117959698	0.167939922	0	1.193386249	1	0	0.971427929	1	0	2.192892462	1	0	3.600000485	1	0	4.570970854	1	0	5.991130119	1	0	7.20550037	1	0	6.230719084	1	0	7.845225643	1	0	6.527665641	1	0	6.996465025	1	0	11.46529588	1	0	11.40811702	1
ENSBGRG00000021797	ENSBGRG00000021797	0	3.374028154	1	0	1.329415596	1	8.15E-05	1.117959698	0.599151116	0	2.193386249	1	0	1.971427929	1	0	3.192892462	1	0	4.600000485	1	0	5.570970854	1	0	6.991130119	1	0	8.20550037	1	0	7.230719084	1	0	8.845225643	1	0	7.527665641	1	0	7.996465025	1	0	12.46529588	1	0	12.40811702	1
ENSBGRG00000021804	AGPAT3	0.465207114	0.637984283	0.054467415	0.17791011	-0.900725595	2.69E-07	0.153923844	-1.539971974	2.62E-39	1.013621087	2.142078856	1.48E-41	0.075393384	-2.151441423	2.03E-20	1.253500695	2.296339647	7.77E-30	0.069806497	-2.122207048	0.001010807	0.052782111	-2.457856109	0.033642744	1.018766127	1.743947222	0.066917484	0.591679478	0.972249433	0.851778129	0.131158984	-1.120588273	1	0.896262578	1.555206796	0.72871766	0.132114563	-1.087044203	1	0.061245539	-1.941276595	1	1.585505404	2.1123329	1	0	0.469823875	1
ENSBGRG00000021874	ENSBGRG00000021874	0	-0.085403465	1	0.001649498	1.422525	0.159111047	0.000570692	-0.788930898	0.324335505	0.000396876	-0.198931173	0.972630852	0.001037524	0.723500416	0.731709179	0	-0.266539157	1	0.001939069	2.207683062	0.65319598	0	2.111539236	1	0.010086793	4.598812696	0.465455085	0.023667179	5.813182947	0.326750059	0	3.771287465	1	0	5.385794025	1	0	4.068234022	1	0	4.537033407	1	0	9.005864265	1	0	8.9486854	1
ENSBGRG00000021882	ENSBGRG00000021882	0.022962691	-0.401699692	0.791137812	0.025920678	-0.294021053	0.286929483	0.027719336	-0.29496086	0.091955212	0.016271913	-0.970802382	0.003665278	0.069859925	1.427310481	2.27E-11	0.00603733	-2.255568039	2.32E-05	0.048476734	0.713600415	0.303183633	0.056552262	0.965491336	0.381849581	0.12104152	2.08054504	0.111202661	0.047334358	1.161106251	1	0.05961772	1.191800095	1	0	0.212230446	1	0.044038188	0.900131756	1	0.061245539	1.368931141	1	0	3.832300687	1	0	3.775121822	1
ENSBGRG00000022101	ENSBGRG00000022101	0.016158931	0.3921755	0.82108721	0.036995877	2.157462913	1.00E-23	0.002771934	-2.986376962	1.34E-35	0.003175007	-1.989835575	3.46E-05	0.026629773	1.245602892	5.75E-06	0	-4.195124824	4.45E-06	0.063989289	2.449058587	4.32E-07	0.007540302	-0.223445012	1	0.010086793	0.607425826	1	0	0.817483085	1	0.023847088	1.436303218	1	0	1.457208358	1	0	0.139648355	1	0.02041518	1.612760733	1	0	5.077278599	1	0	5.020099734	1
ENSBGRG00000022271	ENSBGRG00000022271	0.0085047	1.475907768	0.08464311	0.007540561	1.46691912	0.000198691	0.002201241	-1.097053193	0.001997485	0	-3.330175707	0.00107453	0.003804253	0.216540427	0.960274843	0.004527998	0.573982629	0.785027515	0.005817208	1.124267054	0.58269645	0.003770151	1.063176214	1	0	1.467568163	1	0	2.681938414	1	0	1.707157128	1	0	3.321663687	1	0.014679396	3.019871001	1	0	2.472903069	1	0	6.941733928	1	0	6.884555063	1
ENSBGRG00000022358	ENSBGRG00000022358	0	2.789065653	1	0	0.744453095	1	0	-1.467002803	0.608258554	0	1.608423749	1	0	1.386465428	1	0	2.607929961	1	0	4.015037984	1	0	4.986008354	1	0	6.406167618	1	0	7.620537869	1	0.011923544	8.230719084	0.104582699	0	8.260263143	1	0.014679396	8.527665641	0.102940569	0	7.411502525	1	0	11.88033338	1	0	11.82315452	1
ENSBGRG00000022411	ENSBGRG00000022411	0	0.12610064	1	0	-1.918511917	0.111844137	0.00097833	1.011044494	0.233412254	0.000396876	0.023461248	1	0	-1.276499584	0.428488066	0	-0.055035052	1	0.009695347	4.377608064	0.000344834	0	2.323043341	1	0	3.743202605	1	0	4.957572857	1	0	3.98279157	1	0	5.59729813	1	0	4.279738127	1	0	4.748537512	1	0	9.217368371	1	0	9.160189506	1
ENSBGRG00000022853	PFKL	0.00425235	2.151635732	0.101640054	0.005419778	3.592450002	1.64E-10	0.000163055	-3.251274112	1.99E-06	0	-1.85100787	0.161927371	0.000345841	-1.028572071	0.440783739	0	-0.851501658	0.688787352	0	0.555606366	1	0.003770151	2.570970854	0.747841305	0	2.946735999	1	0	4.161106251	1	0	3.186324964	1	0	4.800831524	1	0	3.483271521	1	0	3.952070906	1	0	8.420901765	1	0	8.3637229	1
ENSBGRG00000023037	CFAP410	0.075691834	-0.573949634	0.324004593	0.039587945	-1.667914229	1.12E-16	0.159793821	1.230374778	1.29E-21	0.168672264	0.674248385	0.001050995	0.037696692	-1.676619099	1.11E-11	0.037733314	-1.594626045	1.69E-05	0.100831607	-0.130998268	1	0.003770151	-3.91385204	0.004682463	0.020173587	-1.908226804	1	0.094668716	0.04411651	1	0.023847088	-1.668637839	1	0.074688548	-0.05413128	1	0.029358792	-1.371691282	1	0	-2.488861164	1	0	1.979969695	1	0	1.92279083	1
ENSBGRG00000023076	TRPM2	0	-0.149533802	1	0	-2.19414636	0.078467278	0	-4.405602258	2.37E-06	0.000396876	-0.266045369	0.957588609	0	-1.552134027	0.309600954	0.003018665	2.266893043	0.061826082	0	1.076438529	1	0.052782111	7.307936448	1.19E-17	0	3.467568163	1	0	4.681938414	1	0.035770632	5.908790989	0.003739295	0	5.321663687	1	0	4.004103685	1	0	4.472903069	1	0	8.941733928	1	0	8.884555063	1
ENSBGRG00000023436	TSPEAR	0.00170094	1.789065653	0.578826636	0	-1.992512499	0.113393872	0.000733747	-0.019543826	1	0.00198438	1.871458155	0.08121556	0.000345841	-0.276499584	0.925360274	0	-0.129035633	0.953362239	0.003878139	3.015037984	0.175250824	0	2.249042759	1	0	3.669202024	1	0	4.883572275	1	0	3.908790989	1	0	5.523297548	1	0	4.205737546	1	0	4.674536931	1	0	9.143367789	1	0	9.086188924	1
ENSBGRG00000000181	UBE2G2	0.154785548	0.09044637	1	0.088601591	-0.830696567	6.15E-06	0.127590475	-0.359945859	0.004644789	0.317897608	1.316792757	2.27E-13	0.063980624	-1.28747998	2.35E-08	0.400727796	1.597571875	2.39E-12	0.110526954	-0.391032594	0.912355819	0.030161206	-2.127154998	0.098623313	0.231996247	0.713842719	0.940048756	0.189337433	0.507374518	1	0.035770632	-1.639260249	1	0.112032822	-0.02475369	1	0.014679396	-2.343084363	1	0.040830359	-1.288937193	1	0	1.5941607	1	0	1.536981835	1
ENSBGRG00000000186	ENSBGRG00000000186	0	1.052100059	1	0.000235643	0.159490595	1	0.000407637	0.380994104	0.847776788	0.000396876	1.023461248	0.847593114	0.000691682	1.55639043	0.444077234	0	0.870964367	1	0	2.27807239	1	0	3.249042759	1	0	4.669202024	1	0	5.883572275	1	0	4.908790989	1	0	6.523297548	1	0	5.205737546	1	0	5.674536931	1	0	10.14336779	1	0	10.08618892	1
ENSBGRG00000000193	PTTG1IP	0.025514101	-0.870220577	0.129238588	0.064801696	0.576853147	0.001754689	0.044350938	-0.160434344	0.338912885	0.008334394	-2.556635498	5.92E-14	0.09130208	1.143225566	7.24E-09	0.004527998	-3.22736856	7.31E-10	0.052354873	0.205231583	0.962907877	0.041471659	-0.065653766	1	0.020173587	-0.656328308	1	0	-1.029317061	1	0.095388352	1.175436648	0.891955556	0	-0.389591788	1	0.132114563	1.625592061	0.58173271	0.142906257	1.770052833	0.710160173	0	3.230478453	1	0	3.173299588	1
ENSBGRG00000000208	ITGB2	0.00595329	-0.614656533	0.755748596	0.002592068	-2.051406188	1.14E-06	0.000244582	-5.893267557	1.62E-48	0	-4.834519747	1.14E-08	0.000345841	-4.050939884	9.35E-09	0.001509333	-2.238953325	0.006020535	0.001939069	-1.422367328	0.443379492	0.542901716	6.880515225	3.31E-70	0	-0.036775878	1	0	1.177594374	1	1.085042502	7.344890104	2.38E-42	0	1.817319647	1	0	0.499759644	1	0	0.968559029	1	0	5.437389888	1	0	5.380211022	1
ENSBGRG00000000257	FAM207A	0.019560811	0.064172891	1	0.021914755	0.218668531	0.494078858	0.018343678	-0.159893422	0.474104269	0.001190628	-3.760810061	3.31E-12	0.043230151	1.401813393	3.76E-09	0.001509333	-3.179247079	4.60E-06	0.034903249	0.938034915	0.184948349	0.015080603	-0.058385766	1	0	-0.971765887	1	0.023667179	1.245498438	1	0	-0.732176921	1	0	0.882329638	1	0.014679396	0.567663709	1	0.061245539	2.042268715	0.959362604	0	4.502399879	1	0	4.445221014	1
ENSBGRG00000000261	ENSBGRG00000000261	0	3.374028154	1	0.000235643	3.329415596	0.267603295	0	-0.882040302	1	0	2.193386249	1	0	1.971427929	1	0	3.192892462	1	0	4.600000485	1	0	5.570970854	1	0	6.991130119	1	0	8.20550037	1	0	7.230719084	1	0	8.845225643	1	0	7.527665641	1	0	7.996465025	1	0	12.46529588	1	0	12.40811702	1
ENSBGRG00000000280	ADARB1	0.00765423	1.023530907	0.427754599	0.002592068	-0.729478093	0.177681638	0.002201241	-1.467002803	1.66E-05	0.005159387	0.386031327	0.690381854	0.007262665	0.939006451	0.064475583	0.004527998	0.286001866	1	0.025207902	2.792645563	0.000141908	0	-0.223445012	1	0.09078114	4.640632872	6.34E-05	0	2.411084504	1	0	1.436303218	1	0.037344274	4.06386593	0.842558511	0	1.733249774	1	0	2.202049159	1	0	6.670880018	1	0	6.613701153	1
ENSBGRG00000000326	POFUT2	0.00595329	-0.269828036	1	0.014374194	1.093787348	0.000317267	0.007582054	-0.160341464	0.624629224	0.005556263	-0.492180192	0.454831425	0.006570983	-0.261232828	0.723332416	0.001509333	-1.901625137	0.025675001	0.017451624	1.29257196	0.156307891	0	-1.122516103	1	0	0.297643161	1	0	1.512013413	1	0.011923544	1.544218557	1	0	2.151738686	1	0	0.834178683	1	0	1.302978068	1	0	5.771808927	1	0	5.714630061	1
ENSBGRG00000000404	ENSBGRG00000000404	0.020411281	-0.108820129	1	0.092371872	3.37037227	5.14E-77	0.001467494	-4.776219846	5.84E-82	0.005953139	-1.95636087	7.20E-07	0.011066919	-1.09008646	0.00118557	0.004527998	-2.172180125	0.000149806	0.044598596	1.055679969	0.091163811	0.011310452	-0.608938236	1	0.020173587	0.393698266	1	0	0.018148297	1	0	-0.956632989	1	0	0.65787357	1	0.880763752	5.427735842	5.43E-18	0.142906257	2.826540024	0.160653558	0	4.277943811	1	0	4.220764946	1
ENSBGRG00000000631	SLC19A1	0	-0.983523851	0.675897967	0.002592068	1.007487501	0.162467925	8.15E-05	-4.203968397	1.37E-09	0.000396876	-1.128541845	0.337453445	0.003458412	1.476663237	0.035629988	0.001509333	0.492452743	1	0.021329763	4.27807239	9.63E-08	0.011310452	3.323043341	0.069763009	0	2.633578114	1	0	3.847948366	1	0	2.873167079	1	0	4.487673639	1	0.014679396	4.205737546	0.808036921	0	3.638913021	1	0	8.107743879	1	0	8.050565014	1
ENSBGRG00000000644	ENSBGRG00000000644	0	0.789065653	1	0.001178213	2.107023175	0.050417766	8.15E-05	-2.341471921	0.023938771	0.000396876	0.733954631	1	0	-0.613534572	0.838374804	0	0.607929961	1	0	2.015037984	1	0	2.986008354	1	0.020173587	6.254164525	0.022211116	0	5.620537869	1	0	4.645756583	1	0.074688548	8.108260049	0.013042822	0	4.94270314	1	0	5.411502525	1	0	9.880333383	1	0	9.823154518	1
ENSBGRG00000000669	PCBP3	0.020411281	0.117017535	1	0.020265258	0.071919374	0.943624074	0.023479908	0.551418394	0.00350677	0.011906277	-0.73506049	0.064573773	0.018329584	-0.084256204	1	0.005282664	-1.758392253	0.003001623	0.015512555	-0.178441745	1	0	-2.4005727	0.324743822	0	-0.980413435	1	0.071001537	2.242604365	0.641254202	0.011923544	0.262052291	1	0	0.873682089	1	0.014679396	0.558998848	1	0	0.024921472	1	0	4.49375233	1	0	4.436573465	1
ENSBGRG00000000813	COL6A1	0.0085047	1.039043906	0.389420201	0.002356425	-1.005568652	0.061913196	0.001630549	-2.147934362	1.60E-09	0.021034423	2.86081091	2.28E-14	0.000345841	-2.935462667	0.000450365	0.003018665	-0.355544163	0.905810484	0.003878139	0.290145222	1	0	-0.347892383	1	0.050433967	3.718111624	0.031199118	0.023667179	3.298609775	0.875659418	0	1.311855847	1	0.037344274	3.938335048	0.858681683	0.190832146	5.580133061	7.44E-07	0	2.077601788	1	0	6.546432647	1	0	6.489253782	1
ENSBGRG00000000863	COL6A2	0.00085047	1.204103152	1	0.00094257	0.744453095	0.709739658	8.15E-05	-3.051965303	0.000443069	0.000793752	0.690885909	0.931439404	0.000345841	-0.198497072	0.923334157	0	-0.055035052	1	0	1.352072971	1	0	2.323043341	1	0	3.743202605	1	0	4.957572857	1	0	3.98279157	1	0	5.59729813	1	0.132114563	8.527665641	4.06E-13	0	4.748537512	1	0	9.217368371	1	0	9.160189506	1
ENSBGRG00000000949	FTCD	0	3.374028154	1	0.000235643	3.329415596	0.267603295	0	-0.882040302	1	0	2.193386249	1	0	1.971427929	1	0	3.192892462	1	0	4.600000485	1	0	5.570970854	1	0	6.991130119	1	0	8.20550037	1	0	7.230719084	1	0	8.845225643	1	0	7.527665641	1	0	7.996465025	1	0	12.46529588	1	0	12.40811702	1
ENSBGRG00000001038	SPATC1L	0.096953585	0.067233362	1	0.015081122	-2.831851972	3.68E-33	0.057150749	-1.148666694	2.82E-18	0.320278863	2.223152192	2.80E-38	0.006916824	-3.846925992	7.99E-32	0.492042416	2.780619276	2.69E-41	0.007756277	-3.298449748	6.30E-05	0.011310452	-2.650011997	0.051185958	0.110954727	0.359953063	1	0.118335896	0.57068932	1	0.011923544	-1.991472055	1	0.18672137	1.210414593	1	0.014679396	-1.694525498	1	0.02041518	-1.225726113	1	0	2.242500981	1	0	2.185322116	1
ENSBGRG00000001100	LSS	0.00085047	1.566673232	0.931417006	0.001178213	1.592450002	0.1275446	8.15E-05	-2.689395224	0.004620232	0.000396876	0.386031327	1	0.000345841	0.164073007	1	0.003773331	3.455926867	0.002147807	0	1.693109889	1	0	2.664080259	1	0	4.084239523	1	0	5.298609775	1	0	4.323828488	1	0	5.938335048	1	0	4.620775045	1	0	5.08957443	1	0	9.558405288	1	0	9.501226423	1
ENSBGRG00000001560	MCM3AP	0.00935517	-1.342505541	0.036755964	0.034875094	0.600216885	0.004976472	0.014511888	-1.25620552	7.44E-14	0.007540642	-1.767774009	1.60E-06	0.069168242	1.834577061	6.07E-19	0.002263999	-3.126779659	5.57E-07	0.073684636	1.646997964	0.000571446	0.026391056	0.260358073	1	0.040347173	0.9956456	1	0.189337433	3.067086342	0.08247053	0.17885316	2.938397451	0.005361455	0	0.518796156	1	0.073396979	1.797478579	0.697104053	0.061245539	1.676792905	1	0	4.138866397	1	0	4.081687532	1
ENSBGRG00000001586	ENSBGRG00000001586	0.206664221	-1.076371848	0.008831575	0.094257012	-2.382875538	4.94E-36	0.648387888	1.544530564	2.02E-39	0.350838309	-0.308826386	0.258717775	0.396679869	-0.117069473	0.755776157	0.157725253	-1.478589634	6.30E-06	0.063989289	-2.721795003	2.51E-05	0.041471659	-3.256239511	0.003623349	0.131128313	-1.61342311	1	0.165670254	-1.207201779	1	0.083464808	-2.181983066	1	0.074688548	-1.983175337	1	0.014679396	-3.88583007	1	0.02041518	-3.417030686	1	0	0.051667955	1	0	-0.00551091	1
ENSBGRG00000001632	ENSBGRG00000001632	0	1.566673232	1	0	-0.477939326	0.785782506	0.000489165	2.92531462	0.022143333	0	0.386031327	1	0	0.164073007	1	0	1.385537539	1	0	2.792645563	1	0	3.763615932	1	0	5.183775197	1	0	6.398145448	1	0	5.423364162	1	0	7.037870721	1	0	5.720310719	1	0	6.189110103	1	0	10.65794096	1	0	10.6007621	1
ENSBGRG00000001765	DIP2A	0.00085047	1.566673232	0.923549499	0.000706928	0.744453095	0.684820779	0.00032611	-1.019543826	0.288240094	0.000396876	0.386031327	1	0.000691682	0.855950712	0.879545777	0.000754666	1.385537539	0.806353811	0.001939069	2.792645563	0.51977164	0	2.664080259	1	0.010086793	5.183775197	0.361723425	0	5.298609775	1	0	4.323828488	1	0	5.938335048	1	0	4.620775045	1	0	5.08957443	1	0	9.558405288	1	0	9.501226423	1
ENSBGRG00000002365	S100B	0.130121917	2.16103443	3.67E-14	0.122534115	2.915763306	2.99E-70	0.005706922	-3.370729096	2.16E-73	0.011112526	-1.661159756	7.32E-07	0.021442155	-0.704137121	0.01867779	0.012829327	-1.368501568	0.003310535	0.013573486	-1.148192365	0.260863613	0.007540302	-1.600622968	0.430128184	0.040347173	0.559841464	1	0	-0.554387813	1	0	-1.529169099	1	0	0.08533746	1	0.029358792	0.356071819	1	0.02041518	0.238241811	1	0	3.705407701	1	0	3.648228836	1
ENSBGRG00000002379	ENSBGRG00000002379	0	2.789065653	1	0.000235643	2.329415596	0.450561876	0	-1.467002803	0.608258554	0.000396876	3.193386249	0.333793869	0	1.386465428	1	0	2.607929961	1	0	4.015037984	1	0	4.986008354	1	0	6.406167618	1	0	7.620537869	1	0	6.645756583	1	0	8.260263143	1	0	6.94270314	1	0	7.411502525	1	0	11.88033338	1	0	11.82315452	1
ENSBGRG00000002397	PRMT2	0.017009401	0.783352002	0.295324373	0.032283027	2.350477212	6.91E-25	0.002038186	-3.135796894	1.22E-32	0.00198438	-2.28774044	2.11E-05	0.013833648	0.464793789	0.2602517	0.001509333	-2.304294079	0.002644139	0.046537665	2.283854743	2.52E-05	0.026391056	1.515688419	0.219530712	0	-0.101627022	1	0	1.112743229	1	0.023847088	1.733532543	1	0	1.752468502	1	0.073396979	3.046538951	0.119937893	0.102075898	3.515338336	0.079585741	0	5.372538743	1	0	5.315359878	1
ENSBGRG00000002455	ENSBGRG00000002455	0.0085047	1.745996931	0.066642131	0.000706928	-1.899403094	0.01021311	0.000815275	-2.510071525	5.00E-08	0.005556263	1.100276845	0.098442328	0.000691682	-1.691537084	0.064064095	0.027922652	4.08326797	1.37E-15	0	-0.685401734	1	0	0.285568635	1	0.010086793	2.724343578	1	0	2.920098151	1	0	1.945316865	1	0	3.559823424	1	0	2.242263422	1	0	2.711062807	1	0	7.179893665	1	0	7.1227148	1
ENSBGRG00000002483	FBXO25	0.027215041	-0.497457106	0.556452392	0.024742466	-0.745180315	0.001017393	0.047856619	0.634637459	2.41E-05	0.059928263	0.715095604	0.002856273	0.013833648	-1.574901912	1.32E-07	0.008301329	-2.169051312	7.16E-06	0.056233012	0.586538225	0.38287018	0.030161206	-0.210388859	1	0.03026038	0.032577403	1	0.284006149	2.960496252	0.064752851	0.023847088	-0.144320347	1	0.149377096	2.210051697	0.716487171	0.161473355	2.165721867	0.204268153	0.02041518	0.035015331	1	0.792752702	4.50384619	1	0	3.445221014	1
ENSBGRG00000002585	ENSBGRG00000002585	0.100355465	-0.801610499	0.08819598	0.041708728	-2.245379879	5.31E-29	0.235695886	1.038382707	5.01E-17	0.182166045	0.087591585	0.83488386	0.158741116	-0.134366735	0.742768288	0.190930569	0.157130024	0.737768565	0.017451624	-3.184634361	1.12E-05	0.007540302	-3.952917762	0.00188687	0.353037767	1.063023037	0.502762992	0.142003075	-0.09468874	1	0.011923544	-2.87845862	1	0.074688548	-0.678662973	1	0.014679396	-2.581512063	1	0.102075898	-0.526443388	1	0	1.355791668	1	0	1.298612803	1
ENSBGRG00000002599	ENSBGRG00000002599	0	2.789065653	1	0	0.744453095	1	0	-1.467002803	0.608258554	0.000793752	4.77834875	0.025693703	0	1.386465428	1	0	2.607929961	1	0	4.015037984	1	0	4.986008354	1	0	6.406167618	1	0	7.620537869	1	0	6.645756583	1	0	8.260263143	1	0	6.94270314	1	0	7.411502525	1	0	11.88033338	1	0	11.82315452	1
ENSBGRG00000002635	RUNX1	0.00085047	-0.40733156	1	0.000471285	-1.840509405	0.025236166	0.002527351	0.474103508	0.371007493	0.003968759	1.129255912	0.18843835	0.001383365	-0.407083694	0.77594539	0	-1.614462461	0.294582365	0.001939069	0.818640771	1	0.003770151	1.789611141	0.970002836	0	2.183775197	1	0	3.398145448	1	0.035770632	4.502798629	0.072623009	0.037344274	5.06386593	0.547757553	0	2.720310719	1	0	3.189110103	1	0	7.657940962	1	0	7.600762097	1
ENSBGRG00000002732	ENSBGRG00000002732	0	1.789065653	1	0	-0.255546905	1	0.000163055	-0.297077801	1	0.000396876	1.871458155	0.609239376	0.000691682	2.55639043	0.212172443	0	1.607929961	1	0	3.015037984	1	0	3.986008354	1	0	5.406167618	1	0	6.620537869	1	0	5.645756583	1	0	7.260263143	1	0	5.94270314	1	0	6.411502525	1	0	10.88033338	1	0	10.82315452	1
ENSBGRG00000002744	SETD4	0.00255141	-1.001011278	0.416902385	0.001413855	-2.211957636	5.83E-06	0.008397328	0.774005297	0.004068206	0.004762511	-0.400794781	0.555255329	0.011758601	1.023895349	0.007924633	0.002263999	-1.18214697	0.164536294	0.005817208	0.224961054	1	0.003770151	0.178653432	1	0.010086793	1.598812696	1	0.047334358	3.406758578	0.412346114	0	0.829839648	1	0	2.444346207	1	0	1.126786204	1	0	1.595585589	1	0	6.064416448	1	0	6.007237583	1
ENSBGRG00000002778	CBR1	0.046775852	-0.121255848	1	0.013902909	-2.061756376	8.64E-17	0.051769937	0.015100885	1	0.045243854	-0.194743376	0.684572642	0.034584121	-0.620659006	0.029682628	0.207533228	2.274893476	6.46E-21	0.083379983	0.743150572	0.198184539	0.026391056	-0.785481116	1	0.080694347	0.805704024	1	0	-1.158634285	1	0.05961772	0.457030384	1	0.037344274	0.482186013	1	0.17615275	1.877166177	0.366593191	0.061245539	0.635617941	1	0	3.101161229	1	0	3.043982364	1
ENSBGRG00000002831	DOP1B	0.00170094	-2.580168157	0.00297252	0.001649498	-3.190220657	7.02E-15	0.020463392	1.152725116	2.91E-09	0.005953139	-1.294453784	0.002096486	0.025938091	0.995353768	0.000304436	0	-4.354001998	1.38E-06	0.015512555	0.254225648	1	0.033931357	1.381146295	0.207479804	0.020173587	1.036933808	1	0	0.65860591	1	0.035770632	1.695443707	0.978427966	0	1.298331183	1	0	-0.019228819	1	0.02041518	1.453433205	1	0	4.918401424	1	0	4.861222559	1
ENSBGRG00000002919	MORC3	0.034869272	0.153477079	1	0.024978108	-0.416957451	0.099664105	0.020626447	-1.050702551	3.51E-11	0.037703212	0.268573746	0.431830222	0.073664178	1.457866346	2.28E-12	0.004527998	-2.675709649	1.16E-06	0.112466024	1.901442952	1.17E-05	0.056552262	0.910974962	0.399019902	0.010086793	-0.693618502	1	0.071001537	1.524261958	0.980986937	0.131158984	2.148570042	0.159064318	0.18672137	2.752468502	0.376176112	0.146793959	2.318212275	0.171357254	0.102075898	1.903707885	0.771722476	0	3.778795357	1	0	3.721616492	1
ENSBGRG00000003046	CHAF1B	0.030616922	-1.465686353	0.001797118	0.008247489	-3.550507952	3.23E-43	0.147483175	2.505105452	4.66E-75	0.043259475	-1.023844467	8.37E-05	0.04565104	-0.95557024	7.73E-05	0.015093326	-2.47481047	2.67E-09	0.009695347	-2.885157959	0.000253247	0.007540302	-2.916199249	0.030984921	0.020173587	-1.496039985	1	0.047334358	-0.281669733	1	0	-2.84275307	1	0.037344274	-0.227576891	1	0.014679396	-1.545136894	1	0	-2.077007129	1	0	2.39182373	1	0	2.334644865	1
ENSBGRG00000003104	ENSBGRG00000003104	0	1.789065653	1	0	-0.255546905	1	0.000244582	0.532997197	0.780588021	0.000396876	1.871458155	0.616899109	0.000345841	1.649499834	0.650911085	0	1.607929961	1	0	3.015037984	1	0	3.986008354	1	0	5.406167618	1	0	6.620537869	1	0	5.645756583	1	0	7.260263143	1	0	5.94270314	1	0	6.411502525	1	0	10.88033338	1	0	10.82315452	1
ENSBGRG00000003111	CLDN14	0	1.374028154	1	0	-0.670584404	0.792586556	0.000489165	1.92531462	0.098676303	0.000396876	1.386031327	0.747544762	0	-0.028572071	1	0	1.192892462	1	0	2.600000485	1	0	3.570970854	1	0	4.991130119	1	0	6.20550037	1	0	5.230719084	1	0	6.845225643	1	0	5.527665641	1	0	5.996465025	1	0	10.46529588	1	0	10.40811702	1
ENSBGRG00000003120	SIM2	0	1.566673232	1	0	-0.477939326	0.785782506	8.15E-05	-1.467002803	0.314214963	0	0.386031327	1	0.001383365	3.708393523	0.006468535	0	1.385537539	1	0.001939069	4.015037984	0.296920781	0	3.763615932	1	0	5.183775197	1	0	6.398145448	1	0	5.423364162	1	0	7.037870721	1	0	5.720310719	1	0	6.189110103	1	0	10.65794096	1	0	10.6007621	1
ENSBGRG00000003161	HLCS	0.00935517	0.427609194	0.908080764	0.008954416	0.311037067	0.47570742	0.005054703	-0.970849569	0.000213804	0.003571883	-1.031580116	0.069606724	0.010375236	0.550584808	0.227891656	0.006791997	-0.032073903	1	0.048476734	2.882587688	3.27E-07	0.007540302	0.556020513	1	0	0.376420275	1	0	1.590790526	1	0.023847088	2.215768742	0.961507567	0	2.230515799	1	0.029358792	2.512715299	0.870506551	0.102075898	4.003998698	0.045059415	0	5.85058604	1	0	5.793407175	1
ENSBGRG00000003202	ENSBGRG00000003202	0.355496478	-0.981927345	0.016750661	0.122769758	-2.700754713	3.35E-45	1.002054008	1.335158138	3.44E-31	1.157290168	0.86386163	2.60E-06	0.360020701	-1.016842425	9.43E-07	0.11772794	-2.60110942	6.75E-14	0.234627394	-1.560780209	0.012726462	0.079173167	-3.069356256	0.004755139	0.433732114	-0.647388073	1	0.449676403	-0.572494599	1	0.071541264	-3.062916778	1	0.298754193	-1.085675926	1	0.161473355	-1.987952075	1	0.061245539	-3.104772043	1	0	-0.636187427	1	0.73918198	0.306715784	1
ENSBGRG00000003228	ENSBGRG00000003228	0.010205641	0.590652094	0.693297983	0.004712851	-0.696119496	0.09935643	0.002364296	-2.314999709	9.71E-16	0.000793752	-2.783893674	8.10E-05	0.037350851	3.364572822	2.13E-32	0.002263999	-1.36169639	0.101581502	0.021329763	1.693109889	0.034589297	0	-1.006457974	1	0	0.413701291	1	0.023667179	2.635644762	1	0.011923544	1.660863476	1	0	2.267796815	1	0.014679396	1.957810032	1	0	1.419036197	1	0	5.887867056	1	0	5.830688191	1
ENSBGRG00000003246	ENSBGRG00000003246	0.022112221	-0.578443476	0.455243049	0.023564253	-0.586020109	0.012384466	0.023479908	-0.872021546	1.46E-08	0.026590686	-0.35396196	0.334167633	0.096143857	1.905724682	3.09E-23	0.010565328	-1.628137397	0.000544229	0.126039509	2.00595869	1.12E-06	0.018850754	-0.587218039	1	0.020173587	-0.17210023	1	0.094668716	1.782594628	0.72582009	0.035770632	0.484204763	1	0.037344274	1.095356216	1	0.088076375	1.593553576	0.76019704	0.040830359	0.833234677	1	0	3.713751825	1	0	3.65657296	1
ENSBGRG00000003250	ENSBGRG00000003250	0.074841364	-1.914488021	5.11E-06	0.048542361	-2.716667121	5.02E-41	0.504002756	2.958834239	6.79E-122	0.069850161	-2.08489257	7.55E-17	0.098218904	-1.596774894	1.15E-12	0.024903987	-3.495254978	2.79E-18	0.098892538	-1.471461878	0.02687485	0.007540302	-4.626041012	0.000222678	0.040347173	-2.468506414	0.982622669	0.023667179	-2.576678824	1	0.047694176	-2.228917449	1	0.149377096	-0.614410889	1	0.102755771	-1.253284158	1	0.040830359	-2.200546841	1	0	0.682911893	1	0	0.625733028	1
ENSBGRG00000003274	VPS26C	0	0.12610064	1	0.000706928	0.329415596	1	0.000733747	0.117959698	1	0.001190628	1.193386249	0.63323383	0.000691682	0.468927588	1	0	-0.055035052	1	0.001939069	2.430075483	0.618064447	0	2.323043341	1	0	3.743202605	1	0	4.957572857	1	0	3.98279157	1	0	5.59729813	1	0	4.279738127	1	0	4.748537512	1	0	9.217368371	1	0	9.160189506	1
ENSBGRG00000003325	ENSBGRG00000003325	0	1.789065653	1	0.000471285	1.914378097	0.309259263	8.15E-05	-1.203968397	0.494884742	0	0.608423749	1	0.000691682	2.55639043	0.201170181	0	1.607929961	1	0	3.015037984	1	0	3.986008354	1	0	5.406167618	1	0	6.620537869	1	0	5.645756583	1	0	7.260263143	1	0	5.94270314	1	0	6.411502525	1	0	10.88033338	1	0	10.82315452	1
ENSBGRG00000003329	DYRK1A	0.00510282	-0.113237673	1	0.006362348	0.049307677	1	0.0041579	-0.988955506	0.000450441	0.002778131	-1.092015969	0.080109464	0.017637902	1.864512725	2.48E-08	0	-3.155835693	0.003795011	0.019390694	1.802044261	0.028836992	0.011310452	1.249042759	0.692371892	0	0.642401965	1	0	1.856772216	1	0.05961772	3.511900836	0.043826256	0	2.496497489	1	0.014679396	2.187815638	1	0.02041518	2.656615023	1	0	6.11656773	1	0	6.059388865	1
ENSBGRG00000003361	ENSBGRG00000003361	0.00170094	3.637062559	0.166111948	0	-0.477939326	0.79909342	0	-2.689395224	0.065878617	0.001587504	3.930351844	0.006789679	0	0.164073007	1	0	1.385537539	1	0	2.792645563	1	0	3.763615932	1	0	5.183775197	1	0	6.398145448	1	0	5.423364162	1	0	7.037870721	1	0	5.720310719	1	0	6.189110103	1	0	10.65794096	1	0	10.6007621	1
ENSBGRG00000003372	KCNJ6	0	2.374028154	1	0.000235643	1.744453095	0.583650892	0	-1.882040302	0.345387341	0.000793752	3.77834875	0.065060625	0	0.971427929	1	0	2.192892462	1	0	3.600000485	1	0	4.570970854	1	0	5.991130119	1	0	7.20550037	1	0	6.230719084	1	0	7.845225643	1	0	6.527665641	1	0	6.996465025	1	0	11.46529588	1	0	11.40811702	1
ENSBGRG00000003442	ERG	0.00255141	-0.117824943	1	0.00094257	-1.82438974	0.004980625	0.002038186	-1.269063425	0.000679607	0.007540642	1.305860979	0.017165642	0.001729206	-0.903041189	0.25524818	0.003018665	0.039087125	1	0.019390694	2.684392672	0.001821973	0	0.031812043	1	0.010086793	2.467568163	1	0.165670254	5.779235616	0.000519595	0	1.691560273	1	0.037344274	4.321663687	0.751229773	0	1.98850683	1	0.224566976	6.223875522	7.11E-07	0	6.926137073	1	0.73918198	7.884555063	0.644409477
ENSBGRG00000003739	ETS2	0.00255141	-0.180560698	1	0.003534638	-0.028136409	1	0.000163055	-4.86693341	9.77E-19	0	-3.406526593	0.00175046	0.001383365	-1.245802787	0.114167629	0	-2.407020381	0.062207086	0.065928359	4.752003578	1.94E-15	0	-0.028941988	1	0	1.391217277	1	0	2.605587528	1	0.202700248	6.07871599	4.67E-09	0	3.245312801	1	0	1.927752799	1	0.428718771	7.207969131	1.30E-11	0	6.865383042	1	0	6.808204177	1
ENSBGRG00000003866	PIK3R4	0.022962691	-0.230127912	1	0.032047384	0.267576342	0.28264589	0.014185778	-1.491525122	3.94E-19	0.023812555	-0.215726416	0.671443069	0.068130719	1.603605068	2.01E-14	0.006791997	-1.934328089	0.000196504	0.145430203	2.541866309	9.43E-11	0.030161206	0.289684744	1	0.03026038	0.529650672	1	0.071001537	1.744020923	0.866945834	0.05961772	1.358300706	0.943427182	0.074688548	1.966663771	1	0.044038188	1.066186193	1	0.081660718	1.858961502	0.911103252	0	3.997690334	1	0	3.940511469	1
ENSBGRG00000003893	COL6A6	0.00085047	0.673588435	1	0.000471285	-0.729478093	0.471913449	0.000815275	-0.510071525	0.584201944	0.002778131	1.871458155	0.037860776	0.000345841	-0.729011789	0.57669626	0.003018665	1.9912586	0.110680389	0	0.845112983	1	0	1.816083352	1	0	3.236242617	1	0	4.450612868	1	0.011923544	4.530279366	0.660307523	0	5.090338141	1	0	3.772778139	1	0	4.241577523	1	0	8.710408382	1	0	8.653229517	1
ENSBGRG00000003956	COL6A5	0	2.052100059	1	0	0.007487501	1	0.000163055	0.117959698	1	0.000793752	3.193386249	0.113355994	0	0.649499834	1	0	1.870964367	1	0	3.27807239	1	0	4.249042759	1	0	5.669202024	1	0	6.883572275	1	0	5.908790989	1	0	7.523297548	1	0	6.205737546	1	0	6.674536931	1	0	11.14336779	1	0	11.08618892	1
ENSBGRG00000004003	CAPN7	0.010205641	0.598734441	0.670669628	0.013667267	1.167664526	6.50E-05	0.001549022	-2.977964722	2.40E-23	0.001190628	-2.35350821	0.000249239	0.018675425	1.665324801	1.15E-07	0	-3.376963147	0.000997548	0.046537665	2.868817243	1.18E-07	0.04524181	2.795677141	0.000778545	0.010086793	1.428887695	1	0.023667179	2.643257946	1	0.011923544	1.66847666	1	0	2.275370035	1	0.029358792	2.55803929	0.837823698	0.02041518	2.434222601	1	0	5.895440276	1	0	5.838261411	1
ENSBGRG00000004132	SH3BP5	0.18965482	0.652928965	0.064080413	0.224331688	1.106158379	1.77E-13	0.08054913	-1.02826983	4.30E-17	0.037306336	-1.826877316	3.27E-12	0.034929962	-1.942986517	3.56E-15	0.513927738	2.321118172	1.38E-28	0.127978578	0.062926996	1	0.007540302	-3.476607522	0.007414557	0.322777387	1.416679936	0.240638731	0.047334358	-0.842078006	1	0.095388352	-0.229167859	1	0	-1.788223731	1	0.17615275	0.600115575	1	0.306227694	1.369843373	0.828597716	0	1.831846509	1	0	1.774667644	1
ENSBGRG00000004234	METTL6	0.067187133	-0.956888725	0.039592709	0.043358225	-1.744219391	1.24E-18	0.147075537	0.389813051	0.002946348	0.176609782	0.51551653	0.015031054	0.191596031	0.665181456	0.000472579	0.036978648	-1.829475351	7.03E-07	0.254018088	1.015037984	0.018224518	0.052782111	-1.203816205	0.513922678	0.171475487	0.480695597	1	0.118335896	0.104838031	1	0.05961772	-0.869943255	1	0.074688548	-0.256750028	1	0.058717583	-0.836469014	1	0.061245539	-0.690035502	1	0	1.777482822	1	1.47836396	3.306141348	1
ENSBGRG00000004328	EAF1	0.089299355	0.959841551	0.008321263	0.01767319	-1.602565981	6.30E-12	0.005543867	-3.962104691	1.65E-103	0.069850161	0.612504925	0.010365978	0.02559225	-0.980905637	0.000372413	0.493551749	4.365849205	2.77E-112	0.067867428	0.541106796	0.443301657	0.022620905	-0.884943424	0.923319012	0.353037767	2.93223643	0.000376465	0.094668716	1.261813419	1	0	-2.039576243	1	0	-0.425069683	1	0.014679396	-0.741461038	1	0.02041518	-0.272661654	1	0	3.195000558	1	0	3.137821693	1
ENSBGRG00000004392	COLQ	0.00425235	0.692204114	0.887565332	0.00094257	-1.634058528	0.009065239	0.000489165	-3.322612893	1.99E-13	0.003175007	0.153857885	1	0.00276673	-0.068100435	1	0.033205316	4.436818044	1.09E-26	0	-0.75755152	0.80883603	0	0.21341885	1	0.010086793	2.651280116	1	0	2.847948366	1	0	1.873167079	1	0.037344274	4.50537564	0.721060149	0.058717583	4.564191517	0.012914401	0	2.638913021	1	0	7.107743879	1	0	7.050565014	1
ENSBGRG00000004645	HACL1	0.053579613	-0.26892607	0.974015744	0.011546484	-2.682258937	5.01E-26	0.07606512	0.475463433	0.000934302	0.100012731	0.714900377	0.001612146	0.107210775	0.851319263	4.12E-05	0.009810662	-2.6871283	1.20E-08	0.025207902	-1.280020276	0.141201196	0.022620905	-1.315161181	0.554471664	0.110954727	0.886968215	0.866584328	0.071001537	0.509402199	1	0	-2.467985583	1	0.18672137	1.735830257	0.919867945	0.029358792	-0.584339385	1	0.02041518	-0.701371332	1	0	2.766591217	1	0	2.709412352	1
ENSBGRG00000005423	ENSBGRG00000005423	0	0.204103152	1	0	-1.840509405	0.17138161	0.000733747	0.269962792	0.911090168	0.001190628	1.286495654	0.402273214	0.001383365	1.486001102	0.227159421	0.000754666	1.10542962	0.909224479	0	1.430075483	1	0	2.401045853	1	0	3.821205117	1	0	5.035575369	1	0	4.060794082	1	0	5.675300642	1	0	4.357740639	1	0	4.826540024	1	0	9.295370883	1	0	9.238192018	1
ENSBGRG00000005474	ANKRD28	0.022112221	0.195225001	1	0.012489054	-0.767445943	0.007794551	0.011495372	-1.279187642	1.64E-11	0.061912643	2.000166964	8.69E-17	0.020404631	0.04542851	1	0.043015978	1.211669669	0.000688209	0.005817208	-1.399999515	0.270004963	0.003770151	-1.434653695	0.678012209	0.080694347	2.175213183	0.168434659	0.094668716	2.530248984	0.418036454	0.011923544	0.225094535	1	0.149377096	3.169974257	0.324889314	0	-0.480762981	1	0.02041518	0.990840476	1	0	4.456867262	1	0	4.399688397	1
ENSBGRG00000005716	GALNT15	0.00085047	4.374028154	0.31342914	0	0.744453095	1	8.15E-05	0.117959698	1	0	1.608423749	1	0	1.386465428	1	0	2.607929961	1	0	4.015037984	1	0	4.986008354	1	0	6.406167618	1	0	7.620537869	1	0	6.645756583	1	0	8.260263143	1	0	6.94270314	1	0	7.411502525	1	0	11.88033338	1	0	11.82315452	1
ENSBGRG00000005826	DPH3	0.068888074	-0.90776055	0.053305926	0.060088845	-1.229005117	8.81E-11	0.158815492	0.676880727	8.24E-08	0.150812848	0.269680543	0.269796636	0.150440927	0.269970437	0.232769467	0.012829327	-3.305181073	1.77E-14	0.201663215	0.685344851	0.157755117	0.056552262	-1.09791413	0.61199589	0.12104152	0.0213562	1	0.213004612	0.855887398	1	0.023847088	-1.858952077	1	0.112032822	0.171033375	1	0.088076375	-0.337846714	1	0.061245539	-0.677727243	1	0	1.78977984	1	0	1.732600975	1
ENSBGRG00000005867	OXNAD1	0.034869272	-0.069704779	1	0.038881017	0.078746184	0.850428493	0.035382918	-0.142308273	0.437702431	0.040084467	0.127719332	0.806408596	0.056026276	0.688979027	0.002506028	0.013583993	-1.431085263	0.001360132	0.023268832	-0.580673758	0.74694044	0.030161206	-0.14632476	1	0.050433967	0.684308916	1	0.023667179	0.307654914	1	0.023847088	-0.080650819	1	0.074688548	1.53385574	1	0.014679396	-0.370179815	1	0.040830359	0.685095122	1	0	3.565938961	1	0	3.508760096	1
ENSBGRG00000005969	ENSBGRG00000005969	0.011906581	-0.58944597	0.650149391	0.005891063	-1.806195041	2.24E-08	0.009864823	-1.447157991	1.34E-13	0.022621927	0.320048214	0.442286473	0.003112571	-2.592340349	5.65E-09	0.015093326	-0.266539157	0.914640366	0.285043198	4.421436565	3.31E-39	0.075403016	2.111539236	0.005778648	0.463992494	4.777534646	2.52E-12	0.094668716	2.626561657	0.384935916	0.047694176	1.651780371	0.870126006	0.224065644	3.757762802	0.107408191	0.014679396	0.617772557	1	0.142906257	3.104681322	0.124869752	0	4.552406548	1	0	4.495227683	1
ENSBGRG00000000174	ENSBGRG00000000174	0.074841364	-1.390731639	0.001753423	0.053019569	-2.049464265	3.37E-24	0.093593524	-1.599666023	4.34E-35	0.069056409	-1.570025325	7.25E-10	0.913366638	3.180232992	6.97E-94	0.017357324	-3.481888301	4.86E-16	1.192527663	2.792645563	1.80E-19	0.007540302	-4.109974654	0.001982277	0.040347173	-1.952263811	1	0.071001537	-1.060114676	1	0	-4.035774672	0.825587295	0	-2.421268113	1	0.014679396	-2.738535272	1	0	-3.270028731	1	0	1.198802128	1	0	1.141623263	1
ENSBGRG00000000188	ENSBGRG00000000188	0	0.673588435	1	0.000235643	-0.255546905	0.890029536	0.000489165	0.117959698	1	0.000396876	0.608423749	1	0	-0.729011789	0.583622526	0	0.492452743	1	0.003878139	3.725531367	0.08781096	0	2.870531136	1	0	4.290690401	1	0	5.505060652	1	0.011923544	5.645756583	0.417876821	0	6.144785925	1	0.014679396	5.94270314	0.377365351	0	5.296025307	1	0	9.764856166	1	0	9.707677301	1
ENSBGRG00000000196	ENSBGRG00000000196	0	2.789065653	1	0	0.744453095	1	0	-1.467002803	0.608258554	0	1.608423749	1	0.000691682	4.55639043	0.032977333	0	2.607929961	1	0	4.015037984	1	0	4.986008354	1	0	6.406167618	1	0	7.620537869	1	0	6.645756583	1	0	8.260263143	1	0	6.94270314	1	0	7.411502525	1	0	11.88033338	1	0	11.82315452	1
ENSBGRG00000000215	PLCL2	0.2015614	0.192698389	0.846296902	0.028984031	-2.83013026	1.61E-39	0.143895967	-0.541820081	1.14E-05	0.641351479	2.331380569	1.84E-46	0.023171361	-3.07296619	4.33E-30	0.433933112	1.404264748	1.97E-09	0.129917648	-0.444393634	0.82947934	0.067862715	-1.328624577	0.433541358	0.474079287	1.437820819	0.212379288	0.284006149	0.756510498	1	0.071541264	-1.113259713	1	0.224065644	0.501246846	1	0.102755771	-0.623350898	1	0.122491078	-0.347513772	1	0	1.312060545	1	0.73918198	2.255198443	1
ENSBGRG00000000227	ENSBGRG00000000227	0.00085047	2.789065653	0.610127129	0.000471285	1.592450002	0.403483469	8.15E-05	-1.467002803	0.345387341	0	0.386031327	1	0	0.164073007	1	0	1.385537539	1	0	2.792645563	1	0	3.763615932	1	0.010086793	6.406167618	0.197609677	0	6.398145448	1	0	5.423364162	1	0.037344274	8.260263143	0.140170795	0	5.720310719	1	0	6.189110103	1	0	10.65794096	1	0	10.6007621	1
ENSBGRG00000000231	ENSBGRG00000000231	0.016158931	0.934405016	0.180332064	0.008954416	-0.014538805	1	0.011413844	0.67254855	0.004102728	0.007937518	-0.16918383	0.866797203	0.005187618	-0.81647463	0.086455253	0	-3.689750588	0.000170263	0.003878139	-0.685401734	0.765155415	0	-1.311672195	0.901710901	0.010086793	1.114613172	1	0	1.322857321	1	0	0.348076034	1	0	1.962582594	1	0	0.645022591	1	0	1.113821976	1	0	5.582652835	1	0	5.52547397	1
ENSBGRG00000000433	TBC1D5	0.00935517	-0.633466383	0.62993289	0.003063353	-2.448191983	2.90E-10	0.021930887	1.194775295	1.18E-08	0.012700029	-0.273972285	0.681703639	0.012796125	-0.272497654	0.650911085	0.004527998	-1.610777414	0.018364876	0.019390694	0.463242347	0.776106095	0.003770151	-1.058385766	1	0.110954727	2.983635582	0.018301229	0.047334358	2.164754028	0.874790457	0.023847088	1.189972742	1	0.037344274	2.215869023	1	0	-0.105329556	1	0.02041518	1.367108405	1	0	4.832300687	1	0	4.775121822	1
ENSBGRG00000001693	ENSBGRG00000001693	0	-0.210934347	1	0.000235643	-1.19414636	0.330374199	0.000570692	-0.969503143	0.206414015	0.001190628	0.801068827	0.747544762	0.00276673	2.14135293	0.020917924	0	-0.392070039	1	0.001939069	2.076438529	0.673010125	0.003770151	3.047408898	0.584251456	0.010086793	4.467568163	0.48300586	0	4.620537869	1	0	3.645756583	1	0.037344274	6.321663687	0.307261935	0	3.94270314	1	0	4.411502525	1	0	8.880333383	1	0	8.823154518	1
ENSBGRG00000001697	ENSBGRG00000001697	0	1.052100059	1	0	-0.992512499	0.541581399	0.000407637	0.380994104	0.849900832	0.000793752	1.77834875	0.385315996	0	-0.350500166	0.829371712	0.000754666	2.02296746	0.632180387	0	2.27807239	1	0.003770151	4.401045853	0.338547968	0	4.669202024	1	0	5.883572275	1	0	4.908790989	1	0	6.523297548	1	0	5.205737546	1	0	5.674536931	1	0	10.14336779	1	0	10.08618892	1
ENSBGRG00000001701	ENSBGRG00000001701	0	2.052100059	1	0	0.007487501	1	0	-2.203968397	0.188730749	0.001190628	4.193386249	0.010470142	0.000345841	1.971427929	0.57669626	0	1.870964367	1	0	3.27807239	1	0	4.249042759	1	0	5.669202024	1	0	6.883572275	1	0	5.908790989	1	0	7.523297548	1	0	6.205737546	1	0	6.674536931	1	0	11.14336779	1	0	11.08618892	1
ENSBGRG00000001708	ENSBGRG00000001708	0	-0.149533802	1	0.002592068	2.329415596	0.001143343	0.000244582	-2.203968397	0.002704387	0.000396876	-0.266045369	0.960821707	0.000691682	0.164073007	1	0	-0.330669495	0.956266173	0.005817208	3.27807239	0.048795726	0.007540302	3.763615932	0.135498364	0	3.467568163	1	0	4.681938414	1	0	3.707157128	1	0	5.321663687	1	0	4.004103685	1	0	4.472903069	1	0	8.941733928	1	0	8.884555063	1
ENSBGRG00000001733	ENSBGRG00000001733	0	2.374028154	1	0	0.329415596	1	8.15E-05	-0.467002803	1	0	1.193386249	1	0.000691682	3.55639043	0.081525655	0	2.192892462	1	0	3.600000485	1	0	4.570970854	1	0	5.991130119	1	0	7.20550037	1	0	6.230719084	1	0	7.845225643	1	0	6.527665641	1	0	6.996465025	1	0	11.46529588	1	0	11.40811702	1
ENSBGRG00000001743	KCNH8	0	1.566673232	1	0.000235643	0.744453095	1	8.15E-05	-1.467002803	0.314214963	0	0.386031327	1	0.001037524	2.971427929	0.054635708	0.000754666	2.607929961	0.482426782	0	2.792645563	1	0	3.763615932	1	0	5.183775197	1	0	6.398145448	1	0	5.423364162	1	0	7.037870721	1	0	5.720310719	1	0	6.189110103	1	0	10.65794096	1	0	10.6007621	1
ENSBGRG00000001755	ENSBGRG00000001755	0.141178027	0.667620026	0.065881907	0.142092445	0.800463481	5.15E-07	0.077858724	-0.423080198	0.0009614	0.078184555	-0.246706898	0.463779145	0.104098204	0.21194754	0.403533069	0.035469315	-1.388935788	0.000171817	0.067867428	-0.404376058	0.897643834	0.082943318	-0.087861543	1	0.080694347	-0.030004094	1	0.023667179	-0.989871837	1	0.05961772	-0.377227635	1	0	-1.350761655	1	0.029358792	-1.082128713	1	0.061245539	-0.197676213	1	0	2.269308586	1	0	2.212129721	1
ENSBGRG00000001764	EFHB	0.178598709	-1.194315233	0.003379574	0.054669067	-3.092667222	1.90E-52	0.63901223	1.835245088	7.21E-54	0.485379244	0.315225114	0.177381882	0.172920605	-1.306942697	1.15E-09	0.122255938	-1.754722069	1.38E-07	0.021329763	-4.132873555	8.03E-09	0.007540302	-5.163174221	2.81E-05	0.161388693	-1.238536966	1	0.331340508	-0.205021648	1	0	-5.088670792	0.386457255	0.298754193	-0.303109699	1	0.029358792	-3.206479434	1	0.061245539	-2.32250138	1	0	0.145906008	1	0	0.088727143	1
ENSBGRG00000001791	RAB5A	0.016158931	0.329634034	0.924094326	0.02238604	0.92569341	0.000229685	0.007255944	-1.412555019	2.36E-11	0.034131329	1.597410756	8.24E-09	0.011758601	-0.198497072	0.758362905	0.000754666	-3.250051034	6.36E-05	0.017451624	0.512537644	0.798764791	0.022620905	0.95626101	0.703611956	0.040347173	1.882605662	0.521451618	0.023667179	1.762556874	1	0.011923544	0.787775588	1	0	1.398142417	1	0.014679396	1.084722145	1	0.040830359	2.142635674	1	0	5.018212658	1	0	4.961033793	1
ENSBGRG00000001807	ENSBGRG00000001807	0.00680376	-0.163405977	1	0.000471285	-3.833814753	3.71E-11	0.002038186	-2.766563085	3.97E-22	0.055959504	4.095205855	3.40E-51	0.000691682	-3.19180242	1.02E-06	0.009810662	0.327822042	0.808846256	0	-2.161550748	0.173912415	0.003770151	-0.183916648	1	0.040347173	2.578348593	0.234909903	0.213004612	4.826988747	0.001016291	0	0.469167851	1	0.410787015	5.743687617	6.77E-05	0	0.766114408	1	0	1.234913793	1	0	5.703744652	1	0	5.646565787	1
ENSBGRG00000001845	KAT2B	0.031467392	1.166628447	0.015181317	0.028748389	1.216647666	1.28E-07	0.010680097	-0.843270732	2.67E-05	0.004762511	-1.660762884	0.000188553	0.014525331	-0.036935544	1	0.00603733	-1.207038145	0.052701155	0.034903249	1.316546538	0.049238733	0.015080603	0.307936448	1	0	-0.608782723	1	0	0.605587528	1	0.035770632	1.642004448	1	0	1.245312801	1	0.132114563	3.283539697	0.018807889	0.02041518	1.400275269	1	0	4.865383042	1	0	4.808204177	1
ENSBGRG00000001982	SGO1	0.00765423	-2.242153078	0.000313673	0.010132629	-2.098373401	2.47E-15	0.038807071	0.010180605	1	0.005953139	-2.735872159	8.00E-13	0.125194518	2.180632918	3.01E-30	0.000754666	-4.756934249	1.79E-11	0.151247411	2.070891219	6.49E-07	0.007540302	-1.792433877	0.364608718	0.010086793	-0.958696592	1	0.047334358	0.842095639	1	0	-1.720565631	1	0	-0.106059072	1	0	-1.423619074	1	0	-0.954819689	1	0	3.514011169	1	0	3.456832304	1
ENSBGRG00000002023	ZNF596	0.021261751	-0.351796883	0.91708382	0.013667267	-1.143292451	1.64E-05	0.033100149	0.524749837	0.002376744	0.037306336	0.489446259	0.111979159	0.032163233	0.249892375	0.479534202	0.003018665	-2.954821261	1.58E-06	0.036842318	0.483136727	0.624407805	0.007540302	-1.317772395	0.667728912	0.06052076	1.332918636	0.697614235	0.047334358	1.316757121	1	0	-1.247039183	1	0.112032822	2.373550429	0.779348075	0	-0.950092626	1	0	-0.481293241	1	0	3.987537618	1	0	3.930358753	1
ENSBGRG00000002080	ENSBGRG00000002080	0	0.789065653	1	0	-1.255546905	0.652643042	0.00032611	-0.560112207	0.731394579	0.000396876	0.733954631	0.856467021	0	-0.613534572	1	0.001509333	2.455926867	0.251500007	0.003878139	3.863034891	0.128143236	0	2.986008354	1	0	4.406167618	1	0.023667179	6.746068752	0.206976057	0	4.645756583	1	0	6.260263143	1	0	4.94270314	1	0.02041518	6.537033407	0.291192465	0	9.880333383	1	0	9.823154518	1
ENSBGRG00000002187	FAM131C	0	2.374028154	1	0.000235643	1.744453095	0.583650892	0	-1.882040302	0.345387341	0	1.193386249	1	0.000345841	2.386465428	0.479534202	0	2.192892462	1	0.001939069	5.015037984	0.177722963	0	4.570970854	1	0	5.991130119	1	0	7.20550037	1	0	6.230719084	1	0	7.845225643	1	0	6.527665641	1	0	6.996465025	1	0	11.46529588	1	0	11.40811702	1
ENSBGRG00000002216	EPHA2	0.00170094	0.60143865	1	0.004477208	2.06638119	0.001698967	0.000407637	-2.545005315	0.00019215	0.00198438	0.530421237	0.755066162	0.000345841	-1.420889494	0.38557558	0.000754666	-0.199424961	1	0.003878139	1.827410981	0.478255441	0.007540302	2.79838135	0.357776307	0	2.564865364	1	0	3.779235616	1	0.023847088	4.45812958	0.308640411	0	4.418960889	1	0.029358792	4.755076137	0.279401352	0.02041518	4.604147603	0.667404381	0	8.039031129	1	0	7.981852264	1
ENSBGRG00000002266	ARHGEF19	0.00170094	-1.532862442	0.171286447	0.00188514	-1.943602898	1.72E-05	0.011495372	1.910154813	5.33E-13	0.000396876	-3.306459638	1.15E-05	0.008991871	0.440913212	0.411209052	0	-3.314902179	0.001262426	0.001939069	-0.899845402	0.656161786	0	-0.936823786	1	0	0.483335479	1	0	1.69770573	1	0.011923544	1.730873197	1	0	2.337431003	1	0.014679396	2.027819754	1	0	1.488670385	1	0	5.957501244	1	0	5.900322379	1
ENSBGRG00000002305	CPLANE2	0.00085047	2.566673232	0.679203998	0.000471285	1.329415596	0.481712896	8.15E-05	-1.689395224	0.190497358	0.000396876	1.386031327	0.747544762	0	-0.028572071	1	0.000754666	2.385537539	0.533252328	0	2.600000485	1	0	3.570970854	1	0	4.991130119	1	0	6.20550037	1	0	5.230719084	1	0	6.845225643	1	0	5.527665641	1	0.02041518	7.189110103	0.237155601	0	10.46529588	1	0	10.40811702	1
ENSBGRG00000002321	FBXO42	0.019560811	-1.121826873	0.042558979	0.021207828	-1.151474451	2.52E-07	0.050220915	0.450448438	0.002347225	0.02619381	-0.762892373	0.010600733	0.07435586	0.92703381	8.40E-06	0.001509333	-4.330669495	4.55E-12	0.116344162	1.500070686	0.000643485	0.026391056	-0.531004817	1	0.010086793	-1.118700535	1	0.094668716	1.421519957	0.920603352	0.05961772	0.711082831	1	0.037344274	0.735394989	1	0.102755771	1.42568997	0.830069143	0.122491078	1.700532139	0.826038847	0.792752702	4.35546523	1	0	3.296981349	1
ENSBGRG00000002334	ENSBGRG00000002334	0.00170094	3.374028154	0.202004108	0	-0.670584404	0.807529214	0.000244582	-0.203968397	1	0	0.193386249	1	0.000345841	1.164073007	0.767420841	0	1.192892462	1	0	2.600000485	1	0	3.570970854	1	0	4.991130119	1	0	6.20550037	1	0.011923544	6.423364162	0.281433546	0	6.845225643	1	0	5.527665641	1	0	5.996465025	1	0	10.46529588	1	0	10.40811702	1
ENSBGRG00000002342	ENSBGRG00000002342	0.00085047	-1.165130658	0.659725551	0.003063353	-0.203079485	0.899774026	0.003505681	-0.095034025	0.888134469	0.000793752	-1.745213206	0.051952519	0.003112571	-0.116034912	1	0	-2.36169639	0.080111475	0.003878139	0.66140103	1	0.033931357	3.483508013	0.001550154	0	1.436541267	1	0.189337433	5.949160617	0.000358157	0.035770632	3.722924444	0.191404699	0	3.290636792	1	0.029358792	3.589066185	0.467277125	0	2.441876174	1	0	6.910707032	1	0.73918198	7.868958208	0.639596665
ENSBGRG00000002351	SZRD1	0.00085047	2.789065653	0.624710998	0.00094257	3.06638119	0.01857122	8.15E-05	-1.467002803	0.314214963	0	0.386031327	1	0	0.164073007	1	0	1.385537539	1	0	2.792645563	1	0	3.763615932	1	0	5.183775197	1	0	6.398145448	1	0	5.423364162	1	0	7.037870721	1	0	5.720310719	1	0	6.189110103	1	0	10.65794096	1	0	10.6007621	1
ENSBGRG00000002384	SPATA21	0.019560811	1.028253317	0.107204278	0.001649498	-2.692952217	1.22E-09	0.000570692	-4.904408115	1.16E-46	0.014287533	0.551090574	0.204674001	0.001037524	-3.07296619	1.47E-07	0.132821266	5.152703371	4.90E-79	0.003878139	-0.864885564	0.681810394	0	-1.489725077	0.750525675	0.09078114	3.301830958	0.0067612	0.047334358	2.740614321	0.641254202	0	0.170023152	1	0.037344274	2.789943208	1	0	0.466969709	1	0	0.935769094	1	0	5.404599952	1	0	5.347421087	1
ENSBGRG00000002425	NECAP2	0.102056405	-0.783256137	0.093079018	0.087659021	-1.116947084	6.51E-10	0.254365675	1.361617685	7.37E-29	0.155972235	-0.166485918	0.67866058	0.083693573	-1.13855853	3.18E-07	0.069429298	-1.353421187	7.62E-05	0.056233012	-1.599344681	0.017433137	0.075403016	-1.145889426	0.536892833	0.070607553	-1.122286493	1	0.047334358	-1.324580779	1	0.286165056	0.766704359	1	0.18672137	0.316120497	1	0.132114563	-0.263171546	1	0.040830359	-1.533616124	1	0	1.349601932	1	0	1.292423067	1
ENSBGRG00000002459	CROCC	0	1.204103152	1	0.000235643	0.329415596	1	0	-3.051965303	0.018893916	0	0.023461248	1	0.000345841	0.971427929	0.823293799	0	1.02296746	1	0.011634416	6.822392906	1.79E-06	0	3.401045853	1	0	4.821205117	1	0	6.035575369	1	0	5.060794082	1	0	6.675300642	1	0	5.357740639	1	0	5.826540024	1	0	10.29537088	1	0	10.23819202	1
ENSBGRG00000002548	MFAP2	0.00765423	-0.566138597	0.801038613	0.004712851	-1.487720347	0.000142963	0.001141384	-4.213554446	1.86E-40	0.001190628	-3.096632598	1.30E-06	0.041500945	2.275581322	8.27E-16	0.000754666	-3.106315557	0.000514046	0.174516243	4.287616163	8.42E-24	0.003770151	-0.728237164	1	0.010086793	0.6919221	1	0	0.901719622	1	0	-0.073061664	1	0	1.541444895	1	0.822046169	6.338187842	3.01E-18	0	0.692684277	1	0	5.161515136	1	0	5.104336271	1
ENSBGRG00000002593	ATP13A2	0	2.052100059	1	0.000235643	1.329415596	0.694663933	8.15E-05	-0.882040302	0.732016972	0	0.871458155	1	0	0.649499834	1	0	1.870964367	1	0.003878139	5.600000485	0.013074023	0	4.249042759	1	0	5.669202024	1	0	6.883572275	1	0	5.908790989	1	0	7.523297548	1	0	6.205737546	1	0	6.674536931	1	0	11.14336779	1	0	11.08618892	1
ENSBGRG00000002755	SDHB	0.262795243	-0.619412474	0.200586673	0.245068231	-0.805439739	2.30E-06	0.529031687	0.930603812	1.07E-15	0.356791448	-0.173518754	0.629331631	0.233096976	-0.845058005	6.09E-05	0.297338515	-0.43849184	0.255307516	0.5254878	0.412357311	0.431079859	0.135725429	-1.528483584	0.242761723	0.100867933	-1.862037641	1	0.236671791	-0.64766739	1	0.333859231	-0.221344601	1	0	-3.468791061	1	0.190832146	-0.977153347	1	0.183736616	-0.994348054	1	0	0.15127918	1	0.73918198	1.094241985	1
ENSBGRG00000002780	PADI2	0.018710341	0.85319599	0.227627874	0.003063353	-1.955986623	1.16E-06	0.005625395	-1.514308517	2.23E-10	0.006350015	-0.795966506	0.127515006	0.002420888	-2.152693383	3.27E-05	0.114709275	4.384191114	3.51E-51	0.005817208	-0.544657758	1	0.003770151	-0.583847255	1	0.020173587	1.4263455	1	0	1.045629033	1	0	0.070847747	1	0	1.685354307	1	0	0.367794304	1	0	0.836593689	1	0	5.305424547	1	0	5.248245682	1
ENSBGRG00000002860	PADI1	0.00085047	0.981710731	1	0	-2.130016023	0.075317013	0.000407637	-1.384540642	0.052917622	0.004365635	3.318917131	9.19E-06	0.000345841	-0.420889494	0.720879985	0.001509333	1.455926867	0.515320789	0	1.140568866	1	0	2.111539236	1	0.010086793	4.598812696	0.485605135	0	4.746068752	1	0	3.771287465	1	0	5.385794025	1	0	4.068234022	1	0	4.537033407	1	0	9.005864265	1	0	8.9486854	1
ENSBGRG00000003075	ENSBGRG00000003075	0	2.789065653	1	0	0.744453095	1	0	-1.467002803	0.608258554	0	1.608423749	1	0	1.386465428	1	0.001509333	5.777854962	0.007606551	0	4.015037984	1	0	4.986008354	1	0	6.406167618	1	0	7.620537869	1	0	6.645756583	1	0	8.260263143	1	0	6.94270314	1	0	7.411502525	1	0	11.88033338	1	0	11.82315452	1
ENSBGRG00000003136	RCC2	0.056131023	0.017001434	1	0.050427501	-0.180957588	0.5136914	0.041905114	-0.726921235	2.43E-07	0.00873127	-2.751675837	5.40E-16	0.153899339	1.815225787	6.03E-24	0.033205316	-0.761303849	0.071569556	0.176455313	1.72695766	2.06E-05	0.098023921	0.861312606	0.334840088	0.03026038	-0.496709915	1	0.023667179	-0.28434759	1	0.095388352	0.917836129	1	0.037344274	0.355377683	1	0	-1.963185236	1	0.061245539	0.508624992	1	0	2.974445007	1	0	2.917266142	1
ENSBGRG00000003200	ARHGEF10L	0.048476792	-0.523713005	0.481346117	0.051370071	-0.510507188	0.017457796	0.080304548	0.417745102	0.003575622	0.13215968	1.072271554	2.75E-07	0.010375236	-2.85245289	1.02E-19	0.048298642	-0.534609153	0.252461996	0.065928359	-0.045503558	1	0.011310452	-2.229120133	0.151113219	0.383298147	2.505042868	0.005657586	0.071001537	0.405409383	1	0.071541264	0.24041248	1	0.224065644	1.85491904	0.795084216	0.102755771	0.730814845	1	0.02041518	-0.805243333	1	0	2.662779519	1	0	2.605600654	1
ENSBGRG00000003296	ENSBGRG00000003296	0	2.052100059	1	0	0.007487501	1	0.000244582	1.117959698	0.477255413	0	0.871458155	1	0	0.649499834	1	0	1.870964367	1	0	3.27807239	1	0	4.249042759	1	0	5.669202024	1	0	6.883572275	1	0	5.908790989	1	0.037344274	8.845225643	0.111684051	0	6.205737546	1	0	6.674536931	1	0	11.14336779	1	0	11.08618892	1
ENSBGRG00000003302	ACTL8	0.00510282	-1.189304331	0.21228876	0.012724697	-0.033882933	1	0.000815275	-4.775755509	1.03E-52	0.000793752	-3.609668535	1.23E-08	0.022479679	0.928359207	0.002852047	0.001509333	-2.610162323	0.000670657	0.378118527	6.06496321	4.78E-83	0.003770151	-0.821346568	1	0.010086793	0.598812696	1	0	0.808895589	1	0	-0.165885697	1	0	1.448620862	1	0	0.13106086	1	0	0.599860244	1	0	5.068691103	1	0	5.011512238	1
ENSBGRG00000003318	IGSF21	0.011906581	-0.013702	1	0.003534638	-1.960603251	7.97E-08	0.014511888	0.372956785	0.094436574	0.028575066	1.383210808	2.01E-06	0.000691682	-3.792337725	1.63E-10	0.002263999	-2.151403446	0.002126632	0.077562775	2.787627488	2.37E-09	0	-1.78658115	0.510036785	0.020173587	1.227364465	1	0	0.847948366	1	0	-0.126832921	1	0.037344274	2.492078818	1	0	0.170113636	1	0	0.638913021	1	0	5.107743879	1	0	5.050565014	1
ENSBGRG00000003340	PAX7	0	2.789065653	1	0	0.744453095	1	0	-1.467002803	0.637029268	0	1.608423749	1	0	1.386465428	1	0.000754666	4.192892462	0.19718325	0	4.015037984	1	0	4.986008354	1	0	6.406167618	1	0.023667179	9.20550037	0.078609975	0	6.645756583	1	0	8.260263143	1	0	6.94270314	1	0	7.411502525	1	0	11.88033338	1	0	11.82315452	1
ENSBGRG00000003374	TAS1R2	0	3.374028154	1	0	1.329415596	1	8.15E-05	1.117959698	0.599151116	0	2.193386249	1	0	1.971427929	1	0	3.192892462	1	0	4.600000485	1	0	5.570970854	1	0	6.991130119	1	0	8.20550037	1	0	7.230719084	1	0	8.845225643	1	0	7.527665641	1	0	7.996465025	1	0	12.46529588	1	0	12.40811702	1
ENSBGRG00000003404	ALDH4A1	0.030616922	1.284273501	0.006220253	0.042180013	2.395003938	2.87E-30	0.002934989	-2.971794955	2.05E-36	0.005556263	-1.296327936	0.002688701	0.011066919	-0.301590565	0.51759307	0.002263999	-2.250051034	0.000964489	0.075623705	2.636526361	8.47E-09	0.007540302	-0.291149871	1	0.010086793	0.539919007	1	0	0.75017315	1	0.05961772	2.381053357	0.296178802	0.037344274	2.394014531	1	0	0.07233842	1	0.040830359	2.1343443	1	0	5.009968664	1	0	4.952789799	1
ENSBGRG00000003470	IFFO2	0	0.204103152	1	0.00094257	0.843988769	0.534494126	8.15E-05	-2.969503143	0.001534205	0.001587504	1.707959422	0.191299414	0.000345841	-0.116034912	1	0	0.02296746	1	0.001939069	2.512537644	0.574723365	0.015080603	5.085544027	0.004487181	0	3.821205117	1	0	5.035575369	1	0.023847088	5.815681585	0.080153793	0	5.675300642	1	0	4.357740639	1	0	4.826540024	1	0	9.295370883	1	0	9.238192018	1
ENSBGRG00000003531	UBR4	0.037420682	-0.758914206	0.180440338	0.038409732	-0.824785053	6.06E-05	0.06677099	0.146388106	0.359483914	0.034131329	-0.949571704	0.000592849	0.133494707	1.2949879	3.72E-12	0.008301329	-2.876781066	8.04E-10	0.149308342	1.2910781	0.003250967	0.04901196	-0.274519197	1	0.020173587	-1.086575756	1	0.047334358	0.127794495	1	0.083464808	0.572507601	1	0.074688548	0.767519769	1	0.058717583	0.188706465	1	0.122491078	1.144715984	1	0	2.8008486	1	0	2.743669734	1
ENSBGRG00000003889	EMC1	0.00085047	-1.068915342	0.578302509	0.00094257	-1.740973732	0.005252795	0.003098043	-0.240494273	0.599151116	0.004762511	0.645898454	0.399854937	0.005879301	0.991605811	0.07948158	0.008301329	1.511068422	0.021570807	0.005817208	1.190609549	0.550953626	0.003770151	1.128027358	1	0	1.5316985	1	0	2.746068752	1	0	1.771287465	1	0	3.385794025	1	0	2.068234022	1	0	2.537033407	1	0	7.005864265	1	0	6.9486854	1
ENSBGRG00000004243	MRTO4	0.163290248	-0.1266022	1	0.185450671	0.069588708	0.796654297	0.213765	0.553864702	6.33E-06	0.068262657	-1.471662078	1.99E-09	0.171883082	-0.057254826	1	0.054335972	-1.74946136	7.31E-07	0.290860406	0.731515179	0.113751145	0.143265731	-0.286691207	1	0.06052076	-1.354750298	1	0.047334358	-1.364038823	1	0.107311896	-0.599637664	1	0.074688548	-0.72431355	1	0.073396979	-1.04092389	1	0.102075898	-0.572124506	1	0	1.310161429	1	0.73918198	2.25329891	1
ENSBGRG00000004333	ENSBGRG00000004333	0.010205641	1.550905916	0.045258346	0.015788049	3.207425072	5.69E-22	0.001385967	-2.155058796	2.23E-09	0.000396876	-2.493114278	0.003400121	0.001729206	-1.07296619	0.126950732	0	-2.507547257	0.029809062	0.001939069	-0.086500042	1	0	-0.129468864	1	0	1.290690401	1	0	2.505060652	1	0	1.530279366	1	0	3.144785925	1	0	1.827225923	1	0	2.296025307	1	0	6.764856166	1	0	6.707677301	1
ENSBGRG00000004473	ENSBGRG00000004473	0.129271447	0.699939762	0.053266068	0.32424412	3.246953436	1.89E-118	0.025110458	-2.421951968	4.13E-67	0.023415679	-1.898313585	1.10E-11	0.047726087	-0.851412241	0.000451668	0.017357324	-2.245899391	3.40E-08	0.050415804	-0.666786056	0.526723269	0.011310452	-2.4665761	0.066772125	0.010086793	-2.047788871	1	0	-1.834104148	1	0.131158984	0.783635858	1	0.037344274	-0.193693346	1	0.088076375	0.299534112	1	0	-2.043139492	1	0	2.425691366	1	0	2.368512501	1
ENSBGRG00000004495	SLC66A1	0	2.374028154	1	0.000471285	2.914378097	0.13145131	0	-1.882040302	0.345387341	0	1.193386249	1	0.000345841	2.386465428	0.479534202	0	2.192892462	1	0	3.600000485	1	0	4.570970854	1	0	5.991130119	1	0	7.20550037	1	0	6.230719084	1	0	7.845225643	1	0	6.527665641	1	0	6.996465025	1	0	11.46529588	1	0	11.40811702	1
ENSBGRG00000004529	CAPZB	0.135224737	0.781571116	0.028624776	0.042180013	-1.078088231	9.20E-08	0.012962866	-3.474497339	3.21E-109	0.101600234	0.359019728	0.150124063	0.026975614	-1.698488689	8.43E-11	0.909372871	4.641004094	8.34E-149	0.034903249	-1.16818384	0.152878257	0.030161206	-1.282165394	0.510821949	0.1513019	0.97292994	0.698943116	0.071001537	0.178976928	1	0.011923544	-1.797186913	1	0.149377096	1.14132207	1	0.044038188	-0.498857802	1	0	-2.032131752	1	0	2.436699107	1	0	2.379520242	1
ENSBGRG00000004609	ENSBGRG00000004609	1.032470633	0.316702689	0.539684175	0.828990418	-0.019239616	1	0.763015496	-0.250438562	0.039026377	0.307181958	-1.543672419	8.86E-12	1.174822593	0.562586543	0.001893827	1.660265822	1.064864752	4.79E-06	1.35540949	0.710874655	0.095246964	0.437337493	-0.938990198	0.706253042	0.51442646	-0.693146471	1	0.378674866	-1.094111708	1	0.441171127	-0.907013618	1	0.336098467	-1.220392441	1	0.381664293	-1.103848281	1	0.469549131	-0.805175979	1	0	-0.922855975	1	0.73918198	0.020032445	1
ENSBGRG00000004686	NBL1	0.00085047	3.374028154	0.494742904	0	0.007487501	1	0	-2.203968397	0.199722248	0	0.871458155	1	0	0.649499834	1	0.002263999	5.192892462	0.002783506	0	3.27807239	1	0	4.249042759	1	0	5.669202024	1	0	6.883572275	1	0	5.908790989	1	0	7.523297548	1	0	6.205737546	1	0	6.674536931	1	0	11.14336779	1	0	11.08618892	1
ENSBGRG00000004751	TMCO4	0.00085047	0.914596535	1	0.000235643	-1.130016023	0.416701128	0.001141384	0.854925292	0.322899409	0	-1.330175707	0.486137323	0.000691682	0.164073007	1	0.000754666	0.733460843	1	0.001939069	2.140568866	0.674100099	0.007540302	3.763615932	0.155781338	0	3.467568163	1	0	4.681938414	1	0	3.707157128	1	0	5.321663687	1	0	4.004103685	1	0	4.472903069	1	0	8.941733928	1	0	8.884555063	1
ENSBGRG00000004823	OTUD3	0.037420682	-0.350864608	0.85166998	0.020736543	-1.357242302	7.90E-09	0.015327162	-2.350465014	7.54E-48	0.026590686	-0.907739755	0.003183079	0.21130898	2.945727419	3.59E-62	0.064146634	0.452994134	0.230584849	0.261774365	2.585487655	2.78E-12	0.015080603	-1.371543651	0.59268809	0.040347173	0.048615613	1	0	-1.063626309	1	0.011923544	-1.037238001	1	0.037344274	0.577268559	1	0	-1.741461038	1	0.061245539	0.730849979	1	0	3.196169205	1	0	3.13899034	1
ENSBGRG00000004961	ENSBGRG00000004961	0	1.789065653	1	0	-0.255546905	1	0.000244582	0.532997197	0.780588021	0	0.608423749	1	0	0.386465428	1	0.001509333	3.777854962	0.056971107	0	3.015037984	1	0	3.986008354	1	0	5.406167618	1	0	6.620537869	1	0	5.645756583	1	0	7.260263143	1	0	5.94270314	1	0	6.411502525	1	0	10.88033338	1	0	10.82315452	1
ENSBGRG00000005071	ENSBGRG00000005071	0	2.789065653	1	0	0.744453095	1	0	-1.467002803	0.608258554	0.000793752	4.77834875	0.025693703	0	1.386465428	1	0	2.607929961	1	0	4.015037984	1	0	4.986008354	1	0	6.406167618	1	0	7.620537869	1	0	6.645756583	1	0	8.260263143	1	0	6.94270314	1	0	7.411502525	1	0	11.88033338	1	0	11.82315452	1
ENSBGRG00000005193	UBXN10	0.034869272	-1.321117265	0.00744455	0.007304918	-3.76466209	4.05E-43	0.144385131	2.108222687	5.02E-52	0.120650278	0.544430524	0.017373017	0.013141966	-2.832620333	3.07E-21	0.011319994	-2.911706292	1.66E-10	0.001939069	-4.513741681	3.97E-06	0.007540302	-2.957157628	0.042838397	0.040347173	-0.798729522	1	0.165670254	1.095669716	0.95633177	0	-2.883673971	1	0.074688548	0.317097161	1	0	-2.586727414	1	0	-2.117928029	1	0	2.350902829	1	0	2.293723964	1
ENSBGRG00000005210	VWA5B1	0.023813161	0.310168212	0.875399849	0.004241566	-2.373941606	1.37E-12	0.008560383	-1.826545189	1.86E-21	0.10199711	3.204613505	5.12E-51	0.003804253	-2.415153124	6.89E-09	0.057354637	1.688189533	1.14E-07	0.005817208	-1.394352952	0.256498165	0.003770151	-1.429029146	0.660355468	0.020173587	0.578913139	1	0.118335896	2.801778184	0.243493596	0	-0.772095932	1	0.224065644	3.666738628	0.110031593	0	-0.475149375	1	0	-0.00634999	1	0	4.462480868	1	0	4.405302003	1
ENSBGRG00000005394	ENSBGRG00000005394	0.037420682	1.439616495	0.000775565	0.059146275	3.208663437	1.39E-57	0.002527351	-3.361820566	2.45E-45	0.003968759	-1.909424556	1.91E-05	0.009683554	-0.662444172	0.084759717	0.006791997	-1.051233482	0.071980552	0.009695347	-0.396237596	1	0.007540302	-0.436523682	1	0	-0.608782723	1	0	0.605587528	1	0	-0.369193758	1	0	1.245312801	1	0.088076375	2.757591735	0.139809901	0.02041518	1.400275269	1	0	4.865383042	1	0	4.808204177	1
ENSBGRG00000005412	ENSBGRG00000005412	0	1.566673232	1	0	-0.477939326	0.785782506	0.000244582	0.117959698	1	0	0.386031327	1	0.000345841	1.386465428	0.720879985	0	1.385537539	1	0.003878139	4.863034891	0.027618106	0	3.763615932	1	0	5.183775197	1	0	6.398145448	1	0	5.423364162	1	0	7.037870721	1	0	5.720310719	1	0	6.189110103	1	0	10.65794096	1	0	10.6007621	1
ENSBGRG00000005424	MUL1	0.030616922	0.241406851	0.926341095	0.043122583	0.881433998	1.14E-05	0.023969073	-0.288493955	0.103136192	0.007143766	-1.940229188	2.02E-07	0.032509074	0.334269217	0.267306894	0.003018665	-2.896690432	1.10E-06	0.073684636	1.547780802	0.001922945	0.007540302	-1.259808413	0.710880743	0.010086793	-0.426722396	1	0.071001537	1.791872441	0.840148665	0.071541264	1.630806242	0.662307467	0	0.425265465	1	0.014679396	0.109813126	1	0.061245539	1.582837096	1	0	4.045335706	1	0	3.988156841	1
ENSBGRG00000005472	ENSBGRG00000005472	0	0.374028154	1	0.000235643	-0.577475	0.676584988	0.000733747	0.632532871	0.573674241	0	-0.806613751	0.609239376	0.000691682	0.749035508	0.891796245	0	0.192892462	1	0	1.600000485	1	0	2.570970854	1	0.010086793	5.084239523	0.385149586	0.023667179	6.298609775	0.275170777	0	4.230719084	1	0	5.845225643	1	0	4.527665641	1	0	4.996465025	1	0.792752702	10.55840529	0.264493676	0	9.408117019	1
ENSBGRG00000005498	FAM43B	0.010205641	1.789065653	0.017425505	0.011546484	2.615719781	1.06E-13	0.001467494	-1.80403779	1.17E-06	0.00198438	-0.631042186	0.503380341	0.001037524	-1.471515567	0.042589005	0.000754666	-1.282840969	0.222251971	0.001939069	0.124267054	1	0	0.079117758	1	0	1.499277022	1	0	2.713647274	1	0	1.738865988	1	0	3.353372547	1	0	2.035812544	1	0	2.504611929	1	0	6.973442788	1	0	6.916263923	1
ENSBGRG00000000172	ENSBGRG00000000172	0	1.204103152	1	0	-0.840509405	0.539764273	8.15E-05	-1.882040302	0.120797399	0	0.023461248	1	0.000691682	1.749035508	0.385877525	0	1.02296746	1	0.003878139	4.377608064	0.050765528	0	3.401045853	1	0	4.821205117	1	0	6.035575369	1	0	5.060794082	1	0	6.675300642	1	0.044038188	7.94270314	0.000594636	0	5.826540024	1	0	10.29537088	1	0	10.23819202	1
ENSBGRG00000000179	ENSBGRG00000000179	0	0.914596535	1	0.000471285	0.744453095	0.859425557	0	-3.341471921	0.004386214	0.000793752	1.608423749	0.438206518	0.000345841	0.649499834	1	0.000754666	1.870964367	0.678138275	0.001939069	3.27807239	0.423953313	0.003770151	4.249042759	0.364331183	0.020173587	6.406167618	0.01711042	0	5.746068752	1	0	4.771287465	1	0	6.385794025	1	0	5.068234022	1	0	5.537033407	1	0	10.00586427	1	0	9.9486854	1
ENSBGRG00000000185	PINK1	0.262795243	-0.66074419	0.160812992	0.23847024	-0.893637901	1.74E-07	0.584388832	1.235954621	2.03E-26	0.346075798	-0.265444309	0.356221564	0.204737997	-1.086833074	2.93E-07	0.304885178	-0.44267564	0.252152747	0.089197191	-2.193170427	0.000490404	0.037701508	-3.322330677	0.0028947	0.262256627	-0.604507251	1	0.213004612	-0.82544259	1	0.083464808	-2.122427742	1	0.112032822	-1.508472566	1	0.146793959	-1.36563589	1	0.040830359	-2.772408496	1	0	0.111184276	1	0	0.054005411	1
ENSBGRG00000000203	DDOST	0.267047594	-0.154900312	1	0.450784159	0.761894562	3.51E-07	0.170636973	-1.273373152	2.36E-27	0.031353197	-3.358706423	9.36E-34	0.869444804	1.959431584	8.49E-37	0.02037599	-3.88373229	2.94E-21	0.915240743	1.689251599	1.35E-06	0.252600104	-0.217891391	1	0.110954727	-1.310937554	1	0.142003075	-0.875126841	1	0.465018215	0.67095962	1	0.112032822	-1.043327364	1	0.42570248	0.550958329	1	0.326642874	0.197850282	1	0	0.576172228	1	0	0.518993363	1
ENSBGRG00000000228	KIF17	0.473711814	-0.455774132	0.439406954	0.089072876	-3.074636256	1.57E-54	0.832232309	0.833278733	3.72E-13	1.11244319	0.912900061	4.95E-07	0.200933744	-1.795436767	1.52E-16	1.27689535	1.071397192	6.07E-06	0.085319052	-2.907970298	5.19E-06	0.052782111	-3.524601989	0.001320424	0.78676988	0.298084339	1	0.757349731	0.249014207	1	0.071541264	-2.965092501	1	0.970951126	0.598704951	1	0.029358792	-3.890889771	1	0.061245539	-3.006965043	1	0.792752702	0.461690134	1	0	-0.595576564	1
ENSBGRG00000000243	SH2D5	0.00085047	2.204103152	0.754663111	0	-0.992512499	0.557980733	0.00032611	-0.145074708	1	0	-0.128541845	1	0.001037524	2.164073007	0.164942686	0	0.870964367	1	0	2.27807239	1	0	3.249042759	1	0	4.669202024	1	0	5.883572275	1	0	4.908790989	1	0	6.523297548	1	0	5.205737546	1	0	5.674536931	1	0.792752702	11.29537088	0.249208286	0	10.08618892	1
ENSBGRG00000000283	HP1BP3	0.136925677	-0.029273238	1	0.214905987	0.777485222	6.34E-07	0.074434571	-1.431852348	2.33E-31	0.032146949	-2.225494778	1.13E-16	0.331661721	1.51747144	1.99E-19	0.014338659	-3.286887802	7.58E-15	0.847373315	2.752735725	1.29E-19	0.13949558	0.024482501	1	0.040347173	-1.49469919	1	0.023667179	-1.603463805	1	0.298088599	1.13187718	0.676926613	0.074688548	-0.378373886	1	0.381664293	1.483676375	0.461633391	0.183736616	0.512649248	1	0	1.655929676	1	0.73918198	2.599152844	1
ENSBGRG00000000349	ENSBGRG00000000349	0.00340188	-0.835425212	0.580477205	0.008954416	0.376413076	0.362908665	0.004728593	-1.032820254	9.49E-05	0.001587504	-2.016067116	0.001250055	0.022479679	2.061625738	2.02E-11	0	-3.369349963	0.00134555	0.019390694	1.575616326	0.058727442	0.007540302	0.609038895	1	0.010086793	1.436541267	1	0.071001537	3.666341559	0.193542778	0.011923544	1.676130232	1	0	2.282983219	1	0.014679396	1.973076789	1	0.02041518	2.441876174	1	0	5.90305346	1	0	5.845874595	1
ENSBGRG00000000420	EIF4G3	0.145430377	-0.995138011	0.018119532	0.118999477	-1.41359606	2.59E-15	0.348692945	0.628491706	1.60E-07	0.283369403	-0.005613354	1	0.394950663	0.546484687	0.004735442	0.135085265	-1.109060934	0.000759564	0.329641793	0.222219155	0.794287581	0.079173167	-1.795152628	0.148390662	0.504339667	0.843775529	0.692802073	0.378674866	0.466414724	1	0.047694176	-2.276282649	1	0.373442741	0.476917613	1	0.146793959	-0.840642389	1	0.183736616	-0.50954496	1	0.792752702	1.635771335	1	0	0.578394284	1
ENSBGRG00000000770	ECE1	0.066336663	0.452601465	0.379283289	0.196761512	3.255415015	1.23E-102	0.011169262	-2.925800687	4.15E-74	0.007143766	-2.854455172	3.48E-16	0.029742344	-0.801161575	0.002765771	0.00603733	-2.944383346	2.99E-09	0.116344162	1.283997224	0.004293954	0.041471659	-0.147847393	1	0.010086793	-1.324019443	1	0	-1.110781162	1	0.011923544	-1.084430478	1	0	-0.471055888	1	0.322946709	2.760056897	0.012433115	0.326642874	2.785865299	0.053381847	0	3.149014352	1	0	3.091835487	1
ENSBGRG00000000875	ALPL	0	0.914596535	1	0.000235643	0.007487501	1	0.000163055	-1.467002803	0.274269225	0	-0.266045369	1	0.000345841	0.649499834	0.837005295	0	0.733460843	1	0.011634416	6.085427312	0.000559353	0	3.111539236	1	0	4.5316985	1	0	5.746068752	1	0	4.771287465	1	0	6.385794025	1	0	5.068234022	1	0	5.537033407	1	0	10.00586427	1	0	9.9486854	1
ENSBGRG00000000964	RAP1GAP	0.00170094	1.711063141	0.610127129	0.00188514	1.798900879	0.028957458	0.00032611	-1.647575048	0.029458312	0	-1.198931173	0.4510447	0.000691682	0.308462916	1	0.000754666	0.870964367	1	0.003878139	2.937035472	0.196214164	0	2.178653432	1	0	3.598812696	1	0	4.813182947	1	0.011923544	4.908790989	0.562706587	0	5.452908221	1	0	4.135348218	1	0	4.604147603	1	0	9.072978461	1	0	9.015799596	1
ENSBGRG00000001116	USP48	0.037420682	-0.717201518	0.215441559	0.026156321	-1.381882638	1.03E-10	0.086092998	1.135813363	6.38E-17	0.060722015	-0.016573414	1	0.048071928	-0.390139931	0.170336752	0.009055995	-2.719536318	3.93E-09	0.075623705	0.334151063	0.695405265	0.033931357	-0.722730688	1	0.040347173	-0.307161612	1	0.094668716	0.90720864	1	0	-2.393162406	1	0.037344274	0.222258699	1	0.058717583	0.22937391	1	0.02041518	-0.626501919	1	0	2.841414394	1	0	2.784235529	1
ENSBGRG00000001776	ENSBGRG00000001776	0	2.052100059	1	0	0.007487501	1	0	-2.203968397	0.188730749	0	0.871458155	1	0	0.649499834	1	0	1.870964367	1	0	3.27807239	1	0	4.249042759	1	0	5.669202024	1	0	6.883572275	1	0	5.908790989	1	0	7.523297548	1	0.014679396	7.527665641	0.173883091	0.061245539	9.996465025	1.25E-05	0	11.14336779	1	0	11.08618892	1
ENSBGRG00000003225	ENSBGRG00000003225	0.00085047	1.374028154	0.959337402	0	-1.758047245	0.201926895	0	-3.969503143	0.000234123	0	-0.894076592	0.64839703	0	-1.116034912	0.6471663	0.006791997	4.514820556	5.50E-06	0	1.512537644	1	0	2.483508013	1	0.06052076	7.339053422	2.98E-05	0	5.118037529	1	0	4.143256243	1	0	5.757762802	1	0	4.4402028	1	0	4.909002184	1	0	9.377833043	1	0	9.320654178	1
ENSBGRG00000003230	ENSBGRG00000003230	0.127570506	0.785090189	0.030817689	0.013431624	-2.711960332	5.80E-29	0.021360194	-2.578677337	2.18E-68	0.311547593	2.604757431	5.07E-52	0.006570983	-3.634421938	1.76E-27	0.49732508	3.20606785	4.29E-56	0.011634416	-2.530018413	0.001825413	0.003770151	-3.370076752	0.021656775	0.1513019	1.060392781	0.629040275	0.094668716	0.588584008	1	0	-2.711062158	1	0.261409919	1.908587704	0.711602757	0	-2.414115602	1	0.02041518	-0.944582581	1	0	2.523514642	1	0	2.466335777	1
ENSBGRG00000003260	ENSBGRG00000003260	0.0085047	0.663534771	0.690628769	0.010603914	1.084793227	0.00096476	0.002201241	-2.063370067	6.47E-12	0.006350015	0.172324634	1	0.012104442	1.246535167	0.001029197	0.000754666	-2.064495381	0.029630888	0.011634416	1.197902041	0.292539123	0.037701508	2.860477471	0.001918492	0	0.724343578	1	0.023667179	2.948112528	1	0	0.963932543	1	0	2.578439103	1	0.014679396	2.270277798	1	0.02041518	2.739077183	1	0	6.198509343	1	0	6.141330478	1
ENSBGRG00000003276	CDC42	0.182000589	0.927464149	0.003754212	0.201710005	1.339551668	3.21E-19	0.039622345	-1.971070628	3.18E-50	0.01746254	-2.610529589	4.61E-19	0.225834311	1.428999472	8.91E-17	0.019621323	-2.358281726	3.56E-09	0.275347851	1.521467082	8.09E-05	0.248829953	1.353971692	0.02669553	0.020173587	-1.743579501	1	0	-2.115300179	1	0.417324039	2.099719594	0.05127199	0	-1.475574906	1	0.24954973	1.386409982	0.610550218	0.326642874	1.772179552	0.482292693	0	2.144495335	1	0	2.08731647	1
ENSBGRG00000003315	ZBTB40	0.00425235	0.028253317	1	0.007540561	0.803954107	0.038840607	0.003098043	-1.072371514	0.000408741	0.001587504	-1.427200161	0.031883633	0.011758601	1.561552135	4.12E-05	0.000754666	-1.784387462	0.081422774	0.005817208	0.645804175	0.949247272	0.011310452	1.616774544	0.50248299	0	1.002445432	1	0	2.216815683	1	0.035770632	3.276522773	0.221143244	0	2.856540957	1	0.014679396	2.550385717	1	0.040830359	3.615643242	0.460804782	0	6.476611197	1	0	6.419432332	1
ENSBGRG00000003422	C1QA	0.108009695	0.362800898	0.724809162	0.00377028	-4.669921248	1.65E-24	0.000244582	-8.977437325	5.17E-111	0.000793752	-6.317707489	2.30E-18	0.001383365	-5.801381481	7.63E-20	0.003018665	-4.579916949	1.45E-07	0.001939069	-4.49671467	0.010937061	0.003770151	-3.5257443	0.523603611	0	-3.10624365	1	0	-1.891873399	1	24.12132947	11.82139524	6.95E-191	0	-1.252148126	1	0.117435167	0.605494227	1	0.02041518	-1.100250129	1	0	2.367922115	1	0	2.31074325	1
ENSBGRG00000003430	C1QC	0.039121622	-0.042926549	1	0.002120783	-4.372410662	2.06E-18	0.000163055	-8.330500803	1.37E-81	0.000793752	-5.255074251	1.22E-12	0.000345841	-6.063371034	7.11E-16	0.000754666	-4.841906501	1.76E-06	0	-4.436173128	0.023697359	0	-3.465202758	0.607256583	0	-2.045043494	1	0	-0.830673242	1	11.73276728	12.13030488	3.60E-169	0	-0.190947969	1	0.058717583	0.818926599	1	0	-1.039708587	1	0	3.429122272	1	0	3.371943406	1
ENSBGRG00000003435	ENSBGRG00000003435	0	1.204103152	1	0	-0.840509405	0.533197323	0	-3.051965303	0.015399829	0	0.023461248	1	0	-0.198497072	0.825403569	0	1.02296746	1	0	2.430075483	1	0	3.401045853	1	0	4.821205117	1	0	6.035575369	1	0.095388352	11.40064409	1.37E-15	0	6.675300642	1	0	5.357740639	1	0	5.826540024	1	0	10.29537088	1	0	10.23819202	1
ENSBGRG00000003451	C1QB	0.065486193	0.539192495	0.507040621	0.002120783	-4.554449558	3.24E-21	0.000163055	-8.511396922	1.39E-91	0.000793752	-5.435970371	2.08E-14	0.000345841	-6.244105071	6.19E-18	0.000754666	-5.022640538	2.22E-07	0.001939069	-3.615532515	0.038264933	0	-3.645775004	0.429763329	0	-2.225615739	1	0	-1.011245488	1	13.04435711	11.74247174	1.02E-176	0.037344274	0.629692644	1	0.014679396	-0.687867359	1	0	-1.220280833	1	0	3.248550026	1	0	3.191371161	1
ENSBGRG00000003473	EPHB2	0.00170094	0.004794344	1	0	-3.670584404	7.60E-05	0.003261098	0.890549202	0.036006255	0.00198438	-0.104294299	1	0	-3.028572071	0.004876734	0.001509333	-0.176341348	1	0.023268832	3.600000485	1.38E-06	0	0.570970854	1	0	1.991130119	1	0	3.20550037	1	0	2.230719084	1	0	3.845225643	1	0.014679396	3.550385717	1	0	2.996465025	1	0	7.465295884	1	0	7.408117019	1
ENSBGRG00000003569	LACTBL1	0	2.374028154	1	0	0.329415596	1	8.15E-05	-0.467002803	1	0	1.193386249	1	0	0.971427929	1	0.000754666	3.607929961	0.28176273	0.001939069	5.015037984	0.177722963	0	4.570970854	1	0	5.991130119	1	0	7.20550037	1	0	6.230719084	1	0	7.845225643	1	0	6.527665641	1	0	6.996465025	1	0	11.46529588	1	0	11.40811702	1
ENSBGRG00000003590	TEX46	0.065486193	0.670745686	0.15486817	0.007776203	-2.632970112	1.37E-20	0.005217757	-3.866699756	3.60E-88	0.028575066	-0.612556343	0.066304457	0.004495936	-3.298032746	4.84E-18	0.612789021	5.725577683	3.11E-182	0	-4.494077201	0.000149324	0	-3.523106831	0.055436359	0.141215107	1.822541565	0.189123241	0.071001537	1.115387951	1	0	-1.863358602	1	0.112032822	1.755113224	1	0	-1.566412045	1	0.02041518	-0.096292115	1	0	3.371218198	1	0	3.314039333	1
ENSBGRG00000003651	KDM1A	0.112262046	-1.301371818	0.001879622	0.10156193	-1.58147693	8.28E-18	0.298879668	0.286360977	0.026126304	0.115094015	-1.318488644	2.81E-08	0.696178358	1.684006697	1.56E-24	0.019621323	-3.805227805	4.89E-20	0.570086395	1.108690879	0.005530094	0.09425377	-1.481806177	0.301543486	0.18156228	-0.515621132	1	0.189337433	-0.381339418	1	0.107311896	-1.203909144	1	0	-2.913205798	1	0.102755771	-1.229307585	1	0.122491078	-0.953361685	1	0.792752702	1.707072669	1	0	0.649685578	1
ENSBGRG00000003910	LUZP1	0.034018802	-0.685217369	0.319722082	0.011075199	-2.495012839	3.82E-21	0.02502893	-1.71854157	1.00E-28	0.211534863	2.482592712	1.01E-38	0.037350851	-0.603573462	0.039723952	0.073202629	0.452251209	0.217197575	0.100831607	0.923843803	0.087580294	0.015080603	-1.561400344	0.494307922	0.978418954	4.250488866	2.55E-11	1.041355881	4.28478362	4.61E-05	0.05961772	0.362410951	1	1.381738141	4.673192979	0.000180921	0.088076375	0.882779322	1	0.571625029	3.425039279	0.004136709	0	3.006889271	1	0.73918198	3.95073614	1
ENSBGRG00000003962	ENSBGRG00000003962	0	-0.018289269	1	0	-2.062901827	0.124317561	0.000244582	-2.051965303	0.007004669	0.003175007	2.662871533	0.001858962	0.000345841	-0.350500166	0.931528721	0	-0.199424961	0.95388794	0	1.207683062	1	0	2.178653432	1	0.020173587	5.328165106	0.056987001	0.094668716	7.439965624	0.000263633	0	3.838401661	1	0.074688548	7.182260631	0.032077018	0	4.135348218	1	0	4.604147603	1	0	9.072978461	1	0	9.015799596	1
ENSBGRG00000003976	HNRNPR	0.083346064	-0.23681028	0.970482029	0.125361826	0.432484027	0.011694246	0.064895858	-0.99263577	8.92E-15	0.047228234	-1.127339098	1.03E-05	0.24554726	1.625752888	6.56E-22	0.006791997	-3.777501076	2.18E-15	0.325763654	1.803048923	9.00E-07	0.173426937	0.854680411	0.275513325	0.03026038	-1.304638816	1	0.094668716	0.232233509	1	0.083464808	-0.062752565	1	0.037344274	-0.451690564	1	0.24954973	1.409878263	0.593713373	0.102075898	0.286806777	1	0	2.167806383	1	0	2.110627518	1
ENSBGRG00000004113	ZNF436	0	-1.149533802	0.686572604	0.001413855	-0.185157577	0.884131901	0.001467494	-0.441467711	0.420264832	0.002778131	0.907984031	0.379299517	0.00276673	0.893425417	0.307077799	0.000754666	-0.298960635	1	0.001939069	1.108147389	0.995109349	0	1.047408898	1	0	2.467568163	1	0.047334358	5.331031252	0.097246383	0.023847088	4.356249966	0.185960264	0	4.321663687	1	0	3.004103685	1	0	3.472903069	1	0	7.941733928	1	0	7.884555063	1
ENSBGRG00000004156	TCEA3	0.00170094	-1.516742777	0.309117826	0.010603914	0.776161955	0.042794523	0.000244582	-5.349645852	3.66E-31	0.000396876	-3.290429528	9.49E-05	0.005187618	-0.394894285	0.600670602	0	-3.298960635	0.005128318	0.21717577	6.332716606	1.13E-49	0	-0.920882242	1	0.010086793	1.507314342	1	0	1.713647274	1	0	0.738865988	1	0	2.353372547	1	0	1.035812544	1	0	1.504611929	1	0	5.973442788	1	0	5.916263923	1
ENSBGRG00000004358	ASAP3	0	2.789065653	1	0.000235643	2.329415596	0.439111441	0	-1.467002803	0.653963104	0	1.608423749	1	0	1.386465428	1	0	2.607929961	1	0.001939069	5.600000485	0.126718042	0	4.986008354	1	0	6.406167618	1	0	7.620537869	1	0	6.645756583	1	0	8.260263143	1	0	6.94270314	1	0	7.411502525	1	0	11.88033338	1	0	11.82315452	1
ENSBGRG00000004509	E2F2	0	1.374028154	1	0.000706928	2.007487501	0.166443237	0	-2.882040302	0.028996606	0	0.193386249	1	0.000691682	1.971427929	0.325572868	0	1.192892462	1	0.003878139	4.600000485	0.036206468	0	3.570970854	1	0	4.991130119	1	0	6.20550037	1	0	5.230719084	1	0	6.845225643	1	0	5.527665641	1	0	5.996465025	1	0	10.46529588	1	0	10.40811702	1
ENSBGRG00000004562	ID3	0	3.374028154	1	0	1.329415596	1	0	-0.882040302	1	0	2.193386249	1	0	1.971427929	1	0	3.192892462	1	0	4.600000485	1	0	5.570970854	1	0	6.991130119	1	0	8.20550037	1	0.011923544	9.230719084	0.059970044	0	8.845225643	1	0	7.527665641	1	0	7.996465025	1	0	12.46529588	1	0	12.40811702	1
ENSBGRG00000004602	ELOA	3.510740339	0.588956815	0.082887874	5.613240691	1.685360778	1.93E-37	1.505975237	-1.08666254	4.57E-22	0.778273669	-1.719057555	9.38E-15	2.561300008	0.115026143	0.68540649	0.566754378	-2.132317291	5.18E-11	2.123280961	-0.173511758	1	9.021970879	1.956211817	4.93E-05	0.6052076	-1.974370329	1	0.449676403	-2.369778866	1	4.423634816	0.881015758	0.816864959	0.149377096	-3.730408141	1	4.212986615	0.806732649	0.997294978	5.655004748	1.224310687	0.762901787	0	-2.432360527	1	0	-2.489539392	1
ENSBGRG00000004830	PITHD1	0.00510282	0.072858619	1	0.008954416	0.88689736	0.011528143	0.006277614	0.337272726	0.312809047	0	-3.976538752	1.50E-05	0.004841777	-0.144049288	0.923551413	0.000754666	-1.966978875	0.034890183	0.005817208	0.460449132	1	0.007540302	1.006186236	0.99989753	0.010086793	1.831258782	1	0	2.035575369	1	0	1.060794082	1	0	2.675300642	1	0	1.357740639	1	0.02041518	2.836593689	1	0	6.295370883	1	0	6.238192018	1
ENSBGRG00000004874	ENSBGRG00000004874	0.00935517	-0.720489445	0.423035339	0.007069276	-1.327412891	1.09E-05	0.02021881	0.643333403	0.000698331	0.018653168	0.23145429	0.65134053	0.008991871	-0.899393412	0.015359573	0.031695984	1.053103178	0.005418957	0.007756277	-0.781974994	0.640659917	0.015080603	0.188995376	1	0.050433967	1.875652901	0.397491771	0	0.487823947	1	0.011923544	0.516473566	1	0	1.12754922	1	0.014679396	0.813420123	1	0.02041518	1.282219508	1	0	4.747619461	1	0	4.690440596	1
ENSBGRG00000005007	GALE	0.011906581	-0.34113307	0.973964539	0.014609837	-0.127932708	0.822146912	0.017854514	0.337076987	0.110169753	0.003175007	-2.280544939	1.62E-06	0.028704821	1.019449444	0.000257665	0.001509333	-2.887480955	6.13E-05	0.019390694	0.422807483	0.857902299	0.022620905	0.727274085	0.817281615	0	-0.681295223	1	0	0.533075028	1	0.023847088	1.150345667	1	0	1.172800301	1	0	-0.144759701	1	0.02041518	1.327580041	1	0	4.792870542	1	0	4.735691677	1
ENSBGRG00000005125	HMGCL	0.061233843	1.12714117	0.003026562	0.080825388	2.034581162	5.23E-32	0.017609931	-1.221151408	2.01E-14	0.009921898	-1.637555493	1.91E-06	0.020750473	-0.559314181	0.072170163	0.005282664	-2.373161577	8.24E-06	0.03102511	0.138641418	1	0.033931357	0.330656525	1	0.040347173	0.74130557	1	0	-0.373815567	1	0.071541264	1.47011793	0.767766633	0	0.265909706	1	0.058717583	1.277841092	1	0.040830359	1.005888279	1	0	3.885979946	1	0	3.828801081	1
ENSBGRG00000005227	FUCA1	0.017859871	0.730171964	0.334748708	0.007776203	-0.622040552	0.088877905	0.008804966	-0.668444829	0.003941026	0.018653168	0.818346818	0.026998261	0.007954348	-0.536366711	0.269058374	0.03848798	1.956694241	1.60E-07	0.007756277	-0.267895979	1	0.003770151	-0.63360029	1	0	-0.218323247	1	0.023667179	2.000929226	1	0.047694176	2.36282262	0.47530422	0	1.635772278	1	0.014679396	1.323094497	1	0.02041518	1.791893881	1	0	5.255842518	1	0	5.198663653	1
ENSBGRG00000005295	CNR2	0	3.374028154	1	0	1.329415596	1	0	-0.882040302	1	0	2.193386249	1	0	1.971427929	1	0	3.192892462	1	0	4.600000485	1	0.003770151	7.570970854	0.068328779	0	6.991130119	1	0	8.20550037	1	0	7.230719084	1	0	8.845225643	1	0	7.527665641	1	0	7.996465025	1	0	12.46529588	1	0	12.40811702	1
ENSBGRG00000005315	ENSBGRG00000005315	0.011056111	0.681537189	0.572631892	0.0205009	2.047380228	6.57E-15	0.002690406	-2.125494339	4.14E-15	0.000793752	-2.806613751	3.01E-05	0.013141966	0.971427929	0.00890674	0.003018665	-1.055035052	0.167156551	0.015512555	1.230766675	0.257714864	0.018850754	1.593690931	0.295485135	0	0.391217277	1	0	1.605587528	1	0	0.630806242	1	0	2.245312801	1	0.014679396	1.935208603	1	0.040830359	2.996465025	0.721275355	0	5.865383042	1	0	5.808204177	1
ENSBGRG00000005344	PNRC2	0.00935517	0.491385104	0.87558948	0.012960339	1.081488083	0.000387738	0.00481012	-0.986376962	0.000147508	0.003175007	-1.128541845	0.040593275	0.013833648	1.119526568	0.002042994	0.001509333	-1.761303849	0.040730104	0.001939069	-0.946893975	0.66706727	0.022620905	1.870531136	0.145772309	0	0.436541267	1	0	1.650911519	1	0	0.676130232	1	0	2.290636792	1	0.044038188	2.99628418	0.353694207	0.040830359	3.042268715	0.70290557	0	5.910707032	1	0	5.853528167	1
ENSBGRG00000005382	ENSBGRG00000005382	0.069738544	-0.478548358	0.493256658	0.07729075	-0.380102993	0.062712677	0.09049548	-0.184357378	0.20796629	0.118269023	0.325952537	0.186183465	0.146636673	0.697122411	0.000389459	0.088295955	-0.130868403	1	0.112466024	0.240660385	0.821178259	0.09425377	0.009903263	1	0.06052076	-0.474144744	1	0.284006149	1.636813409	0.523132094	0.083464808	-0.041327441	1	0.112032822	0.57084749	1	0.073396979	-0.160584668	1	0.061245539	-0.277913128	1	0	2.189171479	1	0	2.131992614	1
ENSBGRG00000006200	GRHL3	0.00510282	-1.414806681	0.06964436	0.003063353	-2.43308509	1.22E-11	0.021278667	1.10698858	6.30E-09	0.002381255	-2.595448585	1.12E-07	0.032509074	1.317281863	2.45E-07	0	-4.425493041	7.78E-07	0.017451624	0.336966079	1	0.003770151	-1.04373899	0.947524708	0	-0.627255383	1	0.023667179	1.590790526	1	0.011923544	0.61600924	1	0	1.226840141	1	0	-0.090719861	1	0	0.378079523	1	0	4.846910382	1	0	4.789731517	1
ENSBGRG00000006515	STPG1	0.070589014	-0.00679363	1	0.010839556	-2.919319471	3.06E-30	0.056009365	-0.618166876	1.08E-05	0.215106746	1.943921352	1.58E-25	0.015908696	-2.277307138	4.56E-15	0.248285207	2.004625824	6.41E-17	0.011634416	-2.427905512	0.00348818	0.003770151	-3.268232934	0.031213131	0.18156228	1.413303799	0.337370077	0.544345119	2.968688889	0.04120232	0	-2.609271987	1	1.755180882	4.627671779	6.77E-05	0.014679396	-1.311538147	1	0.040830359	-0.25698855	1	0	2.625304814	1	0.73918198	3.568913231	1
ENSBGRG00000006640	NIPAL3	0.182000589	0.96045926	0.003468464	0.022621683	-2.30489024	2.90E-25	0.023887546	-2.793503627	1.41E-83	0.247650571	1.603814495	2.16E-18	0.011758601	-3.170168349	4.92E-26	0.892770212	4.033839366	3.10E-110	0.017451624	-2.363473639	0.001856797	0.026391056	-1.715586907	0.270801483	0.262256627	1.470475065	0.246379556	0.165670254	0.918942609	1	0.023847088	-1.473760991	1	0.149377096	0.878864396	1	0.029358792	-1.176814434	1	0.061245539	-0.292401049	1	0	2.174700996	1	0	2.117522131	1
ENSBGRG00000006726	RCAN3	0.017859871	-1.358833042	0.014024023	0.013431624	-1.959808334	1.20E-15	0.069787506	1.473093807	8.17E-24	0.018256292	-1.413156782	3.74E-06	0.052913705	0.218623741	0.458361834	0.005282664	-3.016560904	6.54E-09	0.067867428	0.594999804	0.353172488	0.026391056	-0.638482511	1	0.010086793	-1.225615739	1	0.047334358	0.574929871	1	0.023847088	-0.399851415	1	0.074688548	1.214655144	1	0	-1.690292057	1	0.02041518	-0.220280833	1	0	3.247338186	1	0	3.190159321	1
ENSBGRG00000006848	ENSBGRG00000006848	0.464356644	0.078584481	1	0.557765867	0.416040967	0.008503504	0.481338123	0.251486332	0.040699403	0.125809665	-1.915006701	5.09E-16	0.56268365	0.40250544	0.040563898	0.033205316	-3.771993867	3.15E-22	0.645710101	0.564534612	0.224121779	0.207358294	-1.077001444	0.564980569	0.080694347	-2.300296423	1	0.118335896	-1.671272351	1	0.250394424	-0.769537054	1	0.037344274	-2.617020991	1	0.587175835	0.427965034	1	0.367473233	-0.215679338	1	0	0.002921425	1	0	-0.05425744	1
ENSBGRG00000006877	ENSBGRG00000006877	0	1.566673232	1	0	-0.477939326	0.785782506	8.15E-05	-1.467002803	0.314214963	0.000793752	2.456420655	0.219610154	0.000691682	2.234462335	0.262001653	0.000754666	2.607929961	0.482426782	0	2.792645563	1	0	3.763615932	1	0	5.183775197	1	0	6.398145448	1	0	5.423364162	1	0	7.037870721	1	0	5.720310719	1	0	6.189110103	1	0	10.65794096	1	0	10.6007621	1
ENSBGRG00000006897	ENSBGRG00000006897	0.080794654	-0.206544487	1	0.07634818	-0.340308966	0.098359779	0.075657483	-0.538205354	3.66E-05	0.085725198	-0.132525359	0.827785406	0.196091967	1.2874943	2.66E-13	0.041506646	-1.190194635	0.001231731	0.232688325	1.369116603	0.000668832	0.109334373	0.271457536	1	0.161388693	0.864273839	0.840035271	0.094668716	0.305841344	1	0.107311896	0.334083943	1	0.261409919	1.625452092	0.874896066	0.102755771	0.30789209	1	0.224566976	1.364075621	0.897503727	0	2.24129421	1	0	2.184115345	1
ENSBGRG00000007282	NOP10	0	3.374028154	1	0	1.329415596	1	0	-0.882040302	1	0	2.193386249	1	0.000345841	3.971427929	0.216237555	0	3.192892462	1	0	4.600000485	1	0	5.570970854	1	0	6.991130119	1	0	8.20550037	1	0	7.230719084	1	0	8.845225643	1	0	7.527665641	1	0	7.996465025	1	0	12.46529588	1	0	12.40811702	1
ENSBGRG00000007301	CLIC4	0.19560811	0.354256933	0.46592328	0.034403809	-2.37441737	3.53E-30	0.079407746	-1.504970653	9.49E-35	0.612776413	2.538256767	9.63E-57	0.13695312	-0.201723677	0.522450781	0.359221151	1.317186571	3.11E-08	0.159003688	0.047632303	1	0.015080603	-3.063114129	0.014488608	0.383298147	1.332918636	0.286413919	0.473343582	1.647626443	0.452377213	0.071541264	-0.91721264	1	0.410787015	1.476719182	0.884307262	0.381664293	1.334551012	0.603972648	0.469549131	1.63233037	0.543934636	0	1.507831037	1	0	1.450652172	1
ENSBGRG00000007375	ENSBGRG00000007375	0.00085047	-0.085403465	1	0	-3.1624375	0.002916007	8.15E-05	-4.341471921	4.12E-10	0	-2.298466847	0.06109592	0.001729206	0.234462335	1	0	-1.298960635	0.355357763	0.015512555	3.560472121	0.000157615	0.109334373	7.47786145	7.27E-30	0	2.499277022	1	0	3.713647274	1	0	2.738865988	1	0	4.353372547	1	0	3.035812544	1	0	3.504611929	1	0	7.973442788	1	0	7.916263923	1
ENSBGRG00000007394	RUNX3	0.00255141	-0.420387713	0.991580575	0	-4.503474418	4.21E-08	8.15E-05	-5.702219264	2.21E-26	0.000396876	-2.626792713	0.001977823	0.001729206	-1.211793895	0.064951327	0	-2.639997553	0.022701449	0.023268832	2.628014861	0.000369702	0.343083723	8.570970854	1.71E-84	0	1.158240105	1	0	2.372610356	1	0	1.39782907	1	0	3.012335629	1	0	1.694775627	1	0	2.163575011	1	0	6.63240587	1	0	6.575227005	1
ENSBGRG00000007540	ENSBGRG00000007540	0.170944479	-0.255761253	0.909164245	0.113815342	-0.955986623	9.12E-08	0.206427528	0.041967033	0.822973349	0.406004061	1.164444206	1.69E-10	0.200933744	-0.017686102	1	0.055090639	-1.922116029	5.02E-08	0.221053908	0.132607581	0.992194807	0.392095684	0.969500714	0.1482942	0.201735867	0.044154241	1	0.284006149	0.564421265	1	0.250394424	0.351135834	1	0.224065644	0.30939485	1	0.220190938	0.186980986	1	0.265397335	0.462579127	1	0	1.1204452	1	0.73918198	2.063543696	1
ENSBGRG00000007651	ENSBGRG00000007651	0	1.566673232	1	0	-0.477939326	0.792586556	0.000244582	0.117959698	1	0	0.386031327	1	0.000691682	2.234462335	0.267099863	0	1.385537539	1	0	2.792645563	1	0	3.763615932	1	0	5.183775197	1	0	6.398145448	1	0	5.423364162	1	0.037344274	8.260263143	0.140795111	0	5.720310719	1	0	6.189110103	1	0	10.65794096	1	0	10.6007621	1
ENSBGRG00000007668	ENSBGRG00000007668	0.108860166	1.225384072	0.000189795	0.164478485	2.613657315	1.61E-65	0.009212603	-3.227815139	1.27E-84	0.005953139	-3.102382685	1.15E-17	0.033200756	-0.628331574	0.020301348	0.008301329	-2.522497598	8.83E-08	0.110526954	1.211240882	0.008528667	0.180967239	1.928292856	0.000870305	0	-2.321752836	1	0.047334358	0.479850089	1	0.548483023	3.525564672	1.88E-06	0	-0.467657312	1	0.528458251	3.465655978	5.72E-05	0.428718771	3.16703057	0.008306343	0	3.152412929	1	0	3.095234064	1
ENSBGRG00000007916	MACO1	0.179449179	-1.464462253	0.000275984	0.098969862	-2.494246639	4.81E-39	0.727795633	1.504411147	2.01E-37	0.427038485	-0.193498972	0.541639021	0.443714274	-0.135075901	0.687255882	0.098106617	-2.349696411	9.82E-12	0.391692013	-0.302144399	1	0.128185127	-1.887054857	0.114927	0.080694347	-2.429298011	0.970544029	0.142003075	-1.577731758	1	0.143082528	-1.658726377	1	0.149377096	-1.423667193	1	0.102755771	-2.062804454	1	0.347058053	-0.422909999	1	0	-0.125992695	1	0	-0.18317156	1
ENSBGRG00000008061	LDLRAP1	0.00170094	-0.580168157	0.931417006	0.00188514	-0.943602898	0.090992952	0.003016516	-0.492093784	0.182036798	0.009128146	1.608423749	0.000399459	0.003804253	0.164073007	1	0.004527998	0.524513953	0.800946647	0.005817208	1.076438529	0.607227405	0	0.001115246	1	0.010086793	2.436541267	1	0.023667179	3.650911519	0.803571001	0	1.660863476	1	0.037344274	4.290636792	0.781973047	0	1.957810032	1	0.02041518	3.441876174	1	0	6.895440276	1	0	6.838261411	1
ENSBGRG00000008298	MAN1C1	0	-0.532862442	1	0.00094257	-0.049096027	1	0.000407637	-1.940933991	0.002805658	0	-1.713504346	0.226116415	0.001729206	0.91253424	0.57669626	0	-0.713998134	0.678138275	0.011634416	3.822392906	0.000388445	0.007540302	3.348578433	0.191089626	0	3.084239523	1	0	4.298609775	1	0	3.323828488	1	0	4.938335048	1	0.014679396	4.669684646	0.667975414	0.122491078	7.218857447	6.01E-07	0	8.558405288	1	0	8.501226423	1
ENSBGRG00000008512	ENSBGRG00000008512	0.00085047	2.052100059	0.79225137	0.000706928	1.329415596	0.360013437	0	-3.341471921	0.006575881	0.000396876	0.871458155	0.859882509	0.001037524	1.971427929	0.207633953	0	0.733460843	1	0.001939069	3.27807239	0.409931393	0	3.111539236	1	0	4.5316985	1	0	5.746068752	1	0	4.771287465	1	0	6.385794025	1	0.014679396	6.205737546	0.327312273	0	5.537033407	1	0	10.00586427	1	0	9.9486854	1
ENSBGRG00000008577	MTFR1L	0.110561106	-0.148096617	1	0.138557807	0.214126806	0.260344919	0.143325274	0.465957565	0.000296246	0.044846978	-1.537396696	1.56E-09	0.140411532	0.223515386	0.350721609	0.023394655	-2.40934244	5.78E-10	0.178394382	0.565512109	0.276190556	0.015080603	-2.721810895	0.029188962	0.03026038	-1.624039695	1	0.023667179	-1.410588943	1	0.071541264	-0.575715459	1	0.037344274	-0.77086367	1	0.044038188	-1.087504173	1	0.02041518	-1.619624288	1	0	1.84874704	1	0	1.791568175	1
ENSBGRG00000008672	ENSBGRG00000008672	0.045074912	-0.581029724	0.367216618	0.011782126	-2.710686062	4.92E-28	0.090984645	0.985985326	3.52E-13	0.034131329	-1.044908667	0.000164018	0.09130208	0.50557664	0.021319153	0.098106617	0.58426377	0.058119456	0.038781387	-0.745774352	0.495082197	0	-4.183916648	0.007796019	0.050433967	-0.174614367	1	0.023667179	-0.548551997	1	0.011923544	-1.523333284	1	0	-0.909661859	1	0.014679396	-1.226386727	1	0	-1.758422477	1	0	2.710408382	1	0	2.653229517	1
ENSBGRG00000008716	ENSBGRG00000008716	0	-0.018289269	1	0.000471285	-0.333549417	0.950128547	0.000163055	-2.545005315	0.001181121	0	-1.198931173	0.439179994	0.004495936	3.778782851	2.07E-07	0	-0.199424961	0.953362239	0.003878139	2.937035472	0.187093389	0.003770151	3.249042759	0.568793354	0	3.598812696	1	0	4.813182947	1	0	3.838401661	1	0	5.452908221	1	0	4.135348218	1	0	4.604147603	1	0	9.072978461	1	0	9.015799596	1
ENSBGRG00000008727	ENSBGRG00000008727	0.086747944	0.654323675	0.11470618	0.056082922	-0.023565081	1	0.033263204	-1.243630223	1.85E-18	0.05834076	0.04528761	1	0.091993762	0.811745533	9.00E-05	0.183383907	1.875702286	1.47E-14	0.054293942	-0.024826477	1	0.026391056	-0.932854884	0.887135002	0.161388693	1.583737376	0.24341895	0.023667179	-0.304274634	1	0	-2.280045084	1	0	-0.665538525	1	0	-1.983098527	1	0.040830359	0.072642364	1	0	2.954531716	1	0	2.897352851	1
ENSBGRG00000008769	PAFAH2	0.00255141	0.619140651	1	0.000706928	-1.425471906	0.046608994	0.001630549	-0.699176245	0.143240654	0.00873127	2.587665189	1.81E-07	0.000691682	-1.224969284	0.196812415	0.003018665	0.786900102	0.649343808	0	-0.232889529	1	0	0.73808084	1	0	2.158240105	1	0.023667179	4.398145448	0.603782197	0	2.39782907	1	0	4.012335629	1	0.014679396	3.720310719	0.961287545	0	3.163575011	1	0	7.63240587	1	0	7.575227005	1
ENSBGRG00000009039	SLC30A2	0	2.789065653	1	0.000471285	3.914378097	0.053775973	0	-1.467002803	0.608258554	0	1.608423749	1	0	1.386465428	1	0	2.607929961	1	0	4.015037984	1	0	4.986008354	1	0	6.406167618	1	0	7.620537869	1	0	6.645756583	1	0	8.260263143	1	0	6.94270314	1	0	7.411502525	1	0	11.88033338	1	0	11.82315452	1
ENSBGRG00000005649	PDIK1L	0.045925382	0.811091959	0.078043187	0.010603914	-1.511157103	2.06E-08	0.004565538	-3.389000291	3.82E-63	0.077390803	1.816574247	1.76E-16	0.02005879	-0.481319376	0.158014822	0.20300523	3.504836468	1.84E-51	0.011634416	-1.039727819	0.371641264	0.003770151	-1.886410025	0.377007069	0.110954727	2.139381077	0.109028896	0.047334358	1.335135651	1	0	-1.228712535	1	0.112032822	2.391955009	0.763155561	0	-0.931765978	1	0.040830359	1.126100306	1	0.792752702	5.007915005	1	0	3.9486854	1
ENSBGRG00000005674	C1orf232	0.00170094	2.151635732	0.458497574	0.000235643	-0.577475	0.676584988	0.00065222	0.2878847	0.899275291	0.000793752	0.970993828	0.888488449	0.000691682	0.749035508	0.891796245	0	0.192892462	1	0	1.600000485	1	0	2.570970854	1	0	3.991130119	1	0	5.20550037	1	0	4.230719084	1	0	5.845225643	1	0	4.527665641	1	0	4.996465025	1	0	9.465295884	1	0	9.408117019	1
ENSBGRG00000005708	ZNF593	0.052729143	0.563405518	0.252616336	0.094021369	1.877874763	1.49E-29	0.012962866	-2.180332033	9.03E-42	0.004365635	-3.090473805	2.89E-15	0.095452174	1.69715281	1.05E-18	0.005282664	-2.682088886	2.18E-07	0.027146971	-0.357295064	1	0.037701508	0.160037753	1	0	-1.894566255	1	0	-0.680196003	1	0.023847088	-0.066961465	1	0	-0.04047073	1	0.058717583	0.970010486	1	0.02041518	0.112294506	1	0	3.579599511	1	0	3.522420646	1
ENSBGRG00000005760	CNKSR1	0.00085047	2.789065653	0.624710998	0.001178213	3.914378097	0.001687071	0	-2.689395224	0.05462191	0	0.386031327	1	0	0.164073007	1	0	1.385537539	1	0	2.792645563	1	0	3.763615932	1	0	5.183775197	1	0	6.398145448	1	0	5.423364162	1	0	7.037870721	1	0	5.720310719	1	0	6.189110103	1	0	10.65794096	1	0	10.6007621	1
ENSBGRG00000005907	CATSPER4	0.00085047	-0.483952842	1	0.000706928	-1.477939326	0.055198234	0.00065222	-2.384540642	7.08E-07	0.012700029	3.482892867	9.12E-14	0.000691682	-1.276499584	0.15956567	0.000754666	-0.665088534	0.667720831	0	-0.282642564	1	0	0.688327805	1	0.010086793	3.133149124	0.912402297	0.047334358	4.957572857	0.146615717	0	2.348076034	1	0.298754193	7.342725303	2.46E-06	0	2.645022591	1	0	3.113821976	1	0	7.582652835	1	0	7.52547397	1
ENSBGRG00000005983	ENSBGRG00000005983	0	1.789065653	1	0	-0.255546905	1	0	-2.467002803	0.109214862	0.000793752	2.77834875	0.171954678	0	0.386465428	1	0	1.607929961	1	0	3.015037984	1	0	3.986008354	1	0	5.406167618	1	0.023667179	7.883572275	0.141694685	0	5.645756583	1	0.074688548	9.430188144	0.00817106	0	5.94270314	1	0	6.411502525	1	0	10.88033338	1	0	10.82315452	1
ENSBGRG00000006005	CEP85	0.056131023	-1.525306222	0.000400416	0.067158121	-1.394883586	7.16E-14	0.165093106	0.10802472	0.507503569	0.018256292	-3.224645761	3.33E-28	0.506657374	2.144801409	3.26E-37	0.010565328	-3.884279313	1.94E-18	0.226871116	0.53573726	0.300413318	0.018850754	-2.831330657	0.018663479	0.312690593	1.01313475	0.558568846	0.094668716	-0.460190847	1	0.011923544	-2.757965603	1	0.149377096	0.179534426	1	0	-3.461373996	1	0.02041518	-1.992219661	1	0	1.476256247	1	0	1.419077382	1
ENSBGRG00000006098	SH3BGRL3	0.00425235	-0.210934347	1	0.007069276	0.388794143	0.406335736	0.006277614	0.233436915	0.486521399	0.006350015	0.225566655	0.939844356	0.001037524	-2.21839663	0.000668647	0.004527998	-0.159623953	1	0.003878139	-0.014709359	1	0.022620905	2.21845444	0.069594683	0	0.771961598	1	0	1.98633185	1	0.011923544	2.021265718	1	0	2.626057123	1	0.014679396	2.318212275	1	0.02041518	2.78701166	1	0	6.246127364	1	0	6.188948499	1
ENSBGRG00000006137	UBXN11	0.268748534	0.161503001	0.913101886	0.050898786	-2.454238999	2.62E-34	0.21824901	-0.274819412	0.031103947	0.506810543	1.24978917	3.52E-12	0.063288942	-2.058159391	3.22E-18	1.069362122	2.440947158	7.87E-33	0.060111151	-1.989182482	0.002772497	0.026391056	-3.023820264	0.010928333	0.282430213	0.259225935	1	0.568012299	1.258535629	0.669189299	0.023847088	-2.780275159	1	0.410787015	0.836330205	1	0.014679396	-3.068524115	1	0.040830359	-2.014529218	1	0	0.868873153	1	0	0.811694288	1
ENSBGRG00000006279	ENSBGRG00000006279	0.00085047	1.914596535	0.832945999	0	-1.255546905	0.38972932	8.15E-05	-2.341471921	0.029446397	0.001190628	2.023461248	0.194923939	0	-0.613534572	0.846892138	0.000754666	1.733460843	0.694825351	0	2.015037984	1	0.003770151	4.111539236	0.377724934	0.03026038	6.821205117	0.004026084	0	5.620537869	1	0	4.645756583	1	0.037344274	7.385794025	0.205858522	0	4.94270314	1	0	5.411502525	1	0	9.880333383	1	0	9.823154518	1
ENSBGRG00000006631	ENSBGRG00000006631	0.033168332	0.937733034	0.06498417	0.001413855	-3.727415627	6.23E-19	0.001385967	-4.541838036	8.78E-66	0.057150132	2.015743335	5.47E-17	0.005187618	-1.864622426	2.81E-06	0.150933257	3.756481311	1.66E-50	0.003878139	-1.691553961	0.175250824	0.060322413	1.825543681	0.027184575	0.262256627	3.945117721	1.14E-06	0.047334358	1.913945924	0.983543901	0	-0.651923966	1	0.074688548	2.553671197	0.911635467	0	-0.354977409	1	0.040830359	1.70491058	1	0	4.582652835	1	0	4.52547397	1
ENSBGRG00000006684	DHDDS	0.010205641	-0.080350237	1	0.004241566	-1.546778202	1.37E-05	0.017202294	1.419615398	3.38E-11	0.013096905	0.236454971	0.744831948	0.006916824	-0.749996814	0.082604688	0.000754666	-3.016560904	0.000193512	0	-2.614318636	0.072387041	0	-1.643348267	0.598905303	0	-0.223189002	1	0.023667179	1.996047005	1	0	0.016399963	1	0	1.630906522	1	0	0.31334652	1	0	0.782145905	1	0	5.250976763	1	0	5.193797898	1
ENSBGRG00000006850	ENSBGRG00000006850	0.707591076	-0.753422807	0.131360826	0.665690145	-0.933374171	2.67E-07	0.159793821	-3.717290348	1.68E-164	0.112315884	-3.513438056	3.38E-35	7.157875542	4.132926203	8.89E-184	0.028677319	-5.390142075	9.37E-32	6.278706624	2.55613286	6.11E-15	0.120644826	-3.253361141	0.007552747	0.070607553	-3.878801034	0.547021975	0.402342045	-1.494023886	1	0.095388352	-3.469238885	1	0.149377096	-2.702921951	1	0.044038188	-4.342458224	1	0.040830359	-4.288744513	1	0	-1.404972498	1	0	-1.462151364	1
ENSBGRG00000006878	HMGN2	0.114813456	0.012858427	1	0.114050984	-0.004952155	1	0.053318959	-1.678974048	6.24E-39	0.01944692	-2.655111506	3.81E-20	0.492823726	2.893638424	1.63E-78	0.008301329	-3.733403533	5.24E-16	0.201663215	0.849700252	0.063597732	0.173426937	0.631704257	0.514760374	0.020173587	-1.939607219	1	0.047334358	-0.725236967	1	0.083464808	-0.28251503	1	0	-1.671459306	1	0.044038188	-0.98754139	1	0.142906257	0.483230912	1	0	1.948610935	1	0	1.89143207	1
ENSBGRG00000007015	RPS6KA1	0.011056111	0.797678783	0.439022876	0.010368271	0.733805851	0.02960814	0.001549022	-2.891029085	1.48E-21	0.001587504	-1.944117274	0.001415234	0.004841777	-0.496720907	0.406208493	0.001509333	-1.697878469	0.049104143	0.060111151	3.380831964	8.19E-12	0.120644826	4.405911608	5.65E-16	0	0.499277022	1	0	1.713647274	1	0.226547336	5.221730301	7.63E-11	0	2.353372547	1	0.014679396	2.043849863	1	0	1.504611929	1	0	5.973442788	1	0	5.916263923	1
ENSBGRG00000008100	ENSBGRG00000008100	0	2.052100059	1	0.000235643	1.329415596	0.694663933	0.000163055	0.117959698	1	0	0.871458155	1	0	0.649499834	1	0	1.870964367	1	0	3.27807239	1	0	4.249042759	1	0	5.669202024	1	0.023667179	8.20550037	0.121878797	0	5.908790989	1	0	7.523297548	1	0	6.205737546	1	0	6.674536931	1	0	11.14336779	1	0	11.08618892	1
ENSBGRG00000008144	ARID1A	0.021261751	-0.413372162	0.735408341	0.045007723	0.80585364	4.36E-05	0.010517042	-2.121767334	1.47E-35	0.03889384	0.489587519	0.084720375	0.061559736	1.313136649	7.21E-10	0.009055995	-1.620395416	0.00089347	0.096953469	1.835714285	3.21E-05	0.067862715	1.317061183	0.125665296	0.03026038	0.459748658	1	0.071001537	1.67411891	0.902196977	0.214623792	2.976809412	0.002598984	0.18672137	2.902711138	0.303038655	0.073396979	1.585151135	0.847273899	0.142906257	2.472903069	0.282391846	0	3.928077484	1	0	3.870898618	1
ENSBGRG00000008647	PIGV	0.00170094	1.052100059	0.834798745	0.000235643	-1.624780714	0.187799669	0.001059857	-0.322612893	0.768287586	0.001587504	0.707959422	0.660645694	0.002420888	1.327571739	0.186990241	0.002263999	1.334911466	0.420425477	0.001939069	1.645804175	0.756527075	0	1.570970854	1	0	2.991130119	1	0	4.20550037	1	0	3.230719084	1	0	4.845225643	1	0	3.527665641	1	0	3.996465025	1	0	8.465295884	1	0	8.408117019	1
ENSBGRG00000008689	ZDHHC18	0.00170094	1.871527813	0.552777402	0.00094257	0.744453095	0.709739658	0.000244582	-1.882040302	0.016535282	0	-1.054541264	0.434311415	0.001729206	1.749035508	0.103725634	0	-0.055035052	1	0.003878139	3.097500144	0.162278437	0.007540302	4.068470514	0.096442868	0	3.743202605	1	0	4.957572857	1	0	3.98279157	1	0	5.59729813	1	0	4.279738127	1	0	4.748537512	1	0	9.217368371	1	0	9.160189506	1
ENSBGRG00000008777	GPN2	0.029766452	0.958990654	0.057943442	0.03723152	1.614392555	8.38E-15	0.005951505	-2.107215164	2.01E-25	0.003968759	-2.023139165	4.69E-06	0.033892439	1.274355062	4.56E-07	0.006791997	-1.164659543	0.040192681	0.044598596	1.555606366	0.005673375	0.011310452	-0.129468864	1	0.040347173	1.616090687	0.660412889	0.023667179	1.498141238	1	0.023847088	1.111778011	1	0	1.13441921	1	0.014679396	0.820306509	1	0.02041518	1.289105893	1	0	4.75448945	1	0	4.697310585	1
ENSBGRG00000008845	SFN	0	3.374028154	1	0	1.329415596	1	8.15E-05	1.117959698	0.599151116	0	2.193386249	1	0	1.971427929	1	0	3.192892462	1	0	4.600000485	1	0	5.570970854	1	0	6.991130119	1	0	8.20550037	1	0	7.230719084	1	0	8.845225643	1	0	7.527665641	1	0	7.996465025	1	0	12.46529588	1	0	12.40811702	1
ENSBGRG00000008880	GPATCH3	0.00680376	0.249332406	1	0.002356425	-1.487277191	0.000964705	0.003913318	-1.137695177	3.12E-05	0.014287533	1.39161236	0.000160833	0.002075047	-1.534100104	0.007010857	0.033205316	2.765882321	1.25E-13	0.013573486	1.296219737	0.199130234	0.003770151	0.21341885	1	0.020173587	2.227364465	0.753531063	0	1.839178156	1	0	0.86439687	1	0.037344274	3.487673639	1	0	1.161343427	1	0	1.630142811	1	0	6.09897367	1	0	6.041794805	1
ENSBGRG00000008953	ENSBGRG00000008953	0.00935517	1.19080633	0.174167901	0.015316764	2.592450002	7.25E-17	0.002282769	-1.547621263	1.22E-06	0.000396876	-2.701431514	0.000921975	0.003458412	-0.350500166	0.620780174	0	-2.713998134	0.015421344	0.003878139	0.302319936	1	0	-0.335919741	1	0	1.084239523	1	0	2.298609775	1	0.011923544	2.335901321	1	0.037344274	3.95040788	0.891970749	0	1.620775045	1	0	2.08957443	1	0	6.558405288	1	0	6.501226423	1
ENSBGRG00000008992	NUDC	0.58342245	0.25371292	0.643918278	0.629401196	0.43075538	0.006077134	0.339724925	-0.904535913	3.83E-15	0.14763784	-1.84548862	4.03E-15	1.354314182	1.817179854	2.72E-32	0.069429298	-2.882428532	8.71E-16	1.138233721	1.243286526	0.000862713	0.23374935	-1.069675779	0.575690007	0.080694347	-2.463054916	0.934079549	0.213004612	-1.096567302	1	0.202700248	-1.222437209	1	0.18672137	-1.194264642	1	0.337626105	-0.509766918	1	0.347058053	-0.456691268	1	0	-0.159727973	1	0	-0.216906838	1
ENSBGRG00000009082	KDF1	0	3.374028154	1	0	1.329415596	1	8.15E-05	1.117959698	0.599151116	0	2.193386249	1	0	1.971427929	1	0	3.192892462	1	0	4.600000485	1	0	5.570970854	1	0	6.991130119	1	0	8.20550037	1	0	7.230719084	1	0	8.845225643	1	0	7.527665641	1	0	7.996465025	1	0	12.46529588	1	0	12.40811702	1
ENSBGRG00000009143	ENSBGRG00000009143	0	2.374028154	1	0	0.329415596	1	8.15E-05	-0.467002803	1	0.000396876	2.608423749	0.444789063	0	0.971427929	1	0	2.192892462	1	0	3.600000485	1	0.003770151	5.986008354	0.157111814	0	5.991130119	1	0	7.20550037	1	0	6.230719084	1	0	7.845225643	1	0	6.527665641	1	0	6.996465025	1	0	11.46529588	1	0	11.40811702	1
ENSBGRG00000009168	TENT5B	0	1.789065653	1	0	-0.255546905	1	0.00032611	1.439887793	0.374630201	0.000396876	1.871458155	0.567167775	0	0.386465428	1	0	1.607929961	1	0	3.015037984	1	0	3.986008354	1	0	5.406167618	1	0	6.620537869	1	0	5.645756583	1	0	7.260263143	1	0	5.94270314	1	0	6.411502525	1	0	10.88033338	1	0	10.82315452	1
ENSBGRG00000009191	SLC9A1	0	2.052100059	1	0.000706928	3.329415596	0.032873255	0	-2.203968397	0.188730749	0	0.871458155	1	0	0.649499834	1	0	1.870964367	1	0	3.27807239	1	0.003770151	5.570970854	0.194719006	0	5.669202024	1	0	6.883572275	1	0	5.908790989	1	0	7.523297548	1	0	6.205737546	1	0	6.674536931	1	0	11.14336779	1	0	11.08618892	1
ENSBGRG00000009375	WDTC1	0.011906581	-0.526436173	0.724809162	0.008011846	-1.282768373	2.57E-05	0.020381865	0.361582797	0.076023132	0.012700029	-0.510412481	0.243243954	0.016600378	-0.107349184	0.946346451	0.055845305	1.82179831	1.46E-08	0.007756277	-0.917275208	0.533868766	0	-2.280778187	0.362271944	0.020173587	0.730602569	1	0.023667179	1.35687743	1	0.011923544	0.382096143	1	0	0.993476602	1	0.014679396	0.6790427	1	0	0.144715984	1	0	4.613546843	1	0	4.556367978	1
ENSBGRG00000009602	ENSBGRG00000009602	0.073990894	-0.046889036	1	0.086952093	0.214238346	0.290856096	0.096691567	0.712678415	4.74E-08	0.014287533	-2.516023622	1.09E-16	0.065018148	-0.267229547	0.368950974	0.004527998	-3.940800223	1.21E-14	0.110526954	0.554852803	0.339862749	0.071632865	-0.038577285	1	0.03026038	-0.952117277	1	0.094668716	0.58491396	1	0.095388352	0.461064871	1	0	-1.100218193	1	0.014679396	-1.41704642	1	0.142906257	1.056151428	1	0	2.519852048	1	0	2.462673183	1
ENSBGRG00000009724	SYTL1	0	1.204103152	1	0.000471285	1.107023175	0.809513926	0	-3.051965303	0.015399829	0	0.023461248	1	0.000345841	0.971427929	1	0	1.02296746	1	0.001939069	3.600000485	0.36351792	0.015080603	6.570970854	4.37E-05	0	4.821205117	1	0	6.035575369	1	0	5.060794082	1	0	6.675300642	1	0	5.357740639	1	0	5.826540024	1	0	10.29537088	1	0	10.23819202	1
ENSBGRG00000009866	MAP3K6	0.00425235	1.637062559	0.231524309	0.003298995	1.282109881	0.031862501	8.15E-05	-4.341471921	2.40E-10	0.002778131	0.945458736	0.367868743	0.000345841	-1.48800369	0.135287565	0.006791997	2.344895555	0.001854995	0.003878139	1.758698231	0.494076046	0	1.079117758	1	0.040347173	4.955506209	0.002931417	0	3.713647274	1	0	2.738865988	1	0.037344274	5.385794025	0.495648288	0	3.035812544	1	0	3.504611929	1	0	7.973442788	1	0	7.916263923	1
ENSBGRG00000011089	CD164L2	0.098654525	0.371717993	0.52525285	0.013902909	-2.679573187	8.68E-27	0.004647065	-4.941431386	1.45E-147	0.040878219	-0.988817082	0.000526154	0.014871172	-2.496918414	9.85E-17	1.181807399	6.075362895	1.32E-246	0.009695347	-2.770686922	0.001336342	0.022620905	-1.576597516	0.406749862	0.262256627	1.805704024	0.128212978	0.071001537	0.248398329	1	0.023847088	-1.142145976	1	0.074688548	0.472360583	1	0	-2.431611865	1	0.040830359	-0.376400035	1	0	2.506018378	1	0	2.448839513	1
ENSBGRG00000011392	GPR3	0	1.052100059	1	0	-0.992512499	0.583650892	8.15E-05	-2.051965303	0.098626278	0.000793752	1.77834875	0.392950368	0	-0.350500166	1	0.003773331	4.455926867	0.001291287	0.001939069	3.430075483	0.373037055	0	3.249042759	1	0	4.669202024	1	0	5.883572275	1	0	4.908790989	1	0	6.523297548	1	0	5.205737546	1	0	5.674536931	1	0	10.14336779	1	0	10.08618892	1
ENSBGRG00000011448	WASF2	0.233879262	0.380248793	0.397874345	0.121827188	-0.674408878	0.000209711	0.092370612	-1.523961423	4.06E-36	0.075406424	-1.359111856	2.81E-08	0.091647921	-1.078870817	1.71E-06	1.384057962	3.563797935	2.02E-85	0.670918002	1.959974388	1.39E-08	0.056552262	-1.614214313	0.24943619	0.353037767	0.982079109	0.580699171	0.142003075	-0.1751153	1	0.310012143	0.803833147	1	0.149377096	-0.021435108	1	0.117435167	-0.489761431	1	0.306227694	0.811279859	1	0	1.275471325	1	0.73918198	2.218601289	1
ENSBGRG00000011636	AHDC1	0.00085047	1.467137558	0.959337402	0.001178213	1.454946478	0.15836012	0.000163055	-2.104432723	0.0157363	0.000396876	0.286495654	1	0	-1.028572071	0.602496155	0	0.192892462	1	0.003878139	3.377608064	0.12475988	0	2.570970854	1	0	3.991130119	1	0	5.20550037	1	0	4.230719084	1	0	5.845225643	1	0.014679396	5.620775045	0.438758585	0.061245539	7.296025307	0.000814327	0	9.465295884	1	0	9.408117019	1
ENSBGRG00000011695	FGR	0.00340188	0.23652463	1	0.000471285	-2.577475	0.000125693	0.002038186	-1.247689774	0.000451833	0.004365635	0.438498747	0.735921623	0.000691682	-1.935462667	0.012270715	0	-2.330669495	0.051638064	0.005817208	1.124267054	0.58269645	0.086713469	5.047408898	4.30E-16	0.010086793	2.483335479	1	0.047334358	4.298609775	0.214255988	0.166929616	5.852207461	5.51E-11	0	3.321663687	1	0	2.004103685	1	0.081660718	4.858961502	0.011884883	0	6.941733928	1	0	6.884555063	1
ENSBGRG00000011996	IFI6	0.059532903	1.00413902	0.07920421	0.060088845	1.228753257	1.47E-06	0.001467494	-5.252498291	1.39E-67	0.001587504	-4.128541845	1.79E-11	0.01417949	-1.211793895	0.00504512	0	-5.45815923	1.05E-07	0.005817208	-2.045657948	0.20781373	0.301612064	3.41097497	2.75E-07	0	-1.659921572	1	0	-0.445551321	1	2.813956379	6.969715213	3.70E-32	0	0.194173952	1	0.778007981	4.729884045	4.73E-06	0.877852723	4.884144001	5.45E-05	0	3.814244193	1	0	3.757065328	1
ENSBGRG00000012076	FAM76A	0.235580202	0.838780753	0.00989393	0.042415655	-1.867706043	1.64E-20	0.032529456	-2.836701923	1.92E-94	0.430213492	2.038460837	2.27E-34	0.028704821	-2.374769181	4.58E-20	0.9825755	3.438538159	5.24E-77	0.085319052	-0.663033921	0.520662635	0.011310452	-3.200931226	0.012752174	0.78676988	2.554286822	0.001312698	0.355007687	1.438557429	0.603782197	0.071541264	-0.732589887	1	0.746885482	2.472671475	0.246255709	0.088076375	-0.43564333	1	0.040830359	-1.190887048	1	0	1.692156677	1	0	1.634977812	1
[truncated: 18,412 more rows]
[truncated: 3 more columns]
